# Supplementary material for: Muscle regulates mTOR dependent axonal local translation in motor neurons via CTRP3 secretion: implications for a neuromuscular disorder, spinal muscular atrophy
Source: Acta Neuropathol Commun. 2019 Oct 15;7:154. doi: 10.1186/s40478-019-0806-3 (PMC6794869; doi:10.1186/s40478-019-0806-3)
Supplement: Supplementary file 3 — Additional file 3. Data 1. [file 40478_2019_806_MOESM3_ESM.xlsx]

## Sheet: Secretome
M/L A	M/L B	M/L C	M/L D	H/L A	H/L B	H/L C	H/L D	H/M A	H/M B	H/M C	H/M D	GOBP name	GOCC name	GOMF name	Pfam	KEGG name	First ID	Protein name	Gene name	Extracellular	t-test SignificantH/M from two sided_normalized	Selection	Q-value	Score	Intensity	Intensity L	Intensity M	Intensity H	Number of proteins	Peptides	Unique peptides	-Log10 t-test p valueH/M from two sided_normalized	log 2 H/M from two sided_normalized	Protein IDs	Majority protein IDs	id
2.19061	2.21468	1.34267	1.8542	1.21107	1.22928	0.964879	0.698396	-0.337667	-0.343385	-0.176675	-0.393709	anatomical structure development;anatomical structure morphogenesis;cellular component organization;cellular component organization at cellular level;cellular component organization or biogenesis;cellular component organization or biogenesis at cellular level;cellular process;cellular response to acid;cellular response to amine stimulus;cellular response to amino acid stimulus;cellular response t…	collagen;collagen type V;extracellular matrix part;extracellular region part;fibrillar collagen	binding;cation binding;extracellular matrix structural constituent;ion binding;metal ion binding;structural molecule activity	COLFI;Collagen;VWC	Amoebiasis;ECM-receptor interaction;Focal adhesion;Protein digestion and absorption	Q3U962	Collagen alpha-2(V) chain	Col5a2	+	+		0	323.31	1907600000	210120000	1045700000	651800000	1	37	37	3.09334	-0.755617	sp|Q3U962|CO5A2_MOUSE	sp|Q3U962|CO5A2_MOUSE	938
1.80562	1.85583	1.67735	1.81357	0.698574	0.7876	0.296663	0.343351	-0.99876	-0.99381	-1.26022	-1.33679	biological regulation;carbohydrate homeostasis;cellular component assembly;cellular component organization;cellular component organization or biogenesis;chemical homeostasis;glucose homeostasis;homeostatic process;macromolecular complex assembly;macromolecular complex subunit organization;negative regulation of biological process;negative regulation of biosynthetic process;negative regulation of …	collagen;extracellular matrix part;extracellular region part;extracellular space	binding;identical protein binding;protein binding	C1q;Collagen		Q9ES30	Complement C1q tumor necrosis factor-related protein 3	C1qtnf3	+	+		0	23.002	171130000	23662000	103980000	43484000	1	3	3	4.10967	-1.13753	sp|Q9ES30|C1QT3_MOUSE	sp|Q9ES30|C1QT3_MOUSE	1780
2.65072	2.75459	NaN	NaN	4.98805	4.70929	NaN	NaN	2.3672	-0.194972	NaN	NaN	biological regulation;cell death;cell projection organization;cellular component organization;cellular component organization at cellular level;cellular component organization or biogenesis;cellular component organization or biogenesis at cellular level;cellular localization;cellular macromolecule localization;cellular process;cellular protein localization;death;localization;macromolecule localiz…	cell junction;cell part;cell-cell junction;cytoplasmic part;cytoskeletal part;endoplasmic reticulum;endoplasmic reticulum membrane;endoplasmic reticulum part;integral to membrane;intracellular membrane-bounded organelle;intracellular organelle;intracellular organelle part;intracellular part;intrinsic to membrane;macromolecular complex;membrane;membrane part;membrane-bounded organelle;microtubule;…	molecular transducer activity;signal transducer activity;structural molecule activity	Motile_Sperm	Tight junction	Q9WV55	Vesicle-associated membrane protein-associated protein A	Vapa		+		0	22.182	81619000	2699400	42107000	36813000	1	3	2	2.56027	2.29385	sp|Q9WV55|VAPA_MOUSE	sp|Q9WV55|VAPA_MOUSE	1918
-4.9533	-5.27839	-4.99756	-5.41858	-6.08353	-6.29846	-7.26012	NaN	-2.54061	-1.02005	-3.51113	NaN	biological regulation;blood coagulation;coagulation;hemostasis;multicellular organismal process;negative regulation of biological process;negative regulation of defense response;negative regulation of inflammatory response;negative regulation of response to external stimulus;negative regulation of response to stimulus;regulation of biological process;regulation of biological quality;regulation of…	extracellular region;extracellular region part;extracellular space	binding;carbohydrate binding;endopeptidase inhibitor activity;endopeptidase regulator activity;enzyme inhibitor activity;enzyme regulator activity;glycosaminoglycan binding;heparin binding;pattern binding;peptidase inhibitor activity;peptidase regulator activity;polysaccharide binding;serine-type endopeptidase inhibitor activity	Serpin	Complement and coagulation cascades	P32261	Antithrombin-III	Serpinc1	+	+		0	26.636	301270000	294490000	5958200	829040	1	8	4	2.31134	-1.35642	sp|P32261|ANT3_MOUSE	sp|P32261|ANT3_MOUSE	521
-6.48604	-5.83419	-5.44889	-5.47271	-6.75733	-6.98479	-7.71564	NaN	0.319734	0.361432	-2.26673	NaN	biological regulation;cation homeostasis;cation transport;cellular cation homeostasis;cellular chemical homeostasis;cellular homeostasis;cellular ion homeostasis;cellular iron ion homeostasis;cellular metal ion homeostasis;cellular process;chemical homeostasis;copper ion transport;establishment of localization;homeostatic process;ion homeostasis;ion transport;iron ion homeostasis;metal ion homeos…	extracellular region part;extracellular space	binding;catalytic activity;cation binding;copper ion binding;ferroxidase activity;ion binding;metal ion binding;oxidoreductase activity;oxidoreductase activity, oxidizing metal ions;oxidoreductase activity, oxidizing metal ions, oxygen as acceptor;transition metal ion binding	Cu-oxidase;Cu-oxidase_2;Cu-oxidase_3	Porphyrin and chlorophyll metabolism	Q61147	Ceruloplasmin	Cp	+	+		0	18.477	704660000	662110000	40305000	2244200	1	4	2	1.50419	-1.31313	sp|Q61147|CERU_MOUSE	sp|Q61147|CERU_MOUSE	1026
2.21036	2.49654	1.5615	1.01357	1.0732	1.18091	1.29101	0.819586	-0.128835	-0.206162	-0.0827286	-0.0101634	anatomical structure formation involved in morphogenesis;angiogenesis;biological regulation;biosynthetic process;cellular biosynthetic process;cellular macromolecule biosynthetic process;cellular macromolecule metabolic process;cellular metabolic process;cellular nitrogen compound metabolic process;cellular process;cellular response to chemical stimulus;cellular response to endogenous stimulus;ce…	collagen;collagen type IV;extracellular matrix part;extracellular region part;sheet-forming collagen	extracellular matrix structural constituent;structural molecule activity	C4;Collagen	Amoebiasis;ECM-receptor interaction;Focal adhesion;Pathways in cancer;Protein digestion and absorption;Small cell lung cancer	P08122	Canstatin;Collagen alpha-2(IV) chain	Col4a2	+	+		0	323.31	1056700000	291940000	505470000	259250000	1	36	36	1.34258	-0.610295	sp|P08122|CO4A2_MOUSE	sp|P08122|CO4A2_MOUSE	333
2.30062	2.57974	1.98174	1.7366	1.25471	1.30282	1.94122	1.4435	-0.422695	-0.525808	-0.108923	-0.204549	anatomical structure development;biological adhesion;biological regulation;biosynthetic process;blood vessel development;cell adhesion;cell surface receptor linked signaling pathway;cell-matrix adhesion;cell-substrate adhesion;cellular component organization;cellular component organization at cellular level;cellular component organization or biogenesis;cellular component organization or biogenesi…	collagen;collagen type III;extracellular matrix part;extracellular region part;extracellular space;fibrillar collagen	binding;cation binding;extracellular matrix structural constituent;ion binding;metal ion binding;structural molecule activity	COLFI;Collagen;VWC	Amoebiasis;ECM-receptor interaction;Focal adhesion;Protein digestion and absorption	P08121	Collagen alpha-1(III) chain	Col3a1	+			0	323.31	1437800000	153230000	707860000	576700000	2	33	33	1.12665	-0.545097	sp|P08121|CO3A1_MOUSE;CON__P04258	sp|P08121|CO3A1_MOUSE	332
NaN	-4.72799	-2.53826	NaN	NaN	-5.94662	-3.4544	NaN	NaN	-0.887527	-0.916154	NaN	biological adhesion;cell adhesion;cell-cell adhesion;cellular process;homophilic cell adhesion	anchoring junction;cell junction;cell part;cell-cell junction;desmosome;integral to membrane;intrinsic to membrane;membrane;membrane part;plasma membrane	binding;calcium ion binding;cation binding;ion binding;metal ion binding	Cadherin;Cadherin_C	Staphylococcus aureus infection	Q61495	Desmoglein-1-alpha	Dsg1a				0	28.19	257080000	248340000	5752400	2988700	4	4	4	0.173513	-0.950662	sp|Q61495|DSG1A_MOUSE;sp|Q7TSF1|DSG1B_MOUSE;sp|Q7TSF0|DSG1C_MOUSE;sp|Q7TSF0-2|DSG1C_MOUSE	sp|Q61495|DSG1A_MOUSE;sp|Q7TSF1|DSG1B_MOUSE;sp|Q7TSF0|DSG1C_MOUSE	1043
-4.26848	NaN	-7.23501	NaN	-4.83115	NaN	-7.84992	NaN	-0.562644	NaN	-0.614889	NaN	biological regulation;blood coagulation;coagulation;hemostasis;multicellular organismal process;regulation of biological process;regulation of biological quality;regulation of body fluid levels;regulation of macromolecule metabolic process;regulation of metabolic process;regulation of primary metabolic process;regulation of protein metabolic process;regulation of proteolysis		binding;carbohydrate binding;endopeptidase inhibitor activity;endopeptidase regulator activity;enzyme inhibitor activity;enzyme regulator activity;glycosaminoglycan binding;heparin binding;pattern binding;peptidase inhibitor activity;peptidase regulator activity;polysaccharide binding;serine-type endopeptidase inhibitor activity	Serpin	Complement and coagulation cascades	P49182	Heparin cofactor 2	Serpind1				0.0019108	7.8728	75427000	71117000	2350500	1959400	1	1	1	0.0959363	-0.532015	sp|P49182|HEP2_MOUSE	sp|P49182|HEP2_MOUSE	598
2.29563	2.80037	NaN	NaN	1.48929	1.79173	NaN	NaN	-0.662392	-0.661844	NaN	NaN	anatomical structure formation involved in morphogenesis;anatomical structure morphogenesis;angiogenesis;biological adhesion;biological regulation;camera-type eye morphogenesis;cell adhesion;cell proliferation;cellular process;developmental process;epithelial cell proliferation;eye morphogenesis;organ morphogenesis;positive regulation of biological process;positive regulation of cell adhesion;pos…	basement membrane;collagen;extracellular matrix part;extracellular region part		C1q;Collagen		Q00780	Collagen alpha-1(VIII) chain;Vastatin	Col8a1	+			0	44.73	69153000	4378500	58913000	5861200	1	6	6	0.967494	-0.759664	sp|Q00780|CO8A1_MOUSE	sp|Q00780|CO8A1_MOUSE	864
1.27352	2.0466	NaN	NaN	1.0797	-0.672934	NaN	NaN	-0.225481	-0.262175	NaN	NaN	anatomical structure development;cellular component assembly;cellular component organization;cellular component organization at cellular level;cellular component organization or biogenesis;cellular component organization or biogenesis at cellular level;cellular membrane organization;cellular process;developmental process;establishment of localization;establishment of localization in cell;exocytos…	cell part;cytoplasmic part;cytoplasmic vesicle membrane;cytoplasmic vesicle part;intracellular organelle part;intracellular part;membrane;organelle membrane;organelle part;plasma membrane;sarcolemma;vesicle membrane	binding;cation binding;ion binding;lipid binding;metal ion binding;phosphatidylserine binding;phospholipid binding;transition metal ion binding;zinc ion binding	SPRY;zf-B_box		Q1XH17	Tripartite motif-containing protein 72	Trim72				0	34.911	26029000	8766700	9099800	8162400	1	4	4	0.534034	-1.30884	sp|Q1XH17|TRI72_MOUSE	sp|Q1XH17|TRI72_MOUSE	914
1.6526	1.92338	NaN	NaN	1.12062	1.21649	NaN	NaN	-0.2803	-0.478788	NaN	NaN	anatomical structure development;anatomical structure morphogenesis;biological adhesion;biological regulation;biosynthetic process;blood vessel development;cell adhesion;cell migration;cell motility;cellular component movement;cellular component organization;cellular component organization at cellular level;cellular component organization or biogenesis;cellular component organization or biogenesi…	basement membrane;collagen;collagen type V;extracellular matrix part;extracellular region part;fibrillar collagen	binding;carbohydrate binding;extracellular matrix structural constituent;glycosaminoglycan binding;heparin binding;pattern binding;polysaccharide binding;structural molecule activity	COLFI;Collagen;Laminin_G_2	Amoebiasis;ECM-receptor interaction;Focal adhesion;Protein digestion and absorption	O88207	Collagen alpha-1(V) chain	Col5a1	+			0	256.1	315180000	39400000	203240000	72537000	10	24	24	1.25428	-0.471606	sp|O88207|CO5A1_MOUSE;sp|Q61245-2|COBA1_MOUSE;sp|Q61245|COBA1_MOUSE;sp|Q64739-7|COBA2_MOUSE;sp|Q64739-1|COBA2_MOUSE;sp|Q64739-5|COBA2_MOUSE;sp|Q64739-6|COBA2_MOUSE;sp|Q64739-4|COBA2_MOUSE;sp|Q64739-3|COBA2_MOUSE;sp|Q64739|COBA2_MOUSE	sp|O88207|CO5A1_MOUSE	253
1.31336	1.45418	0.900799	1.0049	1.21934	1.1127	0.711583	0.670025	-0.102403	-0.251247	-0.234482	-0.11441	alcohol biosynthetic process;alcohol metabolic process;biosynthetic process;carbohydrate biosynthetic process;carbohydrate metabolic process;cellular biosynthetic process;cellular carbohydrate biosynthetic process;cellular carbohydrate metabolic process;cellular lipid metabolic process;cellular metabolic process;cellular process;inositol biosynthetic process;inositol metabolic process;lipid biosy…	cell part;cytoplasm;intracellular part	catalytic activity;inositol-3-phosphate synthase activity;intramolecular lyase activity;isomerase activity	Inos-1-P_synth;NAD_binding_5	Inositol phosphate metabolism;Streptomycin biosynthesis	Q9JHU9	Inositol-3-phosphate synthase 1	Isyna1		+		0	108.63	90946000	13272000	40897000	36778000	1	7	7	1.38588	-0.12088	sp|Q9JHU9|INO1_MOUSE	sp|Q9JHU9|INO1_MOUSE	1797
1.3017	1.58684	1.20802	1.10581	1.18954	1.21064	0.861082	0.758559	-0.138791	-0.352824	-0.330393	-0.423333	actin crosslink formation;actin cytoskeleton organization;actin filament bundle assembly;actin filament organization;actin filament-based process;biological regulation;cell junction assembly;cell junction organization;cell projection assembly;cell projection organization;cell-substrate junction assembly;cellular chemical homeostasis;cellular component assembly;cellular component assembly at cellu…	adherens junction;anchoring junction;cell junction;cell part;cell projection;cell-substrate adherens junction;cell-substrate junction;contractile fiber part;cytoplasmic part;cytoskeletal part;filopodium;focal adhesion;intracellular organelle part;intracellular part;organelle part;striated muscle thin filament;Z disc	actin binding;actin filament binding;binding;binding, bridging;calcium ion binding;cation binding;cytoskeletal protein binding;identical protein binding;ion binding;ligand-dependent nuclear receptor transcription coactivator activity;metal ion binding;protein binding;protein binding transcription factor activity;protein binding, bridging;protein dimerization activity;protein homodimerization acti…	CH;efhand_Ca_insen;Spectrin	Adherens junction;Amoebiasis;Arrhythmogenic right ventricular cardiomyopathy (ARVC);Focal adhesion;Leukocyte transendothelial migration;Regulation of actin cytoskeleton;Systemic lupus erythematosus;Tight junction	Q9JI91	Alpha-actinin-2	Actn2		+		0	323.31	1078000000	124730000	525620000	427620000	1	34	22	1.43932	-0.176622	sp|Q9JI91|ACTN2_MOUSE	sp|Q9JI91|ACTN2_MOUSE	1799
2.28679	2.23955	1.78136	1.8587	2.25695	2.20182	2.05005	1.93009	-0.0621434	-0.0549617	-0.0193166	-0.041239	B cell activation;B cell activation involved in immune response;B cell differentiation;biological adhesion;biological regulation;carbohydrate homeostasis;cell activation;cell activation involved in immune response;cell adhesion;cell differentiation;cell-cell adhesion;cellular chemical homeostasis;cellular developmental process;cellular glucose homeostasis;cellular homeostasis;cellular process;cel…	cell part;cell surface;cytoplasm;extracellular matrix;extracellular region part;extracellular space;intracellular membrane-bounded organelle;intracellular organelle;intracellular part;membrane-bounded organelle;nucleus;organelle;proteinaceous extracellular matrix	binding;carbohydrate binding;disaccharide binding;galactose binding;galactoside binding;lactose binding;molecular transducer activity;monosaccharide binding;signal transducer activity;sugar binding	Gal-bind_lectin		P16045	Galectin-1	Lgals1	+	+		0	305.39	1848100000	237570000	843570000	766970000	1	8	8	1.84621	0.187145	sp|P16045|LEG1_MOUSE	sp|P16045|LEG1_MOUSE	408
1.33822	1.56881	0.855192	0.954494	1.49784	1.48661	1.13014	0.880568	0.172359	0.209017	0.14274	0.015212	anatomical structure formation involved in morphogenesis;angiogenesis;cellular component organization;cellular component organization or biogenesis;cellular process;cellular response to acid;cellular response to amine stimulus;cellular response to amino acid stimulus;cellular response to chemical stimulus;cellular response to endogenous stimulus;cellular response to organic nitrogen;cellular resp…	collagen;collagen type IV;extracellular matrix part;extracellular region part;sheet-forming collagen	extracellular matrix structural constituent;structural molecule activity	C4;Collagen	Amoebiasis;ECM-receptor interaction;Focal adhesion;Pathways in cancer;Protein digestion and absorption;Small cell lung cancer	P02463	Arresten;Collagen alpha-1(IV) chain	Col4a1	+	+		0	260.68	562130000	66958000	376280000	118890000	1	33	33	1.68071	0.188627	sp|P02463|CO4A1_MOUSE	sp|P02463|CO4A1_MOUSE	302
1.46744	1.51612	NaN	NaN	1.10507	1.0966	NaN	NaN	-0.219623	-0.401368	NaN	NaN	anatomical structure development;anatomical structure morphogenesis;biological regulation;biosynthetic process;branching involved in mammary gland duct morphogenesis;branching morphogenesis of a tube;cellular biosynthetic process;cellular macromolecule biosynthetic process;cellular macromolecule metabolic process;cellular metabolic process;cellular nitrogen compound metabolic process;cellular pro…	cell part;cytoplasmic part;intracellular membrane-bounded organelle;intracellular organelle;intracellular organelle part;intracellular part;membrane;membrane-bounded organelle;mitochondrial inner membrane;mitochondrial membrane;mitochondrial part;nucleus;organelle;organelle inner membrane;organelle membrane;organelle part		Band_7		O35129	Prohibitin-2	Phb2		+		0	101.23	43915000	6947100	19572000	17396000	1	7	7	2.08441	-0.243108	sp|O35129|PHB2_MOUSE	sp|O35129|PHB2_MOUSE	185
1.08773	1.1872	NaN	NaN	0.734915	0.743041	NaN	NaN	-0.413519	-0.630037	NaN	NaN	macromolecule metabolic process;metabolic process;primary metabolic process;protein metabolic process;proteolysis	cell part;cytoplasmic part;endoplasmic reticulum membrane;endoplasmic reticulum part;integral to membrane;intracellular organelle part;intracellular part;intrinsic to membrane;membrane;membrane part;organelle membrane;organelle part	binding;catalytic activity;cation binding;hydrolase activity;ion binding;metal ion binding;metallopeptidase activity;peptidase activity;peptidase activity, acting on L-amino acid peptides	Peptidase_M28		Q3UVK0	Endoplasmic reticulum metallopeptidase 1	Ermp1		+		0.00081301	16.331	2354100	414860	1156000	783250	1	2	2	2.00572	-0.250656	sp|Q3UVK0|ERMP1_MOUSE	sp|Q3UVK0|ERMP1_MOUSE	961
2.28012	2.34241	NaN	NaN	2.0675	1.97871	NaN	NaN	-0.125054	-0.319208	NaN	NaN	biological regulation;biosynthetic process;canonical Wnt receptor signaling pathway;catabolic process;cell surface receptor linked signaling pathway;cellular biosynthetic process;cellular catabolic process;cellular component organization;cellular component organization at cellular level;cellular component organization or biogenesis;cellular component organization or biogenesis at cellular level;c…	cell part;chromatin remodeling complex;cytoskeletal part;histone deacetylase complex;intracellular organelle part;intracellular part;macromolecular complex;microtubule;nuclear part;nucleoplasm;nucleoplasm part;organelle part;protein complex;spindle microtubule;transcriptional repressor complex	binding;DNA binding;nucleic acid binding;protein binding transcription factor activity;regulatory region DNA binding;regulatory region nucleic acid binding;transcription cofactor activity;transcription corepressor activity;transcription factor binding transcription factor activity;transcription regulatory region DNA binding	LisH;WD40	Wnt signaling pathway	Q8BHJ5	F-box-like/WD repeat-containing protein TBL1XR1	Tbl1xr1		+		0.00076687	14.141	3243900	428730	1617500	1197700	2	2	2	1.46058	-0.140333	sp|Q8BHJ5|TBL1R_MOUSE;sp|Q9QXE7|TBL1X_MOUSE	sp|Q8BHJ5|TBL1R_MOUSE;sp|Q9QXE7|TBL1X_MOUSE	1245
1.27238	1.42121	NaN	NaN	0.987903	0.946282	NaN	NaN	-0.255959	-0.392421	NaN	NaN	cellular metabolic process;cellular process;electron transport chain;generation of precursor metabolites and energy;metabolic process;mitochondrial electron transport, ubiquinol to cytochrome c;oxidation-reduction process;respiratory electron transport chain;response to activity;response to alkaloid;response to chemical stimulus;response to organic substance;response to stimulus	cell part;cytoplasmic part;intracellular organelle part;intracellular part;macromolecular complex;membrane;membrane part;mitochondrial inner membrane;mitochondrial membrane;mitochondrial membrane part;mitochondrial part;mitochondrial respiratory chain complex III;organelle inner membrane;organelle membrane;organelle part;protein complex;respiratory chain complex III	binding;catalytic activity;cation binding;ion binding;metal ion binding	Peptidase_M16;Peptidase_M16_C	Alzheimer's disease;Cardiac muscle contraction;Huntington's disease;Oxidative phosphorylation;Parkinson's disease	Q9CZ13	Cytochrome b-c1 complex subunit 1, mitochondrial	Uqcrc1		+		0	61.287	72356000	13661000	31871000	26824000	1	7	7	1.68581	-0.231872	sp|Q9CZ13|QCR1_MOUSE	sp|Q9CZ13|QCR1_MOUSE	1647
1.24975	1.40081	NaN	NaN	0.997329	0.960215	NaN	NaN	-0.225818	-0.457811	NaN	NaN	actin cytoskeleton organization;actin filament-based process;actomyosin structure organization;anatomical structure development;anatomical structure morphogenesis;biological regulation;cardiac cell development;cardiac muscle cell development;cell development;cellular chemical homeostasis;cellular component organization;cellular component organization at cellular level;cellular component organizat…	adherens junction;anchoring junction;cell junction;cell-cell adherens junction;cell-cell junction;fascia adherens		Xin		O70373	Xin actin-binding repeat-containing protein 1	Xirp1		+		0	35.684	5183800	968080	2319200	1896500	1	4	4	1.52997	-0.198677	sp|O70373|XIRP1_MOUSE	sp|O70373|XIRP1_MOUSE	242
1.1635	1.29913	NaN	NaN	0.973942	0.934101	NaN	NaN	-0.201327	-0.351222	NaN	NaN	ATP biosynthetic process;ATP metabolic process;biosynthetic process;cation transport;cellular biosynthetic process;cellular metabolic process;cellular nitrogen compound biosynthetic process;cellular nitrogen compound metabolic process;cellular process;establishment of localization;heterocycle biosynthetic process;heterocycle metabolic process;hydrogen transport;ion transport;metabolic process;mon…	cell part;cytoplasmic part;integral to membrane;intracellular organelle part;intracellular part;intrinsic to membrane;macromolecular complex;membrane part;mitochondrial membrane part;mitochondrial part;mitochondrial proton-transporting ATP synthase complex;organelle part;protein complex;proton-transporting ATP synthase complex;proton-transporting ATP synthase complex, coupling factor F(o);proton-…	ATPase activity;catalytic activity;hydrolase activity;hydrolase activity, acting on acid anhydrides;hydrolase activity, acting on acid anhydrides, in phosphorus-containing anhydrides;nucleoside-triphosphatase activity;pyrophosphatase activity	WRW	Oxidative phosphorylation	P56135	ATP synthase subunit f, mitochondrial	Atp5j2		+		0.002	9.9635	49718000	9027900	21710000	18980000	1	1	1	1.38306	-0.12946	sp|P56135|ATPK_MOUSE	sp|P56135|ATPK_MOUSE	652
2.25644	2.29974	NaN	NaN	2.66298	2.49457	NaN	NaN	0.246834	0.0949116	NaN	NaN	anatomical structure formation involved in morphogenesis;angiogenesis;angiogenesis involved in wound healing;biological adhesion;biological regulation;cell adhesion;cell chemotaxis;cell migration;cell motility;cell surface receptor linked signaling pathway;cellular component movement;cellular process;cellular response to chemical stimulus;cellular response to cytokine stimulus;cellular response t…	cell part;cell surface;extracellular region part;extracellular space;integral to membrane;intrinsic to membrane;membrane;membrane part;plasma membrane	binding;chemokine activity;chemokine receptor binding;cytokine activity;cytokine receptor binding;G-protein-coupled receptor binding;protein binding;receptor binding	IL8	Chemokine signaling pathway;Cytokine-cytokine receptor interaction	O35188	Fractalkine;Processed fractalkine	Cx3cl1	+	+		0	24.658	8849400	653140	3907100	4289200	1	3	3	1.65806	0.448516	sp|O35188|X3CL1_MOUSE	sp|O35188|X3CL1_MOUSE	188
1.05325	1.18701	NaN	NaN	1.34193	1.3278	NaN	NaN	0.244156	0.107822	NaN	NaN	macromolecule metabolic process;metabolic process;primary metabolic process;protein metabolic process;proteolysis	cell part;cytoplasmic membrane-bounded vesicle;cytoplasmic part;cytoplasmic vesicle;cytosol;extracellular region;intracellular membrane-bounded organelle;intracellular organelle;intracellular part;lysosome;lytic vacuole;membrane-bounded organelle;membrane-bounded vesicle;organelle;vacuole;vesicle	aminopeptidase activity;catalytic activity;dipeptidyl-peptidase activity;exopeptidase activity;hydrolase activity;peptidase activity;peptidase activity, acting on L-amino acid peptides;serine hydrolase activity;serine-type peptidase activity	Peptidase_S28		Q9ET22	Dipeptidyl peptidase 2	Dpp7	+	+		0	47.704	25153000	4806900	10009000	10337000	1	5	5	2.1991	0.362568	sp|Q9ET22|DPP2_MOUSE	sp|Q9ET22|DPP2_MOUSE	1787
1.24373	1.36048	NaN	NaN	1.26472	1.23836	NaN	NaN	-0.0496809	-0.190009	NaN	NaN	biological adhesion;cell adhesion;cellular process	cell part;extracellular matrix;extracellular membrane-bounded organelle;extracellular organelle;extracellular region part;extracellular vesicular exosome;membrane;membrane-bounded organelle;membrane-bounded vesicle;organelle;proteinaceous extracellular matrix;vesicle	cargo receptor activity;receptor activity;scavenger receptor activity	BACK;SRCR		Q07797	Galectin-3-binding protein	Lgals3bp	+	+		0	81.276	28437000	4372900	12276000	11789000	1	5	5	1.45226	0.0972659	sp|Q07797|LG3BP_MOUSE	sp|Q07797|LG3BP_MOUSE	901
1.18072	1.36771	1.05137	0.89817	1.2854	1.41441	1.14346	1.06984	0.103934	0.042084	-0.0127082	0.0706641	aging;biological regulation;cell activation;cell maturation;cellular developmental process;cellular process;developmental maturation;developmental process;erythrocyte maturation;negative regulation of apoptosis;negative regulation of biological process;negative regulation of catabolic process;negative regulation of cell death;negative regulation of cellular catabolic process;negative regulation o…	basement membrane;extracellular matrix part;extracellular region part	binding;cation binding;endopeptidase inhibitor activity;endopeptidase regulator activity;enzyme inhibitor activity;enzyme regulator activity;ion binding;metal ion binding;metalloendopeptidase inhibitor activity;metalloenzyme inhibitor activity;metalloenzyme regulator activity;peptidase inhibitor activity;peptidase regulator activity	TIMP		P12032	Metalloproteinase inhibitor 1	Timp1	+	+		0	61.592	399100000	67200000	166010000	165890000	1	6	6	1.53301	0.222801	sp|P12032|TIMP1_MOUSE	sp|P12032|TIMP1_MOUSE	369
1.6787	1.79281	1.33468	NaN	1.7476	1.77518	1.3804	NaN	0.0772429	-0.0291317	-5.77013e-05	NaN	anatomical structure development;camera-type eye development;chordate embryonic development;developmental process;embryo development;embryo development ending in birth or egg hatching;eye development;in utero embryonic development;organ development;sensory organ development	cell part;cytoplasmic part;endoplasmic reticulum lumen;endoplasmic reticulum part;intracellular organelle lumen;intracellular organelle part;intracellular part;membrane-enclosed lumen;organelle lumen;organelle part	binding;calcium ion binding;cation binding;ion binding;metal ion binding	EF_hand_3;EF_hand_5		Q05186	Reticulocalbin-1	Rcn1		+		0	46.04	72575000	9934100	31385000	31255000	1	6	6	1.86054	0.139432	sp|Q05186|RCN1_MOUSE	sp|Q05186|RCN1_MOUSE	888
1.28777	1.41727	0.982218	0.930775	1.29813	1.36765	1.01157	0.859493	0.00805652	-0.0722097	-0.00150116	-0.086247	biological adhesion;biological regulation;cell adhesion;cell migration;cell motility;cell-cell adhesion;cellular component movement;cellular process;immune system process;leukocyte cell-cell adhesion;leukocyte migration;locomotion;membrane docking;membrane to membrane docking;regulation of biological process;regulation of cell migration;regulation of cell motility;regulation of cellular component…	adherens junction;anchoring junction;apical plasma membrane;basolateral plasma membrane;cell junction;cell part;cell projection;cell projection membrane;cell projection part;cell-substrate adherens junction;cell-substrate junction;cytoplasm;cytoskeleton;extracellular membrane-bounded organelle;extracellular organelle;extracellular region part;extracellular vesicular exosome;extrinsic to membrane;…		ERM;FERM_C;FERM_M;FERM_N	Leukocyte transendothelial migration;Measles;Regulation of actin cytoskeleton	P26041	Moesin	Msn	+	+		0	323.31	2679800000	398430000	1167400000	1114000000	1	32	23	1.85269	0.0987185	sp|P26041|MOES_MOUSE	sp|P26041|MOES_MOUSE	478
1.5098	1.73275	1.1167	0.942383	1.60796	1.66061	1.28191	1.15484	-0.0250742	-0.215446	0.0305479	-0.000144301	biosynthetic process;cellular aromatic compound metabolic process;cellular biosynthetic process;cellular component assembly;cellular component organization;cellular component organization or biogenesis;cellular metabolic process;cellular nitrogen compound biosynthetic process;cellular nitrogen compound metabolic process;cellular process;cellular response to chemical stimulus;cellular response to …		binding;carbon-oxygen lyase activity;catalytic activity;cation binding;hydro-lyase activity;ion binding;lead ion binding;lyase activity;metal ion binding;porphobilinogen synthase activity;transition metal ion binding;zinc ion binding	ALAD	Porphyrin and chlorophyll metabolism	P10518	Delta-aminolevulinic acid dehydratase	Alad		+		0	113.34	75404000	9697800	33813000	31892000	1	7	7	1.87835	0.219939	sp|P10518|HEM2_MOUSE	sp|P10518|HEM2_MOUSE	351
2.35817	2.43061	NaN	NaN	2.38488	2.40586	NaN	NaN	0.0316775	-0.0980114	NaN	NaN	anatomical structure development;anatomical structure morphogenesis;behavior;biological regulation;blood coagulation;cellular component organization;cellular component organization at cellular level;cellular component organization or biogenesis;cellular component organization or biogenesis at cellular level;cellular process;cerebellar granular layer morphogenesis;coagulation;detection of abiotic …	cell part;cytoplasmic membrane-bounded vesicle;cytoplasmic part;cytoplasmic vesicle;cytosol;extracellular matrix;extracellular region part;extracellular space;extrinsic to external side of plasma membrane;extrinsic to membrane;extrinsic to plasma membrane;intracellular membrane-bounded organelle;intracellular organelle;intracellular part;membrane part;membrane-bounded organelle;membrane-bounded v…	binding;carbohydrate binding;endopeptidase inhibitor activity;endopeptidase regulator activity;enzyme inhibitor activity;enzyme regulator activity;glycosaminoglycan binding;heparin binding;pattern binding;peptidase inhibitor activity;peptidase regulator activity;polysaccharide binding;protein binding;receptor binding;serine-type endopeptidase inhibitor activity	Serpin		Q07235	Glia-derived nexin	Serpine2	+	+		0	85.536	86410000	15394000	36105000	34911000	1	9	9	1.41305	0.14881	sp|Q07235|GDN_MOUSE	sp|Q07235|GDN_MOUSE	900
1.51268	1.43242	0.78668	0.745711	1.53889	1.40719	1.10467	0.914794	0.0655723	-0.0316217	0.13829	0.176578	biological regulation;biosynthetic process;cellular component organization;cellular component organization at cellular level;cellular component organization or biogenesis;cellular component organization or biogenesis at cellular level;cellular process;collagen biosynthetic process;collagen fibril organization;collagen metabolic process;extracellular matrix organization;extracellular structure org…	cell part;cytoplasmic part;endoplasmic reticulum;endoplasmic reticulum lumen;endoplasmic reticulum part;endoplasmic reticulum-Golgi intermediate compartment;intracellular membrane-bounded organelle;intracellular organelle;intracellular organelle lumen;intracellular organelle part;intracellular part;membrane-bounded organelle;membrane-enclosed lumen;organelle;organelle lumen;organelle part	binding;endopeptidase inhibitor activity;endopeptidase regulator activity;enzyme inhibitor activity;enzyme regulator activity;peptidase inhibitor activity;peptidase regulator activity;protein binding;serine-type endopeptidase inhibitor activity;unfolded protein binding	Serpin		P19324	Serpin H1	Serpinh1		+		0	277.24	1092600000	123000000	491090000	478470000	1	15	15	1.48006	0.241028	sp|P19324|SERPH_MOUSE	sp|P19324|SERPH_MOUSE	439
1.22144	1.22237	NaN	NaN	1.01806	1.01121	NaN	NaN	-0.165693	-0.157737	NaN	NaN	anatomical structure formation involved in morphogenesis;biological regulation;blastocyst formation;carbohydrate homeostasis;cellular chemical homeostasis;cellular glucose homeostasis;cellular homeostasis;cellular process;cellular response to carbohydrate stimulus;cellular response to chemical stimulus;cellular response to glucose stimulus;cellular response to hexose stimulus;cellular response to…	adherens junction;anchoring junction;apical plasma membrane;apicolateral plasma membrane;basolateral plasma membrane;cell junction;cell part;cell surface;cell-cell adherens junction;cell-cell contact zone;cell-cell junction;contractile fiber part;cytoplasm;cytoplasmic part;gap junction;I band;intercalated disc;intercellular canaliculus;intracellular membrane-bounded organelle;intracellular organe…		Guanylate_kin;PDZ;SH3_2;ZU5	Adherens junction;Epithelial cell signaling in Helicobacter pylori infection;Gap junction;Tight junction;Vibrio cholerae infection	P39447	Tight junction protein ZO-1	Tjp1				0	35.302	5047700	974890	2217100	1855800	1	4	4	0.51911	-0.0594397	sp|P39447|ZO1_MOUSE	sp|P39447|ZO1_MOUSE	549
1.47348	1.45533	NaN	NaN	1.16027	1.13757	NaN	NaN	-0.288858	-0.31775	NaN	NaN		caveola;cell part;cytoplasm;cytoplasmic membrane-bounded vesicle;cytoplasmic part;cytoplasmic vesicle;intracellular membrane-bounded organelle;intracellular organelle;intracellular part;macromolecular complex;melanosome;membrane part;membrane raft;membrane-bounded organelle;membrane-bounded vesicle;organelle;pigment granule;plasma membrane part;protein complex;sodium:potassium-exchanging ATPase c…	active transmembrane transporter activity;ATPase activity;ATPase activity, coupled;ATPase activity, coupled to movement of substances;ATPase activity, coupled to transmembrane movement of ions;ATPase activity, coupled to transmembrane movement of ions, phosphorylative mechanism;ATPase activity, coupled to transmembrane movement of substances;catalytic activity;cation transmembrane transporter act…	Na_K-ATPase	Aldosterone-regulated sodium reabsorption;Bile secretion;Carbohydrate digestion and absorption;Cardiac muscle contraction;Endocrine and other factor-regulated calcium reabsorption;Gastric acid secretion;Mineral absorption;Pancreatic secretion;Protein digestion and absorption;Proximal tubule bicarbonate reclamation;Salivary secretion	P97370	Sodium/potassium-transporting ATPase subunit beta-3	Atp1b3				0	32.007	25881000	5028800	11357000	9495000	1	3	3	1.09944	-0.167651	sp|P97370|AT1B3_MOUSE	sp|P97370|AT1B3_MOUSE	832
2.43138	2.4671	NaN	NaN	2.20699	2.19235	NaN	NaN	-0.173661	-0.18894	NaN	NaN	axon guidance;cell cycle phase;cell cycle process;cellular component assembly;cellular component assembly at cellular level;cellular component organization;cellular component organization at cellular level;cellular component organization or biogenesis;cellular component organization or biogenesis at cellular level;cellular macromolecular complex assembly;cellular macromolecular complex subunit or…	axon;cell part;cell projection;cytoplasm;cytoskeletal part;cytoskeleton;intracellular non-membrane-bounded organelle;intracellular organelle;intracellular organelle part;intracellular part;macromolecular complex;membrane;microtubule;microtubule cytoskeleton;neuron projection;non-membrane-bounded organelle;organelle;organelle part;plasma membrane;protein complex	binding;catalytic activity;GTP binding;GTPase activity;guanyl nucleotide binding;guanyl ribonucleotide binding;hydrolase activity;hydrolase activity, acting on acid anhydrides;hydrolase activity, acting on acid anhydrides, in phosphorus-containing anhydrides;nucleoside-triphosphatase activity;nucleotide binding;peptide binding;purine nucleotide binding;purine ribonucleoside triphosphate binding;p…	Tubulin;Tubulin_C	Gap junction;Pathogenic Escherichia coli infection;Phagosome	Q9ERD7	Tubulin beta-3 chain	Tubb3				0	45.262	26395000	2435600	12726000	11233000	1	13	2	1.23319	-0.101739	sp|Q9ERD7|TBB3_MOUSE	sp|Q9ERD7|TBB3_MOUSE	1773
1.70337	1.73283	1.84451	NaN	1.4716	1.50401	1.58395	NaN	-0.146388	-0.155663	-0.211916	NaN	biological regulation;cellular macromolecule metabolic process;cellular metabolic process;cellular process;cellular protein metabolic process;dephosphorylation;macromolecule metabolic process;macromolecule modification;metabolic process;negative regulation of antigen receptor-mediated signaling pathway;negative regulation of biological process;negative regulation of cell activation;negative regul…	cell part;cytoplasmic part;cytosol;immunological synapse;intracellular organelle part;intracellular part;membrane part;nuclear part;nucleoplasm;organelle part;plasma membrane part	catalytic activity;hydrolase activity;hydrolase activity, acting on ester bonds;MAP kinase phosphatase activity;phosphatase activity;phosphoprotein phosphatase activity;phosphoric ester hydrolase activity;protein tyrosine phosphatase activity;protein tyrosine/serine/threonine phosphatase activity	DSPc	MAPK signaling pathway	Q9D7X3	Dual specificity protein phosphatase 3	Dusp3				0	68.952	13764000	2057700	6186100	5520300	1	2	2	0.223902	-0.133273	sp|Q9D7X3|DUS3_MOUSE	sp|Q9D7X3|DUS3_MOUSE	1706
1.28724	1.33885	NaN	1.44499	1.11043	1.04075	NaN	1.24957	-0.180528	-0.274425	NaN	-0.179025	ATP biosynthetic process;ATP metabolic process;biological regulation;biosynthetic process;cation transport;cellular biosynthetic process;cellular chemical homeostasis;cellular homeostasis;cellular ion homeostasis;cellular metabolic process;cellular nitrogen compound biosynthetic process;cellular nitrogen compound metabolic process;cellular potassium ion transport;cellular process;cellular respons…	basolateral plasma membrane;caveola;cell part;cytoplasmic membrane-bounded vesicle;cytoplasmic part;cytoplasmic vesicle;endoplasmic reticulum;endosome;Golgi apparatus;integral to membrane;intracellular membrane-bounded organelle;intracellular organelle;intracellular part;intrinsic to membrane;macromolecular complex;melanosome;membrane part;membrane raft;membrane-bounded organelle;membrane-bounded…	4-nitrophenylphosphatase activity;active transmembrane transporter activity;adenyl nucleotide binding;adenyl ribonucleotide binding;ADP binding;alkali metal ion binding;ATP binding;ATPase activity;ATPase activity, coupled;ATPase activity, coupled to movement of substances;ATPase activity, coupled to transmembrane movement of ions;ATPase activity, coupled to transmembrane movement of ions, phospho…	Cation_ATPase_C;Cation_ATPase_N;E1-E2_ATPase;Hydrolase	Aldosterone-regulated sodium reabsorption;Bile secretion;Carbohydrate digestion and absorption;Cardiac muscle contraction;Endocrine and other factor-regulated calcium reabsorption;Gastric acid secretion;Mineral absorption;Pancreatic secretion;Protein digestion and absorption;Proximal tubule bicarbonate reclamation;Salivary secretion	Q8VDN2	Sodium/potassium-transporting ATPase subunit alpha-1	Atp1a1				0	135.66	142440000	24607000	63450000	54382000	6	13	13	0.0900533	-0.073305	sp|Q8VDN2|AT1A1_MOUSE;sp|Q6PIC6|AT1A3_MOUSE;sp|Q6PIE5|AT1A2_MOUSE;sp|Q9WV27|AT1A4_MOUSE;sp|Q64436|ATP4A_MOUSE;sp|Q9Z1W8|AT12A_MOUSE	sp|Q8VDN2|AT1A1_MOUSE;sp|Q6PIC6|AT1A3_MOUSE;sp|Q6PIE5|AT1A2_MOUSE	1421
2.36031	2.32449	2.29319	2.32083	2.27444	2.23355	2.21381	2.1003	-0.0918788	-0.0896357	-0.078061	-0.134398	biological regulation;biosynthetic process;cell surface receptor linked signaling pathway;cellular biosynthetic process;cellular metabolic process;cellular nitrogen compound biosynthetic process;cellular nitrogen compound metabolic process;cellular process;cellular response to stimulus;CTP biosynthetic process;CTP metabolic process;GTP biosynthetic process;GTP metabolic process;heterocycle biosyn…	cell part;cell periphery;cell projection;cytoplasmic part;intracellular membrane-bounded organelle;intracellular organelle;intracellular part;lamellipodium;membrane;membrane-bounded organelle;mitochondrion;organelle;plasma membrane;ruffle	adenyl nucleotide binding;adenyl ribonucleotide binding;ATP binding;binding;catalytic activity;cation binding;ion binding;kinase activity;metal ion binding;nucleobase-containing compound kinase activity;nucleoside diphosphate kinase activity;nucleotide binding;phosphotransferase activity, alcohol group as acceptor;phosphotransferase activity, nitrogenous group as acceptor;phosphotransferase activ…	NDK	Purine metabolism;Pyrimidine metabolism	Q01768	Nucleoside diphosphate kinase B	Nme2				0	59.15	881770000	85119000	412000000	384650000	1	6	2	0.000366595	-0.00016284	sp|Q01768|NDKB_MOUSE	sp|Q01768|NDKB_MOUSE	869
2.02127	1.8504	NaN	2.07943	1.7019	1.61951	NaN	1.82827	-0.108379	-0.193272	NaN	-0.144265	biosynthetic process;cellular biosynthetic process;cellular macromolecule biosynthetic process;cellular macromolecule metabolic process;cellular metabolic process;cellular process;cellular protein metabolic process;macromolecule biosynthetic process;macromolecule metabolic process;metabolic process;primary metabolic process;protein metabolic process;translation	cell part;cytoplasmic part;intracellular non-membrane-bounded organelle;intracellular organelle;intracellular part;macromolecular complex;non-membrane-bounded organelle;organelle;ribonucleoprotein complex;ribosome	structural constituent of ribosome;structural molecule activity	Ribosomal_L7Ae		P63323	40S ribosomal protein S12	Rps12				0	26.474	34962000	5101400	15848000	14013000	1	4	4	0.144946	-0.117003	sp|P63323|RS12_MOUSE	sp|P63323|RS12_MOUSE	770
1.4079	1.51005	1.38593	1.38405	1.32613	1.20439	1.3297	1.26099	-0.112116	-0.24052	-0.07552	-0.132657	cellular macromolecule metabolic process;cellular metabolic process;cellular nitrogen compound metabolic process;cellular process;cellular response to stimulus;cellular response to stress;DNA metabolic process;DNA repair;error-free postreplication DNA repair;macromolecule metabolic process;metabolic process;nitrogen compound metabolic process;nucleic acid metabolic process;nucleobase-containing c…		acid-amino acid ligase activity;catalytic activity;ligase activity;ligase activity, forming carbon-nitrogen bonds	UQ_con		Q9D2M8	Ubiquitin-conjugating enzyme E2 variant 2	Ube2v2				0	131.39	159450000	25498000	69217000	64739000	2	6	2	0.0485581	-0.0226615	sp|Q9D2M8|UB2V2_MOUSE;sp|Q9D2M8-2|UB2V2_MOUSE	sp|Q9D2M8|UB2V2_MOUSE;sp|Q9D2M8-2|UB2V2_MOUSE	1683
2.36014	2.47703	2.52537	2.55339	2.22811	2.3467	2.12562	2.24431	-0.116864	-0.187001	-0.283492	-0.275402	anatomical structure maturation;anatomical structure morphogenesis;axon ensheathment;axon guidance;basement membrane organization;biological regulation;branching involved in salivary gland morphogenesis;branching morphogenesis of a tube;cellular component organization;cellular component organization at cellular level;cellular component organization or biogenesis;cellular component organization or…	adherens junction;anchoring junction;axon part;basement membrane;cell junction;cell outer membrane;cell part;cell projection;cell projection part;cell-substrate adherens junction;cell-substrate junction;contractile ring;cytoplasm;cytoskeleton;dystroglycan complex;external encapsulating structure part;extracellular matrix part;extracellular region part;extracellular space;filopodium;focal adhesion…	binding;calcium ion binding;cation binding;ion binding;metal ion binding;structural constituent of muscle;structural molecule activity	DAG1	Arrhythmogenic right ventricular cardiomyopathy (ARVC);Dilated cardiomyopathy;ECM-receptor interaction;Hypertrophic cardiomyopathy (HCM);Viral myocarditis	Q62165	Alpha-dystroglycan;Beta-dystroglycan;Dystroglycan	Dag1	+			0	323.31	1175400000	132350000	552600000	490460000	1	8	8	0.261424	-0.123779	sp|Q62165|DAG1_MOUSE	sp|Q62165|DAG1_MOUSE	1077
NaN	1.71048	1.18098	NaN	NaN	1.33222	0.790188	NaN	NaN	-0.370825	-0.421998	NaN	biological regulation;biosynthetic process;cellular biosynthetic process;cellular macromolecule biosynthetic process;cellular macromolecule metabolic process;cellular metabolic process;cellular process;cellular protein metabolic process;macromolecule biosynthetic process;macromolecule metabolic process;metabolic process;multi-organism process;positive regulation of biological process;positive reg…	cell part;cytosolic small ribosomal subunit;intracellular organelle part;intracellular part;macromolecular complex;organelle part;ribonucleoprotein complex;small ribosomal subunit	structural constituent of ribosome;structural molecule activity	Ribosomal_S8	Ribosome	P62245	40S ribosomal protein S15a	Rps15a				0	20.578	34025000	5787600	16003000	12234000	1	2	2	0.767324	-0.267807	sp|P62245|RS15A_MOUSE	sp|P62245|RS15A_MOUSE	717
NaN	1.53252	1.02913	1.10024	NaN	1.3356	0.902961	0.991971	NaN	-0.248931	-0.148673	-0.219639				BAT2_N		Q3TLH4	Protein PRRC2C	Prrc2c				0.00075188	13.542	6710000	1412500	2919900	2377600	2	2	2	0.0666877	-0.0143933	sp|Q3TLH4-5|PRC2C_MOUSE;sp|Q3TLH4|PRC2C_MOUSE	sp|Q3TLH4-5|PRC2C_MOUSE;sp|Q3TLH4|PRC2C_MOUSE	927
1.45717	NaN	NaN	NaN	1.15251	2.40907	NaN	NaN	-0.136315	-0.138156	NaN	NaN	amine metabolic process;carboxylic acid metabolic process;cellular amine metabolic process;cellular amino acid metabolic process;cellular ketone metabolic process;cellular metabolic process;cellular nitrogen compound metabolic process;cellular process;glutamine family amino acid metabolic process;glutamine metabolic process;metabolic process;nitrogen compound metabolic process;organic acid metabo…	cell part;cytoplasmic membrane-bounded vesicle;cytoplasmic part;cytoplasmic vesicle;cytosol;extracellular region part;extracellular space;intracellular membrane-bounded organelle;intracellular organelle;intracellular part;lysosome;lytic vacuole;melanosome;membrane-bounded organelle;membrane-bounded vesicle;organelle;pigment granule;vacuole;vesicle	catalytic activity;exopeptidase activity;gamma-glutamyl-peptidase activity;hydrolase activity;omega peptidase activity;peptidase activity;peptidase activity, acting on L-amino acid peptides	Peptidase_C26	Folate biosynthesis	Q9Z0L8	Gamma-glutamyl hydrolase	Ggh	+			0	19.631	5599800	1356800	2218500	2024600	2	2	2	0	0.430814	sp|Q9Z0L8-2|GGH_MOUSE;sp|Q9Z0L8|GGH_MOUSE	sp|Q9Z0L8-2|GGH_MOUSE;sp|Q9Z0L8|GGH_MOUSE	1935
1.40119	1.40163	1.01307	0.815493	1.09356	1.07977	0.910502	0.603027	-0.12874	-0.238783	-0.0984747	-0.169177	antigen processing and presentation;cell differentiation;cellular developmental process;cellular process;developmental process;fat cell differentiation;immune system process;macromolecule metabolic process;metabolic process;primary metabolic process;protein metabolic process;proteolysis;proteolysis involved in cellular protein catabolic process	cell part;cytoplasmic part;cytosol;intracellular membrane-bounded organelle;intracellular organelle;intracellular part;macromolecular complex;membrane-bounded organelle;nucleus;organelle;proteasome core complex;protein complex	catalytic activity;endopeptidase activity;hydrolase activity;peptidase activity;peptidase activity, acting on L-amino acid peptides;threonine-type endopeptidase activity;threonine-type peptidase activity	Proteasome	Proteasome	P28063	Proteasome subunit beta type-8	Psmb8				0	234.03	520980000	75004000	233620000	212360000	1	8	8	1.11787	-0.117115	sp|P28063|PSB8_MOUSE	sp|P28063|PSB8_MOUSE	495
1.44366	1.42782	0.98601	1.09417	1.20583	1.20958	0.718438	1.00108	-0.172311	-0.211916	-0.248279	-0.08111	biological regulation;cellular component assembly;cellular component assembly at cellular level;cellular component organization;cellular component organization at cellular level;cellular component organization or biogenesis;cellular component organization or biogenesis at cellular level;cellular macromolecular complex assembly;cellular macromolecular complex subunit organization;cellular process;…	cell part;cytoplasmic part;eukaryotic 43S preinitiation complex;eukaryotic 48S preinitiation complex;eukaryotic translation initiation factor 3 complex;intracellular part;macromolecular complex;protein complex;ribonucleoprotein complex;translation preinitiation complex	binding;nucleic acid binding;RNA binding;translation factor activity, nucleic acid binding;translation initiation factor activity	eIF-3c_N;PCI	RNA transport	Q8R1B4	Eukaryotic translation initiation factor 3 subunit C	Eif3c				0	162.45	133850000	20522000	60542000	52788000	1	11	11	0.383439	-0.0851661	sp|Q8R1B4|EIF3C_MOUSE	sp|Q8R1B4|EIF3C_MOUSE	1392
2.28297	2.28679	1.10098	1.97177	2.06846	2.08767	0.925468	1.89367	-0.16004	-0.175094	-0.159573	-0.180495	cellular macromolecule metabolic process;cellular metabolic process;cellular process;cellular protein metabolic process;cullin deneddylation;macromolecule metabolic process;macromolecule modification;metabolic process;primary metabolic process;protein deneddylation;protein metabolic process;protein modification by small protein conjugation or removal;protein modification by small protein removal;…	cell part;cytoplasm;intracellular organelle part;intracellular part;macromolecular complex;nuclear part;organelle part;protein complex;signalosome		PCI		O88544	COP9 signalosome complex subunit 4	Cops4				0	94.324	104570000	12487000	48734000	43351000	1	10	10	0.0530955	-0.0477949	sp|O88544|CSN4_MOUSE	sp|O88544|CSN4_MOUSE	260
1.27352	1.2728	0.863859	NaN	1.034	1.06826	0.613343	NaN	-0.171027	-0.187559	-0.253171	NaN	biosynthetic process;cellular biosynthetic process;cellular macromolecule biosynthetic process;cellular macromolecule metabolic process;cellular metabolic process;cellular nitrogen compound metabolic process;cellular process;cleavage involved in rRNA processing;endonucleolytic cleavage in ITS1 to separate SSU-rRNA from 5.8S rRNA and LSU-rRNA from tricistronic rRNA transcript (SSU-rRNA, 5.8S rRNA,…	cell part;cytosolic small ribosomal subunit;intracellular organelle part;intracellular part;macromolecular complex;organelle part;ribonucleoprotein complex;small ribosomal subunit	binding;ribonucleoprotein binding;ribosome binding;structural constituent of ribosome;structural molecule activity	Ribosomal_S21e	Ribosome	Q9CQR2	40S ribosomal protein S21	Rps21				0	33.11	47559000	8703800	20575000	18280000	1	2	2	1.09945	-0.124416	sp|Q9CQR2|RS21_MOUSE	sp|Q9CQR2|RS21_MOUSE	1598
1.34056	1.32285	1.1038	1.41284	1.19648	1.20839	0.419215	0.81746	-0.19899	-0.242874	-0.378438	-0.50789	cellular component assembly;cellular component assembly at cellular level;cellular component organization;cellular component organization at cellular level;cellular component organization or biogenesis;cellular component organization or biogenesis at cellular level;cellular macromolecular complex assembly;cellular macromolecular complex subunit organization;cellular process;cytoplasmic mRNA proce…	cell part;cytoplasmic mRNA processing body;cytoplasmic part;intracellular non-membrane-bounded organelle;intracellular organelle;intracellular part;macromolecular complex;non-membrane-bounded organelle;organelle;ribonucleoprotein complex;RNA granule;RNAi effector complex;RNA-induced silencing complex;stress granule	adenyl nucleotide binding;adenyl ribonucleotide binding;ATP binding;ATPase activity;ATPase activity, coupled;ATP-dependent helicase activity;binding;catalytic activity;helicase activity;hydrolase activity;hydrolase activity, acting on acid anhydrides;hydrolase activity, acting on acid anhydrides, in phosphorus-containing anhydrides;nucleic acid binding;nucleoside-triphosphatase activity;nucleotid…	DEAD;Helicase_C	RNA degradation	P54823	Probable ATP-dependent RNA helicase DDX6	Ddx6				0	64.406	86736000	13969000	39604000	33164000	1	7	7	0.718988	-0.265609	sp|P54823|DDX6_MOUSE	sp|P54823|DDX6_MOUSE	645
2.24908	2.26514	1.98284	1.84896	2.13212	2.10658	1.85711	1.75634	-0.100144	-0.150657	-0.0910795	-0.12078	cellular component assembly;cellular component assembly at cellular level;cellular component organization;cellular component organization at cellular level;cellular component organization or biogenesis;cellular component organization or biogenesis at cellular level;cellular macromolecular complex assembly;cellular macromolecular complex subunit organization;cellular process;cellular protein compl…	cell part;cytoplasmic microtubule;cytoplasmic part;cytoskeletal part;intracellular organelle part;intracellular part;macromolecular complex;microtubule;organelle part;protein complex	binding;catalytic activity;GTP binding;GTPase activity;guanyl nucleotide binding;guanyl ribonucleotide binding;hydrolase activity;hydrolase activity, acting on acid anhydrides;hydrolase activity, acting on acid anhydrides, in phosphorus-containing anhydrides;nucleoside-triphosphatase activity;nucleotide binding;purine nucleotide binding;purine ribonucleoside triphosphate binding;purine ribonucleo…	Tubulin;Tubulin_C	Gap junction;Pathogenic Escherichia coli infection;Phagosome	P68369	Tubulin alpha-1A chain	Tuba1a				0	323.31	1418300000	167300000	653600000	597400000	4	17	2	0.0327864	-0.00445104	sp|P68369|TBA1A_MOUSE;sp|P68373|TBA1C_MOUSE;sp|P05214|TBA3_MOUSE;sp|Q9JJZ2|TBA8_MOUSE	sp|P68369|TBA1A_MOUSE;sp|P68373|TBA1C_MOUSE;sp|P05214|TBA3_MOUSE	781
1.26909	1.30574	1.07498	0.910502	1.11909	1.10125	0.892041	0.814919	-0.0883468	-0.226307	-0.0824842	-0.252724		cell part;intracellular part;macromolecular complex;proteasome accessory complex;protein complex		PCI;RPN7	Proteasome	Q99JI4	26S proteasome non-ATPase regulatory subunit 6	Psmd6				0	158.47	302230000	45140000	145270000	111820000	1	16	16	0.236506	-0.0392383	sp|Q99JI4|PSMD6_MOUSE	sp|Q99JI4|PSMD6_MOUSE	1517
1.29449	1.26009	0.776272	NaN	1.0504	1.08631	0.587557	NaN	-0.171368	-0.198477	-0.207394	NaN	biological regulation;biosynthetic process;cellular biosynthetic process;cellular macromolecule biosynthetic process;cellular macromolecule metabolic process;cellular metabolic process;cellular nitrogen compound metabolic process;cellular process;cellular protein metabolic process;defense response;defense response to virus;immune effector process;immune system process;macromolecule biosynthetic p…	cell part;cytoplasm;cytoplasmic part;intracellular membrane-bounded organelle;intracellular non-membrane-bounded organelle;intracellular organelle;intracellular organelle part;intracellular part;macromolecular complex;membrane-bounded organelle;mitochondrion;non-membrane-bounded organelle;nuclear part;nucleolus;nucleus;organelle;organelle part;ribonucleoprotein complex	binding;DNA binding;double-stranded RNA binding;nucleic acid binding;RNA binding	dsrm;DZF		Q9Z1X4	Interleukin enhancer-binding factor 3	Ilf3				0	30.786	37728000	6376200	16843000	14509000	3	4	4	0.585991	-0.0950881	sp|Q9Z1X4-2|ILF3_MOUSE;sp|Q9Z1X4-3|ILF3_MOUSE;sp|Q9Z1X4|ILF3_MOUSE	sp|Q9Z1X4-2|ILF3_MOUSE;sp|Q9Z1X4-3|ILF3_MOUSE;sp|Q9Z1X4|ILF3_MOUSE	1952
1.47103	1.4239	1.22854	NaN	1.23039	1.18948	1.27685	NaN	-0.141335	-0.235586	-0.189631	NaN		cell part;intracellular part;macromolecular complex;proteasome accessory complex;protein complex		PCI	Proteasome	Q9D8W5	26S proteasome non-ATPase regulatory subunit 12	Psmd12				0	52.814	69441000	8882300	32134000	28425000	1	6	6	0.0829554	-0.0351453	sp|Q9D8W5|PSD12_MOUSE	sp|Q9D8W5|PSD12_MOUSE	1714
1.44848	1.51576	1.1163	1.0018	1.27548	1.24464	0.979147	0.905428	-0.146787	-0.233803	-0.0415359	-0.247885	alternative nuclear mRNA splicing, via spliceosome;cellular macromolecule metabolic process;cellular metabolic process;cellular nitrogen compound metabolic process;cellular process;macromolecule metabolic process;metabolic process;mRNA metabolic process;mRNA processing;nitrogen compound metabolic process;nuclear mRNA splicing, via spliceosome;nucleic acid metabolic process;nucleobase-containing c…	catalytic step 2 spliceosome;cell part;intracellular organelle part;intracellular part;macromolecular complex;nuclear body;nuclear matrix;nuclear part;nucleoplasm part;organelle part;paraspeckles;ribonucleoprotein complex;spliceosomal complex	binding;nucleic acid binding;nucleotide binding;RNA binding	HnRNP_M;RRM_1	Spliceosome	Q9D0E1	Heterogeneous nuclear ribonucleoprotein M	Hnrnpm				0	186.84	431610000	86561000	182060000	162990000	2	21	21	0.759195	-0.0503932	sp|Q9D0E1-2|HNRPM_MOUSE;sp|Q9D0E1|HNRPM_MOUSE	sp|Q9D0E1-2|HNRPM_MOUSE;sp|Q9D0E1|HNRPM_MOUSE	1660
1.24866	1.34142	0.910272	0.769264	1.01142	1.0246	0.836328	0.730836	-0.229095	-0.309431	-0.0945259	-0.208594	biological regulation;cellular macromolecule metabolic process;cellular metabolic process;cellular nitrogen compound metabolic process;cellular process;macromolecule metabolic process;metabolic process;mRNA metabolic process;mRNA processing;nitrogen compound metabolic process;nucleic acid metabolic process;nucleobase-containing compound metabolic process;primary metabolic process;regulation of bi…	actin cytoskeleton;catalytic step 2 spliceosome;cell part;cytoplasm;cytoskeleton;intracellular non-membrane-bounded organelle;intracellular organelle;intracellular organelle part;intracellular part;macromolecular complex;non-membrane-bounded organelle;nuclear part;nucleoplasm;organelle;organelle part;ribonucleoprotein complex;spliceosomal complex	binding;nucleic acid binding;nucleotide binding;RNA binding	zf-RNPHF		O35737	Heterogeneous nuclear ribonucleoprotein H;Heterogeneous nuclear ribonucleoprotein H, N-terminally processed	Hnrnph1				0	123.24	261770000	45010000	116550000	100210000	1	7	2	0.397956	-0.0475879	sp|O35737|HNRH1_MOUSE	sp|O35737|HNRH1_MOUSE	210
1.35282	1.40338	0.954047	0.918692	1.05381	1.13593	0.823912	0.96997	-0.234652	-0.347105	-0.142688	-0.0628213	biological regulation;cellular macromolecule metabolic process;cellular metabolic process;cellular nitrogen compound metabolic process;cellular process;macromolecule metabolic process;metabolic process;mRNA metabolic process;mRNA processing;nitrogen compound metabolic process;nucleic acid metabolic process;nucleobase-containing compound metabolic process;primary metabolic process;regulation of bi…	cell part;intracellular organelle part;intracellular part;macromolecular complex;nuclear part;nucleoplasm;organelle part;ribonucleoprotein complex;spliceosomal complex	binding;nucleic acid binding;nucleotide binding;RNA binding;single-stranded RNA binding	zf-RNPHF		Q9Z2X1	Heterogeneous nuclear ribonucleoprotein F;Heterogeneous nuclear ribonucleoprotein F, N-terminally processed	Hnrnpf				0	74.047	61895000	10755000	28346000	22794000	2	5	3	0.194078	-0.0423118	sp|Q9Z2X1-2|HNRPF_MOUSE;sp|Q9Z2X1|HNRPF_MOUSE	sp|Q9Z2X1-2|HNRPF_MOUSE;sp|Q9Z2X1|HNRPF_MOUSE	1966
1.24744	1.26309	0.53097	0.325041	1.01371	1.08474	0.449641	0.139077	-0.144855	-0.248879	-0.0853896	-0.0794475	2-oxoglutarate metabolic process;amine biosynthetic process;amine catabolic process;amine metabolic process;aspartate biosynthetic process;aspartate catabolic process;aspartate family amino acid biosynthetic process;aspartate family amino acid catabolic process;aspartate family amino acid metabolic process;aspartate metabolic process;biosynthetic process;carboxylic acid biosynthetic process;carbo…	cell part;cytoplasmic part;intracellular organelle lumen;intracellular organelle part;intracellular part;membrane;membrane-enclosed lumen;mitochondrial inner membrane;mitochondrial matrix;mitochondrial membrane;mitochondrial part;organelle inner membrane;organelle lumen;organelle membrane;organelle part;plasma membrane	binding;catalytic activity;cofactor binding;kynurenine-oxoglutarate transaminase activity;L-aspartate:2-oxoglutarate aminotransferase activity;L-phenylalanine aminotransferase activity;L-phenylalanine:2-oxoglutarate aminotransferase activity;pyridoxal phosphate binding;transaminase activity;transferase activity;transferase activity, transferring nitrogenous groups;vitamin B6 binding;vitamin bindi…	Aminotran_1_2	Alanine, aspartate and glutamate metabolism;Arginine and proline metabolism;Cysteine and methionine metabolism;Fat digestion and absorption;Phenylalanine metabolism;Phenylalanine, tyrosine and tryptophan biosynthesis;Tyrosine metabolism	P05202	Aspartate aminotransferase, mitochondrial	Got2				0	250.34	719930000	418420000	162590000	138920000	1	11	11	0.116154	-0.0508266	sp|P05202|AATM_MOUSE	sp|P05202|AATM_MOUSE	313
2.39482	2.38062	2.1489	2.35267	2.32608	2.34019	2.10222	2.25344	-0.113645	-0.177555	-0.0491434	-0.0847927	anatomical structure development;biological regulation;developmental process;developmental process involved in reproduction;gonad development;organ development;regulation of biological process;regulation of macromolecule metabolic process;regulation of metabolic process;regulation of primary metabolic process;regulation of protein metabolic process;regulation of proteolysis;reproductive process;r…	cell part;cytoplasm;intracellular part	endopeptidase inhibitor activity;endopeptidase regulator activity;enzyme inhibitor activity;enzyme regulator activity;peptidase inhibitor activity;peptidase regulator activity;serine-type endopeptidase inhibitor activity	Serpin	Amoebiasis	Q60854	Serpin B6	Serpinb6				0	217.82	1013600000	97194000	486940000	429510000	1	12	12	0.153724	0.0552479	sp|Q60854|SPB6_MOUSE	sp|Q60854|SPB6_MOUSE	1005
1.33617	1.34778	1.05735	1.21922	1.13875	1.20577	0.852478	1.04047	-0.114441	-0.209879	-0.217759	-0.302226	establishment of localization;establishment of localization in cell;establishment of protein localization;intracellular protein transport;intracellular transport;nuclear import;nuclear transport;nucleocytoplasmic transport;protein import;protein import into nucleus;protein targeting;protein transport;ribosomal protein import into nucleus;transport	cell part;cytoplasm;intracellular organelle part;intracellular part;macromolecular complex;membrane;membrane part;nuclear membrane;nuclear part;nuclear pore;organelle membrane;organelle part;pore complex;protein complex	protein transporter activity;substrate-specific transporter activity;transporter activity	IBN_N	RNA transport	P70168	Importin subunit beta-1	Kpnb1				0	323.31	388920000	54624000	180800000	153500000	1	17	17	0.207421	-0.0617441	sp|P70168|IMB1_MOUSE	sp|P70168|IMB1_MOUSE	784
1.3571	1.44419	1.01271	1.30358	1.18326	1.19648	0.926834	0.87523	-0.0667144	-0.1666	-0.118288	-0.107617	adherens junction assembly;adherens junction organization;anatomical structure development;anatomical structure formation involved in morphogenesis;anatomical structure homeostasis;anatomical structure morphogenesis;anterior/posterior axis specification;apoptosis;appendage morphogenesis;artery morphogenesis;axis specification;biological adhesion;biological regulation;biosynthetic process;blood ve…	adherens junction;anchoring junction;apical part of cell;basolateral plasma membrane;beta-catenin destruction complex;beta-catenin-TCF7L2 complex;catenin complex;catenin-TCF7L2 complex;cell cortex;cell junction;cell part;cell projection;cell projection membrane;cell projection part;cell-cell adherens junction;cell-cell junction;cell-substrate adherens junction;cell-substrate junction;centrosome;c…	alpha-catenin binding;binding;cadherin binding;cell adhesion molecule binding;chromatin binding;DNA binding;double-stranded DNA binding;enzyme binding;kinase binding;nucleic acid binding;nucleic acid binding transcription factor activity;protein binding;protein binding transcription factor activity;protein kinase binding;regulatory region DNA binding;regulatory region nucleic acid binding;sequenc…	Arm	Adherens junction;Arrhythmogenic right ventricular cardiomyopathy (ARVC);Bacterial invasion of epithelial cells;Basal cell carcinoma;Colorectal cancer;Endometrial cancer;Focal adhesion;Leukocyte transendothelial migration;Melanogenesis;Pathogenic Escherichia coli infection;Pathways in cancer;Prostate cancer;Thyroid cancer;Tight junction;Wnt signaling pathway	Q02248	Catenin beta-1	Ctnnb1				0	323.31	352120000	47772000	158050000	146300000	1	15	13	0.570545	-0.114926	sp|Q02248|CTNB1_MOUSE	sp|Q02248|CTNB1_MOUSE	873
1.50172	1.50757	0.509949	0.739243	1.38173	1.31383	0.454597	0.643394	-0.146356	-0.249754	-0.205231	-0.150609	alternative nuclear mRNA splicing, via spliceosome;cellular macromolecule metabolic process;cellular metabolic process;cellular nitrogen compound metabolic process;cellular process;establishment of localization;establishment of localization in cell;establishment of RNA localization;intracellular transport;macromolecule metabolic process;metabolic process;mRNA metabolic process;mRNA processing;mRN…	cell part;cytoplasm;intracellular organelle part;intracellular part;macromolecular complex;nuclear part;nucleoplasm;organelle part;ribonucleoprotein complex;spliceosomal complex	binding;DNA binding;nucleic acid binding;nucleotide binding;RNA binding;single-stranded DNA binding;structure-specific DNA binding	HnRNPA1;RRM_1	Spliceosome	P49312	Heterogeneous nuclear ribonucleoprotein A1	Hnrnpa1				0	115.71	194970000	26968000	89617000	78389000	2	10	9	0.00480012	0.00278303	sp|P49312|ROA1_MOUSE;sp|P49312-2|ROA1_MOUSE	sp|P49312|ROA1_MOUSE;sp|P49312-2|ROA1_MOUSE	600
2.47394	2.53032	2.0644	1.99099	2.37585	2.33213	2.01646	1.87982	-0.108596	-0.13895	-0.0346627	-0.113083	biological regulation;establishment of localization;establishment of localization in cell;establishment of protein localization;intracellular protein transport;intracellular transport;protein targeting;protein transport;regulation of biological process;regulation of biological quality;regulation of cell communication;regulation of cell development;regulation of cell differentiation;regulation of …	cell part;cytoplasmic part;cytoplasmic vesicle membrane;cytoplasmic vesicle part;cytosol;intracellular organelle part;intracellular part;membrane;organelle membrane;organelle part;vesicle membrane	actin binding;binding;cytoskeletal protein binding;enzyme binding;insulin-like growth factor receptor binding;kinase binding;protein binding;protein domain specific binding;protein kinase binding;protein kinase C binding;receptor binding	2003-03-14	Cell cycle;Neurotrophin signaling pathway;Oocyte meiosis	P61982	14-3-3 protein gamma;14-3-3 protein gamma, N-terminally processed	Ywhag				0	202	521210000	70331000	231340000	219540000	1	11	6	0.125436	0.00516912	sp|P61982|1433G_MOUSE	sp|P61982|1433G_MOUSE	711
1.41776	1.49175	1.65214	NaN	1.12796	1.23873	1.73249	NaN	-0.168625	-0.154843	-0.106669	NaN	defense response;inflammatory response;response to stimulus;response to stress;response to wounding	extracellular membrane-bounded organelle;extracellular organelle;extracellular region part;extracellular vesicular exosome;membrane-bounded organelle;membrane-bounded vesicle;organelle;vesicle	enzyme activator activity;enzyme regulator activity;lipase activator activity;phospholipase A2 activator activity;phospholipase activator activity	PFU;PUL;WD40	Protein processing in endoplasmic reticulum	P27612	Phospholipase A-2-activating protein	Plaa	+			0	143.77	39643000	6279700	17338000	16025000	1	10	10	0.0448279	-0.0470517	sp|P27612|PLAP_MOUSE	sp|P27612|PLAP_MOUSE	491
2.37312	2.46027	1.70483	1.42873	2.23432	2.24339	1.59335	1.20995	-0.139951	-0.232515	-0.0843644	-0.212751	establishment of localization;establishment of localization in cell;establishment of protein localization;intracellular protein transport;intracellular transport;NLS-bearing substrate import into nucleus;nuclear import;nuclear transport;nucleocytoplasmic transport;protein import;protein import into nucleus;protein targeting;protein transport;ribosomal protein import into nucleus;transport	cell part;cytoplasm;intracellular membrane-bounded organelle;intracellular organelle;intracellular organelle part;intracellular part;macromolecular complex;membrane part;membrane-bounded organelle;nuclear part;nuclear pore;nucleus;organelle;organelle part;pore complex;protein complex	protein transporter activity;substrate-specific transporter activity;transporter activity	HEAT		Q8BKC5	Importin-5	Ipo5				0	323.31	311180000	47589000	140520000	123070000	3	28	28	0.102481	-0.0524664	sp|Q8BKC5|IPO5_MOUSE;sp|Q8BKC5-2|IPO5_MOUSE;sp|Q8BIV3|RNBP6_MOUSE	sp|Q8BKC5|IPO5_MOUSE;sp|Q8BKC5-2|IPO5_MOUSE	1261
2.12988	2.15898	2.0212	1.58087	2.32155	2.25598	2.04485	1.61037	-0.0553964	-0.163623	-0.0688162	-0.194097	binding of sperm to zona pellucida;cell recognition;cell-cell recognition;cellular macromolecule metabolic process;cellular metabolic process;cellular process;cellular process involved in reproduction;cellular protein metabolic process;macromolecule metabolic process;metabolic process;primary metabolic process;protein folding;protein metabolic process;reproductive process;sperm-egg recognition	cell body;cell part;chaperonin-containing T-complex;cytoplasmic part;cytoskeletal part;cytosolic part;intracellular membrane-bounded organelle;intracellular organelle;intracellular organelle part;intracellular part;macromolecular complex;membrane-bounded organelle;microtubule;mitochondrion;organelle;organelle part;protein complex	adenyl nucleotide binding;adenyl ribonucleotide binding;ATP binding;binding;nucleotide binding;purine nucleotide binding;purine ribonucleoside triphosphate binding;purine ribonucleotide binding;ribonucleotide binding	Cpn60_TCP1		P80313	T-complex protein 1 subunit eta	Cct7				0	245.11	555200000	70620000	243500000	241080000	1	17	17	0.952158	0.204474	sp|P80313|TCPH_MOUSE	sp|P80313|TCPH_MOUSE	808
1.42777	1.47103	NaN	NaN	1.15743	1.27089	NaN	NaN	-0.205048	-0.230956	NaN	NaN	amine biosynthetic process;amine metabolic process;biosynthetic process;carboxylic acid biosynthetic process;carboxylic acid metabolic process;cellular amine metabolic process;cellular amino acid biosynthetic process;cellular amino acid metabolic process;cellular biosynthetic process;cellular ketone metabolic process;cellular metabolic process;cellular nitrogen compound biosynthetic process;cellu…		catalytic activity;oxidoreductase activity;oxidoreductase activity, acting on the CH-NH group of donors;oxidoreductase activity, acting on the CH-NH group of donors, NAD or NADP as acceptor;pyrroline-5-carboxylate reductase activity	F420_oxidored	Arginine and proline metabolism	Q9DCC4	Pyrroline-5-carboxylate reductase 3	Pycrl				0	18.515	11565000	1828500	5136700	4599600	1	2	2	0.4193	-0.0874079	sp|Q9DCC4|P5CR3_MOUSE	sp|Q9DCC4|P5CR3_MOUSE	1746
1.17255	1.29019	0.93644	0.849839	0.990374	0.894992	0.750349	0.715981	-0.140269	-0.321261	-0.255718	-0.188102		cell part;cytoskeletal part;intracellular organelle part;intracellular part;macromolecular complex;myosin complex;organelle part;protein complex	binding;calcium ion binding;cation binding;ion binding;metal ion binding	EF_hand_4		P09541	Myosin light chain 4	Myl4				0	52.538	127710000	23001000	57530000	47175000	1	5	3	0.770784	-0.105314	sp|P09541|MYL4_MOUSE	sp|P09541|MYL4_MOUSE	344
1.20989	1.25139	0.93742	0.903655	1.06074	1.12241	0.927593	0.768841	-0.165823	-0.209445	-0.0200917	-0.122947	biological regulation;cellular macromolecule metabolic process;cellular metabolic process;cellular nitrogen compound metabolic process;cellular process;establishment of localization;establishment of RNA localization;macromolecule metabolic process;metabolic process;mRNA metabolic process;mRNA processing;negative regulation of biological process;negative regulation of cellular metabolic process;ne…	catalytic step 2 spliceosome;cell part;cytoplasm;intracellular non-membrane-bounded organelle;intracellular organelle;intracellular organelle part;intracellular part;macromolecular complex;non-membrane-bounded organelle;nuclear part;nucleolus;nucleoplasm;organelle;organelle part;ribonucleoprotein complex;spliceosomal complex	binding;DNA binding;nucleic acid binding;nucleotide binding;sequence-specific DNA binding;single-stranded DNA binding;single-stranded telomeric DNA binding;structure-specific DNA binding;telomeric DNA binding	RRM_1		O88569	Heterogeneous nuclear ribonucleoproteins A2/B1	Hnrnpa2b1				0	179.69	548080000	71430000	250150000	226500000	3	14	13	0.0781584	0.0133239	sp|O88569|ROA2_MOUSE;sp|O88569-3|ROA2_MOUSE;sp|O88569-2|ROA2_MOUSE	sp|O88569|ROA2_MOUSE;sp|O88569-3|ROA2_MOUSE;sp|O88569-2|ROA2_MOUSE	262
1.27196	1.40518	1.06198	1.20814	1.10333	1.05249	1.07156	0.774671	-0.21932	-0.260273	-0.0395328	-0.236775	biological regulation;cellular macromolecule metabolic process;cellular metabolic process;cellular nitrogen compound metabolic process;cellular process;macromolecule metabolic process;metabolic process;mRNA metabolic process;mRNA processing;nitrogen compound metabolic process;nucleic acid metabolic process;nucleobase-containing compound metabolic process;positive regulation of biological process;…	catalytic step 2 spliceosome;cell junction;cell part;cell projection;chromatin;chromosomal part;cytoplasm;cytoskeletal part;intracellular non-membrane-bounded organelle;intracellular organelle;intracellular organelle part;intracellular part;macromolecular complex;non-membrane-bounded organelle;nuclear chromatin;nuclear chromosome part;nuclear part;nucleoplasm;organelle;organelle part;podosome;pro…	binding;core promoter proximal region DNA binding;core promoter proximal region sequence-specific DNA binding;DNA binding;nucleic acid binding;nucleic acid binding transcription factor activity;regulatory region DNA binding;regulatory region nucleic acid binding;RNA binding;RNA polymerase II core promoter proximal region sequence-specific DNA binding;RNA polymerase II core promoter proximal regio…	KH_1;ROKNT	Spliceosome	P61979	Heterogeneous nuclear ribonucleoprotein K	Hnrnpk				0	161.2	155440000	23589000	67259000	64592000	3	13	13	0.49761	-0.117289	sp|P61979-3|HNRPK_MOUSE;sp|P61979|HNRPK_MOUSE;sp|P61979-2|HNRPK_MOUSE	sp|P61979-3|HNRPK_MOUSE;sp|P61979|HNRPK_MOUSE;sp|P61979-2|HNRPK_MOUSE	710
1.287	1.36418	2.28966	0.943884	1.1908	1.15575	4.10115	0.813196	-0.0587133	-0.240742	-0.0782285	-0.158011	adult behavior;adult locomotory behavior;amine transport;autophagy;behavior;biological regulation;catabolic process;catecholamine transport;catecholamine uptake involved in synaptic transmission;cell proliferation;cellular catabolic process;cellular chemical homeostasis;cellular component organization;cellular component organization at cellular level;cellular component organization or biogenesis;…	cell part;cytoplasmic part;intracellular membrane-bounded organelle;intracellular organelle;intracellular part;membrane-bounded organelle;mitochondrion;nucleus;organelle	antioxidant activity;binding;catalytic activity;hydrolase activity;identical protein binding;mRNA binding;nucleic acid binding;oxidoreductase activity;oxidoreductase activity, acting on paired donors, with incorporation or reduction of molecular oxygen;oxidoreductase activity, acting on peroxide as acceptor;peptidase activity;peroxidase activity;peroxiredoxin activity;protein binding;protein dime…	DJ-1_PfpI	Parkinson's disease	Q99LX0	Protein DJ-1	Park7				0	36.128	57040000	6254100	28011000	22775000	1	5	5	0.211434	0.46306	sp|Q99LX0|PARK7_MOUSE	sp|Q99LX0|PARK7_MOUSE	1551
1.3236	1.41473	0.945907	0.970191	1.21089	1.17076	0.869161	0.763921	-0.120294	-0.212651	-0.0614808	-0.139029	macromolecule metabolic process;metabolic process;primary metabolic process;protein metabolic process;proteolysis;proteolysis involved in cellular protein catabolic process	cell part;cytoplasmic part;cytosol;intracellular membrane-bounded organelle;intracellular organelle;intracellular part;macromolecular complex;membrane-bounded organelle;nucleus;organelle;proteasome core complex;protein complex	catalytic activity;endopeptidase activity;hydrolase activity;peptidase activity;peptidase activity, acting on L-amino acid peptides;threonine-type endopeptidase activity;threonine-type peptidase activity	Proteasome	Proteasome	O09061	Proteasome subunit beta type-1	Psmb1				0	177.72	335900000	57943000	148080000	129870000	1	8	8	1.24139	-0.0409089	sp|O09061|PSB1_MOUSE	sp|O09061|PSB1_MOUSE	176
1.42911	1.49861	1.88526	1.98331	1.31661	1.34471	1.91732	1.87243	-0.0982121	-0.166519	-0.0671527	-0.119103	actin cytoskeleton organization;actin filament-based process;actomyosin structure organization;cellular component organization;cellular component organization at cellular level;cellular component organization or biogenesis;cellular component organization or biogenesis at cellular level;cellular process;cytoskeleton organization;organelle organization;sarcomere organization	cell part;contractile fiber part;costamere;cytoplasmic part;cytoskeletal part;cytosol;extracellular membrane-bounded organelle;extracellular organelle;extracellular region part;extracellular vesicular exosome;filamentous actin;intracellular organelle part;intracellular part;macromolecular complex;membrane-bounded organelle;membrane-bounded vesicle;organelle;organelle part;protein complex;vesicle	adenyl nucleotide binding;adenyl ribonucleotide binding;ATP binding;binding;nucleotide binding;purine nucleotide binding;purine ribonucleoside triphosphate binding;purine ribonucleotide binding;ribonucleotide binding;structural constituent of cytoskeleton;structural molecule activity	Actin	Adherens junction;Arrhythmogenic right ventricular cardiomyopathy (ARVC);Bacterial invasion of epithelial cells;Dilated cardiomyopathy;Focal adhesion;Hypertrophic cardiomyopathy (HCM);Leukocyte transendothelial migration;Pathogenic Escherichia coli infection;Phagosome;Phototransduction - fly;Regulation of actin cytoskeleton;Shigellosis;Tight junction;Vibrio cholerae infection;Viral myocarditis	P63260	Actin, cytoplasmic 2;Actin, cytoplasmic 2, N-terminally processed	Actg1	+			0	323.31	29524000000	4027000000	13376000000	12121000000	2	19	7	0.0293138	0.0327129	sp|P63260|ACTG_MOUSE;sp|P60710|ACTB_MOUSE	sp|P63260|ACTG_MOUSE;sp|P60710|ACTB_MOUSE	683
1.21095	1.27721	NaN	NaN	1.05061	1.1137	NaN	NaN	-0.348629	-0.322487	NaN	NaN	cellular macromolecule metabolic process;cellular metabolic process;cellular nitrogen compound metabolic process;cellular process;cellular protein metabolic process;macromolecule metabolic process;macromolecule modification;metabolic process;ncRNA metabolic process;ncRNA processing;nitrogen compound metabolic process;nucleic acid metabolic process;nucleobase-containing compound metabolic process;…	cell part;cytoplasm;cytoskeletal part;intracellular non-membrane-bounded organelle;intracellular organelle;intracellular organelle part;intracellular part;macromolecular complex;non-membrane-bounded organelle;nuclear part;nucleolus;organelle;organelle part;preribosome;ribonucleoprotein complex;spindle	bent DNA binding;binding;catalytic activity;cis-trans isomerase activity;DNA binding;double-stranded DNA binding;isomerase activity;nucleic acid binding;peptidyl-prolyl cis-trans isomerase activity;structure-specific DNA binding			Q9CWW6	Peptidyl-prolyl cis-trans isomerase NIMA-interacting 4	Pin4				0	20.541	29900000	4211300	14090000	11599000	1	3	3	0.0916888	-0.0140957	sp|Q9CWW6|PIN4_MOUSE	sp|Q9CWW6|PIN4_MOUSE	1624
2.47516	2.57623	2.26174	2.14705	2.29613	2.34996	2.1944	2.04722	-0.133258	-0.198411	-0.135237	-0.100902	biological regulation;developmental process;multi-organism process;negative regulation of apoptosis;negative regulation of biological process;negative regulation of cell death;negative regulation of cell differentiation;negative regulation of cellular process;negative regulation of developmental process;negative regulation of ectoderm development;negative regulation of programmed cell death;regul…	cell part;cytoplasmic part;cytoskeletal part;endosome;extracellular region part;extracellular space;intracellular membrane-bounded organelle;intracellular organelle;intracellular organelle part;intracellular part;late endosome;macromolecular complex;membrane-bounded organelle;multivesicular body;nuclear part;nucleoplasm;organelle;organelle part;protein complex;tubulin complex	binding;calcium ion binding;cation binding;ion binding;metal ion binding	TCTP		P63028	Translationally-controlled tumor protein	Tpt1	+			0	177.03	856480000	42268000	432690000	381530000	1	8	8	0.129563	-0.0240989	sp|P63028|TCTP_MOUSE	sp|P63028|TCTP_MOUSE	758
2.11243	2.19903	NaN	NaN	1.94178	2.00349	NaN	NaN	-0.120969	-0.114176	NaN	NaN	biological regulation;cellular macromolecule metabolic process;cellular metabolic process;cellular nitrogen compound metabolic process;cellular process;macromolecule metabolic process;metabolic process;mRNA metabolic process;mRNA processing;negative regulation of biological process;negative regulation of cell differentiation;negative regulation of cellular metabolic process;negative regulation of…	cell part;intracellular membrane-bounded organelle;intracellular organelle;intracellular part;membrane-bounded organelle;nucleus;organelle	binding;nucleic acid binding;nucleotide binding;RNA binding			P17225	Polypyrimidine tract-binding protein 1	Ptbp1				0	32.132	32710000	3491500	15686000	13532000	3	3	3	0.255343	-0.0352611	sp|P17225|PTBP1_MOUSE;sp|Q8BHD7-2|PTBP3_MOUSE;sp|Q8BHD7|PTBP3_MOUSE	sp|P17225|PTBP1_MOUSE	420
1.3115	1.38935	0.981633	1.09024	1.20495	1.22231	0.992696	0.803888	-0.0936635	-0.212902	-0.0777108	-0.207011	anatomical structure development;developmental process;muscle organ development;muscle structure development;organ development	adherens junction;anchoring junction;cell junction;cell part;cell-cell adherens junction;cell-cell junction;contractile fiber part;cytoplasmic part;cytoskeletal part;cytoskeleton;fascia adherens;intermediate filament;intracellular non-membrane-bounded organelle;intracellular organelle;intracellular organelle part;intracellular part;macromolecular complex;membrane;neuromuscular junction;non-membra…	structural constituent of cytoskeleton;structural molecule activity	Filament;Filament_head	Arrhythmogenic right ventricular cardiomyopathy (ARVC);Dilated cardiomyopathy;Hypertrophic cardiomyopathy (HCM)	P31001	Desmin	Des				0	323.31	1452300000	206470000	663970000	581860000	1	25	20	0.129717	-0.0182031	sp|P31001|DESM_MOUSE	sp|P31001|DESM_MOUSE	513
1.37161	1.48414	1.10983	1.12935	1.23891	1.22953	1.02942	0.821465	-0.10827	-0.137156	-0.0978724	-0.115535	cellular component assembly;cellular component assembly at cellular level;cellular component organization;cellular component organization at cellular level;cellular component organization or biogenesis;cellular component organization or biogenesis at cellular level;cellular macromolecular complex assembly;cellular macromolecular complex subunit organization;cellular process;cellular protein compl…	cell part;cytoplasm;cytoskeletal part;intracellular organelle part;intracellular part;macromolecular complex;microtubule;organelle part;protein complex;tubulin complex	binding;catalytic activity;GTP binding;GTPase activity;guanyl nucleotide binding;guanyl ribonucleotide binding;hydrolase activity;hydrolase activity, acting on acid anhydrides;hydrolase activity, acting on acid anhydrides, in phosphorus-containing anhydrides;nucleoside-triphosphatase activity;nucleotide binding;purine nucleotide binding;purine ribonucleoside triphosphate binding;purine ribonucleo…	Tubulin;Tubulin_C	Gap junction;Pathogenic Escherichia coli infection;Phagosome	P68372	Tubulin beta-4B chain	Tubb4b				0	323.31	2153700000	296180000	962750000	894800000	4	18	3	0.755996	-0.0748865	sp|P68372|TBB4B_MOUSE;sp|Q9D6F9|TBB4A_MOUSE;sp|A2AQ07|TBB1_MOUSE;CON__ENSEMBL:ENSBTAP00000025008	sp|P68372|TBB4B_MOUSE;sp|Q9D6F9|TBB4A_MOUSE	782
1.27888	1.28954	0.785006	0.673737	0.986811	1.12181	0.896311	0.295723	-0.142481	-0.242209	-0.139188	-0.239498	anatomical structure development;anatomical structure morphogenesis;biological regulation;brain development;camera-type eye development;cell cycle process;cell part morphogenesis;cell projection morphogenesis;cell projection organization;cell proliferation;cellular component morphogenesis;cellular component organization;cellular component organization at cellular level;cellular component organiza…	cell part;cytoplasm;cytoskeletal part;intermediate filament;intracellular organelle part;intracellular part;macromolecular complex;organelle part;protein complex	binding;intermediate filament binding;protein binding;protein complex binding;structural molecule activity	Filament		Q6P5H2	Nestin	Nes				0	164.62	189320000	31634000	82599000	75091000	2	17	17	0.235249	-0.0626094	sp|Q6P5H2-2|NEST_MOUSE;sp|Q6P5H2|NEST_MOUSE	sp|Q6P5H2-2|NEST_MOUSE;sp|Q6P5H2|NEST_MOUSE	1142
1.3173	1.38968	1.57773	0.892274	1.13014	1.21095	1.45633	0.754032	-0.136268	-0.1811	-0.112085	-0.219539	biological regulation;biosynthetic process;cellular biosynthetic process;cellular macromolecule biosynthetic process;cellular macromolecule metabolic process;cellular metabolic process;cellular nitrogen compound metabolic process;cellular process;cellular response to stimulus;chordate embryonic development;circadian rhythm;developmental process;embryo development;embryo development ending in birt…	cell part;intracellular non-membrane-bounded organelle;intracellular organelle;intracellular organelle part;intracellular part;macromolecular complex;non-membrane-bounded organelle;nuclear part;nucleolus;organelle;organelle part;ribonucleoprotein complex;spliceosomal complex	adenyl nucleotide binding;adenyl ribonucleotide binding;androgen receptor binding;ATP binding;ATPase activity;ATPase activity, coupled;ATP-dependent helicase activity;binding;catalytic activity;estrogen receptor binding;helicase activity;hormone receptor binding;hydrolase activity;hydrolase activity, acting on acid anhydrides;hydrolase activity, acting on acid anhydrides, in phosphorus-containing…	DEAD;Helicase_C;P68HR		Q61656	Probable ATP-dependent RNA helicase DDX5	Ddx5				0	154.75	147790000	24416000	67274000	56104000	1	17	10	0.0596795	-0.0373662	sp|Q61656|DDX5_MOUSE	sp|Q61656|DDX5_MOUSE	1055
1.32423	1.42948	1.06447	1.06695	1.18295	1.20814	0.999351	0.935233	-0.178388	-0.260636	-0.111711	-0.213738	biological regulation;cellular metabolic process;cellular nitrogen compound metabolic process;cellular process;establishment of localization;metabolic process;negative regulation of biological process;negative regulation of canonical Wnt receptor signaling pathway;negative regulation of cell communication;negative regulation of cellular process;negative regulation of response to stimulus;negative…	cell part;cytoplasmic part;cytosol;intracellular membrane-bounded organelle;intracellular non-membrane-bounded organelle;intracellular organelle;intracellular part;macromolecular complex;membrane;membrane-bounded organelle;non-membrane-bounded organelle;nucleus;organelle;plasma membrane;ribonucleoprotein complex;RNA granule;stress granule	adenyl nucleotide binding;adenyl ribonucleotide binding;ATP binding;binding;catalytic activity;DNA binding;endonuclease activity;helicase activity;hydrolase activity;hydrolase activity, acting on acid anhydrides;hydrolase activity, acting on acid anhydrides, in phosphorus-containing anhydrides;hydrolase activity, acting on ester bonds;mRNA binding;nuclease activity;nucleic acid binding;nucleoside…	NTF2;RRM_1		P97855	Ras GTPase-activating protein-binding protein 1	G3bp1				0	133.24	123600000	17588000	56787000	49228000	1	9	8	0.120362	-0.0208491	sp|P97855|G3BP1_MOUSE	sp|P97855|G3BP1_MOUSE	853
1.82363	1.77556	NaN	NaN	1.61315	1.46524	NaN	NaN	-0.350762	-0.317984	NaN	NaN	biological regulation;cellular process;cellular response to stimulus;negative regulation of biological process;negative regulation of intracellular protein transport;negative regulation of intracellular transport;negative regulation of nucleocytoplasmic transport;negative regulation of protein export from nucleus;negative regulation of protein transport;negative regulation of transport;positive r…	cell part;chromosomal part;condensed chromosome kinetochore;cytoplasmic part;cytoskeletal part;intracellular non-membrane-bounded organelle;intracellular organelle;intracellular organelle part;intracellular part;kinetochore;macromolecular complex;membrane;non-membrane-bounded organelle;nuclear membrane;nuclear part;organelle;organelle membrane;organelle part;perinuclear region of cytoplasm;protei…	enzyme activator activity;enzyme regulator activity;GTPase activator activity;GTPase regulator activity;nucleoside-triphosphatase regulator activity;Ran GTPase activator activity;Ras GTPase activator activity;small GTPase regulator activity	RanGAP1_C	RNA transport	P46061	Ran GTPase-activating protein 1	Rangap1				0	26.5	11883000	1898500	5290200	4694200	1	3	3	0.501649	-0.112561	sp|P46061|RAGP1_MOUSE	sp|P46061|RAGP1_MOUSE	567
1.63101	1.59067	NaN	NaN	1.75129	1.86279	NaN	NaN	0.243547	0.262313	NaN	NaN	anatomical structure development;anatomical structure morphogenesis;basement membrane assembly;basement membrane organization;biological regulation;cell morphogenesis;cell morphogenesis involved in differentiation;cellular component assembly;cellular component assembly at cellular level;cellular component morphogenesis;cellular component organization;cellular component organization at cellular le…	cell part;cytoplasmic part;endoplasmic reticulum membrane;endoplasmic reticulum part;intracellular organelle part;intracellular part;membrane;membrane part;organelle membrane;organelle part;rough endoplasmic reticulum membrane	binding;carboxylic acid binding;catalytic activity;cation binding;dioxygenase activity;glucosyltransferase activity;ion binding;iron ion binding;L-ascorbic acid binding;metal ion binding;oxidoreductase activity;oxidoreductase activity, acting on paired donors, with incorporation or reduction of molecular oxygen;oxidoreductase activity, acting on paired donors, with incorporation or reduction of m…	2OG-FeII_Oxy	Lysine degradation;Other types of O-glycan biosynthesis	Q9R0E1	Procollagen-lysine,2-oxoglutarate 5-dioxygenase 3	Plod3				0	55.588	13178000	1873500	5032600	6272300	1	4	4	1.15125	0.344029	sp|Q9R0E1|PLOD3_MOUSE	sp|Q9R0E1|PLOD3_MOUSE	1872
1.2762	1.45754	0.483983	0.443501	1.06647	1.07066	0.92486	0.279055	-0.223761	-0.334844	-0.0706786	-0.239549	anatomical structure formation involved in morphogenesis;angiogenesis;ATP biosynthetic process;ATP hydrolysis coupled proton transport;ATP metabolic process;ATP synthesis coupled proton transport;biological regulation;biosynthetic process;cation homeostasis;cation transport;cellular biosynthetic process;cellular cation homeostasis;cellular chemical homeostasis;cellular homeostasis;cellular ion ho…	cell part;cell surface;cytoplasmic part;intracellular non-membrane-bounded organelle;intracellular organelle;intracellular organelle part;intracellular part;macromolecular complex;membrane;membrane part;mitochondrial membrane part;mitochondrial nucleoid;mitochondrial part;mitochondrial proton-transporting ATP synthase complex;non-membrane-bounded organelle;nucleoid;organelle;organelle part;plasma…	active transmembrane transporter activity;adenyl nucleotide binding;adenyl ribonucleotide binding;ATP binding;ATPase activity;ATPase activity, coupled;ATPase activity, coupled to movement of substances;ATPase activity, coupled to transmembrane movement of ions;ATPase activity, coupled to transmembrane movement of substances;binding;catalytic activity;cation transmembrane transporter activity;cati…	ATP-synt_ab;ATP-synt_ab_C;ATP-synt_ab_N	Alzheimer's disease;Huntington's disease;Oxidative phosphorylation;Parkinson's disease	P56480	ATP synthase subunit beta, mitochondrial	Atp5b				0	323.31	1857300000	288460000	860410000	708480000	1	18	18	0.083306	0.0389722	sp|P56480|ATPB_MOUSE	sp|P56480|ATPB_MOUSE	656
2.02998	2.18631	1.66676	NaN	1.80867	1.8718	1.38267	NaN	-0.185359	-0.203485	-0.279669	NaN	apoptosis;cell death;cellular metabolic process;cellular process;death;electron transport chain;generation of precursor metabolites and energy;metabolic process;oxidation-reduction process;programmed cell death	cell part;cytoplasmic part;intracellular organelle part;intracellular part;membrane part;membrane-enclosed lumen;mitochondrial intermembrane space;mitochondrial part;organelle envelope lumen;organelle part;respiratory chain	binding;cation binding;electron carrier activity;heme binding;ion binding;iron ion binding;metal ion binding;tetrapyrrole binding;transition metal ion binding	Cytochrom_C	Alzheimer's disease;Amyotrophic lateral sclerosis (ALS);Apoptosis;Colorectal cancer;Huntington's disease;ko05152;p53 signaling pathway;Parkinson's disease;Pathways in cancer;Small cell lung cancer;Toxoplasmosis;Viral myocarditis	P62897	Cytochrome c, somatic	Cycs				0	29.338	44132000	4890500	20876000	18365000	2	3	3	1.28203	-0.166195	sp|P62897|CYC_MOUSE;CON__P62894	sp|P62897|CYC_MOUSE	749
1.01735	1.2719	NaN	NaN	0.707613	0.786262	NaN	NaN	-0.48657	-0.55686	NaN	NaN	alcohol metabolic process;anatomical structure development;anatomical structure formation involved in morphogenesis;angiogenesis;anterior/posterior pattern specification;biological regulation;carbohydrate metabolic process;cell surface receptor linked signaling pathway;cellular carbohydrate metabolic process;cellular macromolecule metabolic process;cellular metabolic process;cellular process;cell…	cell part;cytoplasmic part;endoplasmic reticulum;intracellular membrane-bounded organelle;intracellular organelle;intracellular part;membrane;membrane-bounded organelle;organelle	catalytic activity;fucosyltransferase activity;peptide-O-fucosyltransferase activity;transferase activity;transferase activity, transferring glycosyl groups;transferase activity, transferring hexosyl groups	O-FucT	Other types of O-glycan biosynthesis	Q91ZW2	GDP-fucose protein O-fucosyltransferase 1	Pofut1				0.00078989	15.091	2733000	610040	1229500	893440	1	2	2	0.855267	-0.249859	sp|Q91ZW2|OFUT1_MOUSE	sp|Q91ZW2|OFUT1_MOUSE	1480
2.32935	2.50243	NaN	NaN	2.05405	2.16986	NaN	NaN	-0.267166	-0.291257	NaN	NaN	biological regulation;biosynthetic process;cellular biosynthetic process;cellular localization;cellular macromolecule biosynthetic process;cellular macromolecule localization;cellular macromolecule metabolic process;cellular metabolic process;cellular nitrogen compound metabolic process;cellular process;cellular protein localization;localization;macromolecule biosynthetic process;macromolecule lo…	cell part;cytoplasm;extracellular region part;extracellular space;intracellular membrane-bounded organelle;intracellular organelle;intracellular part;membrane-bounded organelle;nucleus;organelle	binding;carbohydrate binding;DNA binding;glycosaminoglycan binding;growth factor activity;heparin binding;nucleic acid binding;nucleotide binding;pattern binding;polysaccharide binding;protein binding;receptor binding	PWWP		P51859	Hepatoma-derived growth factor	Hdgf	+			0	17.89	20603000	3651900	9543900	7407000	9	3	3	0.64897	-0.156106	sp|P51859|HDGF_MOUSE;sp|Q9JMG7|HDGR3_MOUSE;sp|Q9JMG7-2|HDGR3_MOUSE;sp|Q99JF8-2|PSIP1_MOUSE;sp|Q99JF8|PSIP1_MOUSE;sp|Q3UMU9-4|HDGR2_MOUSE;sp|Q3UMU9-2|HDGR2_MOUSE;sp|Q3UMU9|HDGR2_MOUSE;sp|Q3UMU9-3|HDGR2_MOUSE	sp|P51859|HDGF_MOUSE	625
1.11437	1.04369	NaN	NaN	0.980537	0.939979	NaN	NaN	-0.112241	-0.115644	NaN	NaN	amine biosynthetic process;amine catabolic process;amine metabolic process;biological regulation;biosynthetic process;branched chain family amino acid biosynthetic process;branched chain family amino acid catabolic process;branched chain family amino acid metabolic process;carboxylic acid biosynthetic process;carboxylic acid catabolic process;carboxylic acid metabolic process;catabolic process;ce…	cell part;cytoplasmic part;intracellular membrane-bounded organelle;intracellular organelle;intracellular part;membrane-bounded organelle;mitochondrion;organelle	branched-chain-amino-acid transaminase activity;catalytic activity;L-isoleucine transaminase activity;L-leucine transaminase activity;L-valine transaminase activity;transaminase activity;transferase activity;transferase activity, transferring nitrogenous groups	Aminotran_4	Pantothenate and CoA biosynthesis;Valine, leucine and isoleucine biosynthesis;Valine, leucine and isoleucine degradation	O35855	Branched-chain-amino-acid aminotransferase, mitochondrial	Bcat2				0.00069444	11.677	7268500	1473000	3029500	2766000	1	2	2	0.131403	0.0290586	sp|O35855|BCAT2_MOUSE	sp|O35855|BCAT2_MOUSE	212
2.29063	2.31377	1.68724	1.39006	2.22197	2.14179	1.54018	1.0497	-0.0973321	-0.153671	-0.0743499	-0.100515	biological regulation;cellular component assembly;cellular component organization;cellular component organization or biogenesis;cellular process;cytoplasmic sequestering of protein;establishment of localization;establishment of localization in cell;establishment of protein localization;intracellular protein transport;intracellular transport;macromolecular complex assembly;macromolecular complex s…	cell part;cytoplasmic membrane-bounded vesicle;cytoplasmic part;cytoplasmic vesicle;cytoplasmic vesicle membrane;cytoplasmic vesicle part;cytosol;intracellular membrane-bounded organelle;intracellular organelle;intracellular organelle part;intracellular part;macromolecular complex;melanosome;membrane;membrane-bounded organelle;membrane-bounded vesicle;nuclear part;nucleoplasm part;organelle;organ…	binding;protein binding;protein binding transcription factor activity;protein domain specific binding;transcription cofactor activity;transcription corepressor activity;transcription factor binding transcription factor activity	2003-03-14	Cell cycle;Neurotrophin signaling pathway;Oocyte meiosis	Q9CQV8	14-3-3 protein beta/alpha;14-3-3 protein beta/alpha, N-terminally processed	Ywhab				0	321.62	241440000	24820000	112170000	104450000	2	10	4	0.121882	-0.0629991	sp|Q9CQV8-2|1433B_MOUSE;sp|Q9CQV8|1433B_MOUSE	sp|Q9CQV8-2|1433B_MOUSE;sp|Q9CQV8|1433B_MOUSE	1601
1.28268	1.371	0.97541	1.31829	1.20414	1.19535	0.850799	0.947704	-0.0957278	-0.143229	-0.106622	-0.289404	macromolecule metabolic process;metabolic process;primary metabolic process;protein metabolic process;proteolysis	extracellular matrix;extracellular membrane-bounded organelle;extracellular organelle;extracellular region part;extracellular space;extracellular vesicular exosome;membrane-bounded organelle;membrane-bounded vesicle;organelle;vesicle	binding;carbohydrate binding;collagen binding;enzyme activator activity;enzyme regulator activity;glycosaminoglycan binding;heparin binding;pattern binding;peptidase activator activity;peptidase regulator activity;polysaccharide binding;protein binding	CUB;NTR		Q61398	Procollagen C-endopeptidase enhancer 1	Pcolce	+			0	261.92	1014100000	134570000	457970000	421600000	1	11	11	0.226418	-0.0683297	sp|Q61398|PCOC1_MOUSE	sp|Q61398|PCOC1_MOUSE	1039
1.26123	1.4689	0.926607	0.487486	0.980318	1.08481	1.01707	0.229342	-0.273204	-0.217809	-0.0656269	-0.29274	3'-UTR-mediated mRNA stabilization;biological regulation;cellular macromolecule metabolic process;cellular metabolic process;cellular nitrogen compound metabolic process;cellular process;macromolecule metabolic process;metabolic process;mRNA metabolic process;mRNA stabilization;nitrogen compound metabolic process;nucleic acid metabolic process;nucleobase-containing compound metabolic process;posi…	cell part;cytoplasm;intracellular membrane-bounded organelle;intracellular organelle;intracellular part;membrane-bounded organelle;nucleus;organelle	AU-rich element binding;binding;mRNA 3'-UTR AU-rich region binding;mRNA 3'-UTR binding;mRNA binding;nucleic acid binding;nucleotide binding;RNA binding	RRM_1		P70372	ELAV-like protein 1	Elavl1				0	93.45	43717000	6804800	19809000	17104000	1	7	7	0.206565	-0.0891535	sp|P70372|ELAV1_MOUSE	sp|P70372|ELAV1_MOUSE	799
2.40809	2.47822	1.15614	2.65839	2.32487	2.23456	1.12876	2.38303	-0.0883928	-0.21496	-0.138997	-0.368179	anatomical structure development;developmental process;immune response;immune system process;muscle tissue development;response to stimulus;skeletal muscle tissue development;striated muscle tissue development;tissue development	cell part;cytoskeletal part;intracellular organelle part;intracellular part;macromolecular complex;myosin complex;organelle part;protein complex	binding;calcium ion binding;cation binding;ion binding;metal ion binding;structural constituent of muscle;structural molecule activity	EF_hand_4	Focal adhesion;Leukocyte transendothelial migration;Regulation of actin cytoskeleton;Tight junction	P97457	Myosin regulatory light chain 2, skeletal muscle isoform	Mylpf				0	145.44	417360000	56729000	193800000	166830000	1	9	9	0.0309724	-0.0383902	sp|P97457|MLRS_MOUSE	sp|P97457|MLRS_MOUSE	843
1.41684	1.50954	1.37807	1.46754	1.32907	1.33445	1.07519	1.45328	-0.123182	-0.178992	-0.115129	-0.113426			adenyl nucleotide binding;adenyl ribonucleotide binding;ATP binding;ATPase activity;ATPase activity, coupled;ATP-dependent helicase activity;binding;catalytic activity;helicase activity;hydrolase activity;hydrolase activity, acting on acid anhydrides;hydrolase activity, acting on acid anhydrides, in phosphorus-containing anhydrides;nucleic acid binding;nucleoside-triphosphatase activity;nucleotid…	DEAD;Helicase_C	RNA transport	P60843	Eukaryotic initiation factor 4A-I	Eif4a1				0	235.09	753790000	73689000	360420000	319690000	1	16	7	0.0489384	-0.0259836	sp|P60843|IF4A1_MOUSE	sp|P60843|IF4A1_MOUSE	685
2.2558	2.30574	0.778293	NaN	2.00054	2.14581	0.611928	NaN	-0.17878	-0.196889	-0.333243	NaN	cellular macromolecule metabolic process;cellular metabolic process;cellular process;cellular protein metabolic process;establishment of localization;establishment of localization in cell;establishment of protein localization;intracellular protein transport;intracellular transport;macromolecule metabolic process;metabolic process;nuclear export;nuclear transport;nucleocytoplasmic transport;primar…	cell part;cell surface;cytoplasmic part;intracellular membrane-bounded organelle;intracellular non-membrane-bounded organelle;intracellular organelle;intracellular organelle part;intracellular part;membrane-bounded organelle;mitochondrial nucleoid;mitochondrial part;mitochondrion;non-membrane-bounded organelle;nuclear part;nucleoid;nucleolus;organelle;organelle part	adenyl nucleotide binding;adenyl ribonucleotide binding;ATP binding;binding;nucleotide binding;purine nucleotide binding;purine ribonucleoside triphosphate binding;purine ribonucleotide binding;ribonucleotide binding	HSP70	ko05152;RNA degradation	P38647	Stress-70 protein, mitochondrial	Hspa9				0	167.55	138000000	19590000	64478000	53929000	1	12	12	0.0570149	-0.0867453	sp|P38647|GRP75_MOUSE	sp|P38647|GRP75_MOUSE	546
2.45825	2.59285	2.45086	2.23931	2.35645	2.28108	2.34795	1.94114	-0.12699	-0.284651	-0.161815	-0.234228	biological regulation;cell differentiation;cellular component organization;cellular component organization or biogenesis;cellular developmental process;cellular membrane organization;cellular process;developmental process;endocytosis;establishment of localization;membrane invagination;membrane organization;multicellular organismal development;multicellular organismal process;muscle cell different…	axon;axon part;axon terminus;cell part;cell projection;cell projection part;cerebellar mossy fiber;clathrin-coated vesicle;coated vesicle;cytoplasmic membrane-bounded vesicle;cytoplasmic part;cytoplasmic vesicle;intracellular membrane-bounded organelle;intracellular organelle;intracellular part;membrane-bounded organelle;membrane-bounded vesicle;neuron projection;neuron projection terminus;nucleu…		BAR;SH3_2		O08539	Myc box-dependent-interacting protein 1	Bin1				0	138.76	267410000	25034000	129680000	112700000	4	10	10	0.299631	-0.084644	sp|O08539-2|BIN1_MOUSE;sp|O08539|BIN1_MOUSE;sp|D3Z6Q9|BIN2_MOUSE;sp|Q7TQF7|AMPH_MOUSE	sp|O08539-2|BIN1_MOUSE;sp|O08539|BIN1_MOUSE	154
1.40762	1.55065	1.14861	1.2052	1.14196	1.28475	0.90134	0.914182	-0.161427	-0.254926	-0.246002	-0.24655	anatomical structure development;anatomical structure morphogenesis;biological regulation;blood vessel development;cell surface receptor linked signaling pathway;cellular component assembly;cellular component organization;cellular component organization at cellular level;cellular component organization or biogenesis;cellular component organization or biogenesis at cellular level;cellular process;…	collagen;collagen type I;extracellular matrix part;extracellular membrane-bounded organelle;extracellular organelle;extracellular region part;extracellular space;extracellular vesicular exosome;fibrillar collagen;membrane-bounded organelle;membrane-bounded vesicle;organelle;vesicle	binding;cation binding;extracellular matrix structural constituent;ion binding;metal ion binding;structural molecule activity	COLFI;Collagen	Amoebiasis;ECM-receptor interaction;Focal adhesion;Protein digestion and absorption	Q01149	Collagen alpha-2(I) chain	Col1a2	+			0	323.31	4147800000	561440000	1932600000	1653800000	1	44	44	1.06851	-0.14845	sp|Q01149|CO1A2_MOUSE	sp|Q01149|CO1A2_MOUSE	866
1.52256	1.56282	1.41365	1.88877	1.32797	1.44223	2.0634	1.75416	-0.142704	-0.230161	-0.118179	-0.111227	biological regulation;regulation of biological process;regulation of catabolic process;regulation of catalytic activity;regulation of macromolecule metabolic process;regulation of metabolic process;regulation of molecular function;regulation of primary metabolic process;regulation of protein catabolic process;regulation of protein metabolic process	cell part;intracellular part;macromolecular complex;proteasome accessory complex;protein complex	enzyme regulator activity	PC_rep	Proteasome	Q8VDM4	26S proteasome non-ATPase regulatory subunit 2	Psmd2				0	216.68	257010000	33867000	123910000	99240000	1	15	15	0.204615	0.169008	sp|Q8VDM4|PSMD2_MOUSE	sp|Q8VDM4|PSMD2_MOUSE	1420
2.38184	2.30909	NaN	NaN	2.11919	1.85056	NaN	NaN	-0.21734	-0.219807	NaN	NaN	biological regulation;biosynthetic process;catabolic process;cell growth;cellular biosynthetic process;cellular catabolic process;cellular macromolecule catabolic process;cellular macromolecule metabolic process;cellular metabolic process;cellular nitrogen compound metabolic process;cellular process;cellular response to stimulus;cellular response to stress;DNA catabolic process;DNA catabolic proc…	aggresome;cell part;inclusion body;intracellular non-membrane-bounded organelle;intracellular organelle;intracellular organelle part;intracellular part;non-membrane-bounded organelle;nuclear part;nucleolus;organelle;organelle part	5'-3' exonuclease activity;5'-3' exoribonuclease activity;binding;catalytic activity;cation binding;exonuclease activity;exonuclease activity, active with either ribo- or deoxyribonucleic acids and producing 5'-phosphomonoesters;exoribonuclease activity;exoribonuclease activity, producing 5'-phosphomonoesters;hydrolase activity;hydrolase activity, acting on ester bonds;ion binding;metal ion bindi…	XRN_N	Ribosome biogenesis in eukaryotes;RNA degradation	Q9DBR1	5'-3' exoribonuclease 2	Xrn2				0	27.454	9854400	1115900	4714200	4024300	2	4	4	0.578307	-0.212757	sp|Q9DBR1-2|XRN2_MOUSE;sp|Q9DBR1|XRN2_MOUSE	sp|Q9DBR1-2|XRN2_MOUSE;sp|Q9DBR1|XRN2_MOUSE	1736
2.15914	2.18729	1.8616	1.98109	2.1272	2.07905	1.66234	1.85412	-0.0923709	-0.151763	-0.0951422	-0.117443	actin crosslink formation;actin cytoskeleton organization;actin filament bundle assembly;actin filament organization;actin filament-based process;biological regulation;cellular component assembly;cellular component assembly at cellular level;cellular component organization;cellular component organization at cellular level;cellular component organization or biogenesis;cellular component organizati…	actin filament bundle;actomyosin;cell cortex part;cell part;cell projection;contractile fiber part;cortical cytoskeleton;cytoplasmic part;cytoskeletal part;cytoskeleton;extracellular membrane-bounded organelle;extracellular organelle;extracellular region part;extracellular vesicular exosome;intracellular membrane-bounded organelle;intracellular non-membrane-bounded organelle;intracellular organel…	actin binding;actin filament binding;binding;calcium ion binding;cation binding;cytoskeletal protein binding;identical protein binding;ion binding;metal ion binding;nucleoside binding;protein binding;protein dimerization activity;protein homodimerization activity	CH;EF_hand_4;efhand_Ca_insen;Spectrin	Adherens junction;Amoebiasis;Arrhythmogenic right ventricular cardiomyopathy (ARVC);Focal adhesion;Leukocyte transendothelial migration;Regulation of actin cytoskeleton;Systemic lupus erythematosus;Tight junction	P57780	Alpha-actinin-4	Actn4	+			0	323.31	2372100000	285840000	1087400000	998890000	1	43	29	0.00846085	0.00241506	sp|P57780|ACTN4_MOUSE	sp|P57780|ACTN4_MOUSE	663
1.25786	1.40223	0.867975	1.03203	1.09781	1.16479	0.778797	1.01514	-0.13291	-0.188118	-0.124047	-0.197964	alcohol biosynthetic process;alcohol catabolic process;alcohol metabolic process;aldonic acid metabolic process;biosynthetic process;carbohydrate biosynthetic process;carbohydrate catabolic process;carbohydrate metabolic process;carboxylic acid metabolic process;catabolic process;cellular biosynthetic process;cellular carbohydrate biosynthetic process;cellular carbohydrate catabolic process;cellu…	cell part;cytoplasm;intracellular part	binding;catalytic activity;coenzyme binding;cofactor binding;NADP binding;nucleotide binding;oxidoreductase activity;oxidoreductase activity, acting on CH-OH group of donors;oxidoreductase activity, acting on the CH-OH group of donors, NAD or NADP as acceptor;phosphogluconate dehydrogenase (decarboxylating) activity	6PGD;NAD_binding_2	Glutathione metabolism;Pentose phosphate pathway	Q9DCD0	6-phosphogluconate dehydrogenase, decarboxylating	Pgd				0	223.88	289810000	39954000	133280000	116570000	1	11	11	0.0226431	-0.00687216	sp|Q9DCD0|6PGD_MOUSE	sp|Q9DCD0|6PGD_MOUSE	1747
1.84302	2.11277	1.02276	NaN	1.50411	1.67138	1.08875	NaN	-0.287906	-0.213253	-0.366764	NaN	carboxylic acid metabolic process;cellular ketone metabolic process;cellular lipid metabolic process;cellular metabolic process;cellular process;fatty acid metabolic process;icosanoid metabolic process;lipid metabolic process;metabolic process;monocarboxylic acid metabolic process;organic acid metabolic process;oxoacid metabolic process;primary metabolic process;prostaglandin metabolic process;pr…	cell part;cytoplasm;intracellular part	15-oxoprostaglandin 13-oxidase activity;2-alkenal reductase [NAD(P)] activity;binding;catalytic activity;cation binding;ion binding;metal ion binding;oxidoreductase activity;oxidoreductase activity, acting on the CH-CH group of donors;oxidoreductase activity, acting on the CH-CH group of donors, NAD or NADP as acceptor;transition metal ion binding;zinc ion binding	ADH_zinc_N		Q91YR9	Prostaglandin reductase 1	Ptgr1				0	46.609	21760000	2923500	9781300	9055300	1	5	5	0.258984	-0.130992	sp|Q91YR9|PTGR1_MOUSE	sp|Q91YR9|PTGR1_MOUSE	1475
1.5693	1.76524	0.459327	NaN	1.24038	1.43034	0.561693	NaN	-0.108783	-0.169485	-0.102001	NaN	anatomical structure development;anatomical structure formation involved in morphogenesis;anatomical structure morphogenesis;biological regulation;biomineral tissue development;biosynthetic process;blood vessel development;bone trabecula formation;cartilage development;cartilage development involved in endochondral bone morphogenesis;cell communication;cell differentiation;cellular component asse…	cell part;collagen;collagen type I;cytoplasm;extracellular matrix part;extracellular region part;extracellular space;fibrillar collagen;intracellular part	binding;cation binding;extracellular matrix structural constituent;ion binding;metal ion binding;structural molecule activity	COLFI;Collagen;VWC	Amoebiasis;ECM-receptor interaction;Focal adhesion;Protein digestion and absorption	P11087	Collagen alpha-1(I) chain	Col1a1	+			0	323.31	1122400000	136710000	537320000	448390000	10	39	39	0.0922782	-0.0800447	sp|P11087|CO1A1_MOUSE;sp|P11087-2|CO1A1_MOUSE;CON__Q862S4;sp|P28481-2|CO2A1_MOUSE;sp|P28481-7|CO2A1_MOUSE;sp|P28481-6|CO2A1_MOUSE;sp|P28481-5|CO2A1_MOUSE;sp|P28481-4|CO2A1_MOUSE;sp|P28481-1|CO2A1_MOUSE;sp|P28481|CO2A1_MOUSE	sp|P11087|CO1A1_MOUSE;sp|P11087-2|CO1A1_MOUSE	361
2.20717	2.37465	1.50848	1.35845	2.04663	2.10658	1.34965	1.17677	-0.12422	-0.28914	-0.142449	-0.295677	actin filament-based process;anatomical structure development;cell development;cellular developmental process;cellular process;developmental process;muscle cell development;muscle fiber development;striated muscle cell development	actin cytoskeleton;cell part;contractile fiber part;cytoplasm;cytoplasmic part;cytoskeleton;intracellular non-membrane-bounded organelle;intracellular organelle;intracellular part;membrane;non-membrane-bounded organelle;organelle;organelle part;plasma membrane;sarcolemma;sarcoplasm;Z disc	actin binding;binding;cytoskeletal protein binding;protein binding	CH;Filamin	Focal adhesion;MAPK signaling pathway	Q8VHX6	Filamin-C	Flnc				0	323.31	1764400000	232650000	829490000	702300000	2	70	61	0.161144	-0.0732647	sp|Q8VHX6-2|FLNC_MOUSE;sp|Q8VHX6|FLNC_MOUSE	sp|Q8VHX6-2|FLNC_MOUSE;sp|Q8VHX6|FLNC_MOUSE	1431
2.09075	2.09697	1.56818	1.43595	1.82391	1.98422	1.4665	1.00144	-0.120733	-0.216032	-0.195253	-0.212467	binding of sperm to zona pellucida;cell recognition;cell-cell recognition;cellular component assembly;cellular component assembly at cellular level;cellular component organization;cellular component organization at cellular level;cellular component organization or biogenesis;cellular component organization or biogenesis at cellular level;cellular macromolecular complex assembly;cellular macromole…	cell body;cell part;chaperonin-containing T-complex;cytoplasmic part;cytoskeletal part;cytosolic part;intracellular membrane-bounded organelle;intracellular organelle;intracellular organelle part;intracellular part;macromolecular complex;membrane-bounded organelle;microtubule;nucleus;organelle;organelle part;protein complex	adenyl nucleotide binding;adenyl ribonucleotide binding;ATP binding;binding;nucleotide binding;purine nucleotide binding;purine ribonucleoside triphosphate binding;purine ribonucleotide binding;ribonucleotide binding	Cpn60_TCP1		P80314	T-complex protein 1 subunit beta	Cct2				0	139.36	223130000	33943000	101580000	87598000	1	12	12	0.395643	-0.109927	sp|P80314|TCPB_MOUSE	sp|P80314|TCPB_MOUSE	809
1.12539	1.05575	1.53595	1.47716	0.973134	0.822689	1.34682	1.20771	-0.172441	-0.231583	-0.170881	-0.291309	aging;anatomical structure development;behavior;biological regulation;brain development;cell maturation;cellular developmental process;cellular process;cellular process involved in reproduction;cellular response to stimulus;developmental maturation;developmental process;developmental process involved in reproduction;eating behavior;feeding behavior;intracellular protein kinase cascade;intracellul…	apical part of cell;axon part;axon terminus;cell body;cell part;cell projection part;cell surface;clathrin-coated vesicle;coated vesicle;cytoplasmic membrane-bounded vesicle;cytoplasmic part;cytoplasmic vesicle;endoplasmic reticulum;extracellular region part;extracellular space;Golgi apparatus;intracellular membrane-bounded organelle;intracellular organelle;intracellular organelle part;intracellu…	adenyl nucleotide binding;adenyl ribonucleotide binding;ATP binding;binding;endopeptidase inhibitor activity;endopeptidase regulator activity;enzyme inhibitor activity;enzyme regulator activity;lipid binding;nucleotide binding;peptidase inhibitor activity;peptidase regulator activity;purine nucleotide binding;purine ribonucleoside triphosphate binding;purine ribonucleotide binding;ribonucleotide …	PBP		P70296	Hippocampal cholinergic neurostimulating peptide;Phosphatidylethanolamine-binding protein 1	Pebp1	+			0	88.577	130370000	25731000	55209000	49433000	1	4	4	0.100665	-0.0919601	sp|P70296|PEBP1_MOUSE	sp|P70296|PEBP1_MOUSE	791
1.36368	1.49155	1.10849	1.52952	1.16941	1.28659	1.0644	1.45096	-0.152356	-0.228892	-0.0736969	-0.19164	actin filament capping;biological regulation;cellular component organization;cellular component organization or biogenesis;negative regulation of actin filament depolymerization;negative regulation of actin filament polymerization;negative regulation of biological process;negative regulation of cellular component organization;negative regulation of cellular process;negative regulation of cytoskel…	adherens junction;anchoring junction;axon part;cell cortex part;cell junction;cell part;cell projection part;cell-cell adherens junction;cell-cell junction;contractile fiber part;cuticular plate;cytoplasmic part;cytoskeletal part;fascia adherens;intracellular organelle part;intracellular part;lateral plasma membrane;membrane part;organelle part;paranode region of axon;plasma membrane part;Z disc	binding;calcium ion binding;cation binding;cytoskeletal protein binding;ion binding;metal ion binding;protein binding;protein dimerization activity;protein heterodimerization activity;spectrin binding	EF_hand_5;efhand_Ca_insen;SH3_1;Spectrin		P16546	Spectrin alpha chain, non-erythrocytic 1	Sptan1				0	323.31	743150000	104660000	340690000	297800000	3	60	60	0.0182326	-0.0114522	sp|P16546-2|SPTN1_MOUSE;sp|P16546|SPTN1_MOUSE;sp|P08032|SPTA1_MOUSE	sp|P16546-2|SPTN1_MOUSE;sp|P16546|SPTN1_MOUSE	414
1.36709	1.59268	1.12466	1.3944	1.20952	1.23481	1.00252	0.906044	-0.166924	-0.311095	-0.210379	-0.328815	actin crosslink formation;actin cytoskeleton organization;actin filament bundle assembly;actin filament organization;actin filament-based process;cellular component assembly;cellular component assembly at cellular level;cellular component organization;cellular component organization at cellular level;cellular component organization or biogenesis;cellular component organization or biogenesis at ce…	cell part;contractile fiber part;cytoplasmic part;cytoskeletal part;intracellular organelle part;intracellular part;organelle part;striated muscle thin filament;Z disc	actin binding;actin filament binding;binding;binding, bridging;calcium ion binding;cation binding;cytoskeletal protein binding;identical protein binding;ion binding;metal ion binding;protein binding;protein binding, bridging;protein dimerization activity;protein homodimerization activity	CH;efhand_Ca_insen;Spectrin	Adherens junction;Amoebiasis;Arrhythmogenic right ventricular cardiomyopathy (ARVC);Focal adhesion;Leukocyte transendothelial migration;Regulation of actin cytoskeleton;Systemic lupus erythematosus;Tight junction	O88990	Alpha-actinin-3	Actn3				0	323.31	703160000	83155000	339250000	280750000	1	36	27	0.800531	-0.162471	sp|O88990|ACTN3_MOUSE	sp|O88990|ACTN3_MOUSE	279
1.60961	1.40496	0.925088	1.09842	1.30007	1.25338	0.87208	0.853676	-0.0709968	-0.148513	-0.0664424	-0.104589	biosynthetic process;cellular biosynthetic process;cellular macromolecule biosynthetic process;cellular macromolecule metabolic process;cellular metabolic process;cellular process;macromolecule biosynthetic process;macromolecule metabolic process;metabolic process;translational elongation	cell part;cytoplasm;intracellular part;macromolecular complex;polysome;ribonucleoprotein complex	binding;catalytic activity;GTP binding;GTPase activity;guanyl nucleotide binding;guanyl ribonucleotide binding;hydrolase activity;hydrolase activity, acting on acid anhydrides;hydrolase activity, acting on acid anhydrides, in phosphorus-containing anhydrides;nucleic acid binding;nucleoside-triphosphatase activity;nucleotide binding;purine nucleotide binding;purine ribonucleoside triphosphate bind…	EFG_C;EFG_IV;GTP_EFTU;GTP_EFTU_D2		P58252	Elongation factor 2	Eef2				0	323.31	4454200000	631430000	2000500000	1822200000	1	33	33	0.400704	-0.0707016	sp|P58252|EF2_MOUSE	sp|P58252|EF2_MOUSE	667
1.63928	1.47124	NaN	NaN	1.19604	1.37973	NaN	NaN	-0.247971	-0.278829	NaN	NaN		cell part;cytoplasm;intracellular part	binding;calcium ion binding;catalytic activity;cation binding;enzyme activator activity;enzyme regulator activity;ion binding;kinase activator activity;kinase activity;kinase regulator activity;metal ion binding;phosphotransferase activity, alcohol group as acceptor;protein kinase activator activity;protein kinase activity;protein kinase regulator activity;protein serine/threonine kinase activity…	Mo25	mTOR signaling pathway	Q06138	Calcium-binding protein 39	Cab39				0	40.654	29223000	3993200	13732000	11498000	1	6	6	0.260879	-0.119541	sp|Q06138|CAB39_MOUSE	sp|Q06138|CAB39_MOUSE	894
1.28629	1.52527	0.94028	0.915942	1.12294	1.17146	0.495388	0.548634	-0.282755	-0.344044	-0.308216	-0.501484	cellular macromolecule metabolic process;cellular metabolic process;cellular process;cellular protein metabolic process;macromolecule metabolic process;metabolic process;primary metabolic process;protein folding;protein metabolic process	cell part;cytoplasmic part;endoplasmic reticulum lumen;endoplasmic reticulum part;intracellular organelle lumen;intracellular organelle part;intracellular part;membrane;membrane-enclosed lumen;organelle lumen;organelle part	binding;calcium ion binding;catalytic activity;cation binding;cis-trans isomerase activity;drug binding;FK506 binding;ion binding;isomerase activity;macrolide binding;metal ion binding;peptidyl-prolyl cis-trans isomerase activity	EF_hand_3;FKBP_C		Q61576	Peptidyl-prolyl cis-trans isomerase FKBP10	Fkbp10				0	155.08	265470000	39857000	125960000	99648000	1	12	11	1.27471	-0.213322	sp|Q61576|FKB10_MOUSE	sp|Q61576|FKB10_MOUSE	1049
1.17651	1.27638	0.813935	0.493135	1.10273	1.13086	0.822118	0.629007	-0.0728317	-0.187379	-0.0848998	-0.0474875	macromolecule metabolic process;metabolic process;primary metabolic process;protein metabolic process;proteolysis	cell part;cytoplasm;intracellular part	aminopeptidase activity;binding;catalytic activity;cation binding;exopeptidase activity;hydrolase activity;ion binding;metal ion binding;metallopeptidase activity;peptidase activity;peptidase activity, acting on L-amino acid peptides;transition metal ion binding;zinc ion binding	Peptidase_M18		Q9Z2W0	Aspartyl aminopeptidase	Dnpep				0	140.58	179630000	29580000	79163000	70885000	1	8	8	0.660694	0.100205	sp|Q9Z2W0|DNPEP_MOUSE	sp|Q9Z2W0|DNPEP_MOUSE	1965
2.01089	2.12165	1.29965	1.5207	1.84398	1.95699	1.19491	1.03407	-0.1067	-0.157351	-0.205929	-0.200996	establishment of localization;establishment of localization in cell;establishment of protein localization;intracellular protein transport;intracellular transport;protein transport;transport	cell part;cytoplasm;intracellular organelle part;intracellular part;macromolecular complex;membrane part;nuclear part;nuclear pore;organelle part;pore complex;protein complex	protein transporter activity;substrate-specific transporter activity;transporter activity	CAS_CSE1;Cse1;IBN_N		Q9ERK4	Exportin-2	Cse1l				0	187.57	688350000	101690000	294510000	292150000	1	18	18	0.333895	-0.111717	sp|Q9ERK4|XPO2_MOUSE	sp|Q9ERK4|XPO2_MOUSE	1776
1.46462	1.42487	NaN	NaN	1.28143	1.38228	NaN	NaN	-0.111789	-0.113988	NaN	NaN	alcohol metabolic process;anatomical structure development;biosynthetic process;brain development;cellular biosynthetic process;cellular lipid metabolic process;cellular metabolic process;cellular process;cellular response to chemical stimulus;cellular response to cholesterol;cellular response to endogenous stimulus;cellular response to follicle-stimulating hormone stimulus;cellular response to g…	cell part;cytoplasmic part;cytosol;intracellular membrane-bounded organelle;intracellular organelle;intracellular part;membrane;membrane-bounded organelle;nucleus;organelle;plasma membrane	binding;catalytic activity;drug binding;hydroxymethylglutaryl-CoA synthase activity;isomerase activity;organic acid binding;transferase activity;transferase activity, transferring acyl groups;transferase activity, transferring acyl groups, acyl groups converted into alkyl on transfer	HMG_CoA_synt_C;HMG_CoA_synt_N	Butanoate metabolism;Synthesis and degradation of ketone bodies;Terpenoid backbone biosynthesis;Valine, leucine and isoleucine degradation	Q8JZK9	Hydroxymethylglutaryl-CoA synthase, cytoplasmic	Hmgcs1				0	18.957	8791700	1648700	3552800	3590200	1	3	3	0.129908	0.0349448	sp|Q8JZK9|HMCS1_MOUSE	sp|Q8JZK9|HMCS1_MOUSE	1354
2.25254	2.39009	2.09812	2.01393	2.18272	2.17849	2.0207	1.92182	-0.118617	-0.208061	-0.0756873	-0.126896	alcohol catabolic process;alcohol metabolic process;carbohydrate catabolic process;carbohydrate metabolic process;catabolic process;cell communication;cellular carbohydrate catabolic process;cellular carbohydrate metabolic process;cellular metabolic process;cellular process;cellular response to external stimulus;cellular response to extracellular stimulus;cellular response to stimulus;generation …	cell part;cell projection;cilium;cytoplasmic part;cytosol;intracellular membrane-bounded organelle;intracellular organelle;intracellular part;membrane-bounded organelle;mitochondrion;organelle	catalytic activity;lactate dehydrogenase activity;L-lactate dehydrogenase activity;oxidoreductase activity;oxidoreductase activity, acting on CH-OH group of donors;oxidoreductase activity, acting on the CH-OH group of donors, NAD or NADP as acceptor	Ldh_1_C;Ldh_1_N	Cysteine and methionine metabolism;Glycolysis / Gluconeogenesis;Propanoate metabolism;Pyruvate metabolism	P06151	L-lactate dehydrogenase A chain	Ldha				0	235.07	3145100000	350600000	1497100000	1297400000	2	12	11	0.0282246	0.00628176	sp|P06151|LDHA_MOUSE;sp|P00342|LDHC_MOUSE	sp|P06151|LDHA_MOUSE	316
2.14695	2.30387	1.92079	1.90601	2.08185	2.04191	1.85774	1.85224	-0.0630474	-0.147122	-0.0442855	-0.0855426	catabolic process;cellular catabolic process;cellular metabolic process;cellular nitrogen compound catabolic process;cellular nitrogen compound metabolic process;cellular process;GTP catabolic process;GTP metabolic process;heterocycle catabolic process;heterocycle metabolic process;metabolic process;nitrogen compound metabolic process;nucleobase-containing compound catabolic process;nucleobase-co…	cell part;cytoplasm;intracellular membrane-bounded organelle;intracellular organelle;intracellular part;membrane;membrane-bounded organelle;nucleus;organelle;plasma membrane	binding;catalytic activity;GTP binding;GTPase activity;guanyl nucleotide binding;guanyl ribonucleotide binding;hydrolase activity;hydrolase activity, acting on acid anhydrides;hydrolase activity, acting on acid anhydrides, in phosphorus-containing anhydrides;nucleic acid binding;nucleoside-triphosphatase activity;nucleotide binding;purine nucleotide binding;purine ribonucleoside triphosphate bind…	GTP_EFTU;GTP_EFTU_D2;GTP_EFTU_D3	RNA transport	P10126	Elongation factor 1-alpha 1	Eef1a1				0	192.08	2677700000	326090000	1219900000	1131700000	2	14	14	0.0380919	0.00804898	sp|P10126|EF1A1_MOUSE;sp|P62631|EF1A2_MOUSE	sp|P10126|EF1A1_MOUSE;sp|P62631|EF1A2_MOUSE	348
2.17521	2.12885	NaN	NaN	2.08178	1.95977	NaN	NaN	-0.145238	-0.144186	NaN	NaN		cell part;cytoplasmic part;intracellular membrane-bounded organelle;intracellular organelle;intracellular part;membrane;membrane-bounded organelle;nucleus;organelle;perinuclear region of cytoplasm;plasma membrane	binding;mRNA 3'-UTR binding;mRNA binding;nucleic acid binding;RNA binding	HABP4_PAI-RBP1		Q9CY58	Plasminogen activator inhibitor 1 RNA-binding protein	Serbp1				0	113.67	25023000	3312600	10959000	10751000	4	5	5	0.0716115	0.0165782	sp|Q9CY58-3|PAIRB_MOUSE;sp|Q9CY58-2|PAIRB_MOUSE;sp|Q9CY58|PAIRB_MOUSE;sp|Q9CY58-4|PAIRB_MOUSE	sp|Q9CY58-3|PAIRB_MOUSE;sp|Q9CY58-2|PAIRB_MOUSE;sp|Q9CY58|PAIRB_MOUSE;sp|Q9CY58-4|PAIRB_MOUSE	1637
0.161565	0.261711	-1.7414	-2.00926	0.026021	0.122209	-1.88699	-2.1055	-0.14519	-0.182295	-0.100948	-0.226797	biological adhesion;biological regulation;cell adhesion;cell-matrix adhesion;cell-substrate adhesion;cellular component organization;cellular component organization at cellular level;cellular component organization or biogenesis;cellular component organization or biogenesis at cellular level;cellular process;extracellular matrix organization;extracellular structure organization;glomerular basemen…	basal lamina;cell part;cell periphery;extracellular matrix part;extracellular region part	binding;calcium ion binding;cation binding;collagen binding;extracellular matrix binding;ion binding;laminin binding;laminin-1 binding;metal ion binding;protein binding	cEGF;EGF_3;EGF_CA;G2F;Ldl_recept_b;NIDO;Thyroglobulin_1		P10493	Nidogen-1	Nid1	+			0	246.2	477720000	167450000	162660000	147610000	1	18	17	0.00500976	-0.0102046	sp|P10493|NID1_MOUSE	sp|P10493|NID1_MOUSE	350
2.39336	2.4689	2.36317	2.24001	2.34596	2.20777	2.25251	2.11766	-0.126927	-0.230838	-0.105659	-0.151859	cellular macromolecule metabolic process;cellular metabolic process;cellular process;cellular protein metabolic process;macromolecule metabolic process;macromolecule modification;metabolic process;primary metabolic process;protein de-ADP-ribosylation;protein metabolic process;protein modification process		ADP-ribosylarginine hydrolase activity;binding;catalytic activity;cation binding;hydrolase activity;hydrolase activity, acting on glycosyl bonds;hydrolase activity, hydrolyzing N-glycosyl compounds;ion binding;magnesium ion binding;metal ion binding	ADP_ribosyl_GH		P54923	[Protein ADP-ribosylarginine] hydrolase	Adprh				0	99.21	94317000	8048000	44980000	41290000	1	7	7	0.0444494	-0.0163679	sp|P54923|ADPRH_MOUSE	sp|P54923|ADPRH_MOUSE	646
1.31051	1.22379	0.929261	1.06557	1.19428	1.13586	0.746571	0.931154	-0.0847774	-0.0815221	-0.0259994	-0.0499646	attachment of spindle microtubules to chromosome;attachment of spindle microtubules to kinetochore;biological regulation;cell cycle checkpoint;cell cycle phase;cell cycle process;cell division;cellular component organization;cellular component organization at cellular level;cellular component organization or biogenesis;cellular component organization or biogenesis at cellular level;cellular proce…	cell part;chromosomal part;condensed chromosome kinetochore;intracellular membrane-bounded organelle;intracellular non-membrane-bounded organelle;intracellular organelle;intracellular organelle part;intracellular part;kinetochore;macromolecular complex;membrane-bounded organelle;non-membrane-bounded organelle;nucleus;organelle;organelle part;protein complex		WD40	Cell cycle;Cell cycle - yeast	Q9WVA3	Mitotic checkpoint protein BUB3	Bub3				0	54.225	52829000	9326800	22387000	21115000	1	7	7	0.0394653	-0.0113027	sp|Q9WVA3|BUB3_MOUSE	sp|Q9WVA3|BUB3_MOUSE	1922
2.35617	2.35496	2.1241	1.50929	2.28614	2.13639	2.01817	1.50146	-0.089605	-0.184654	-0.117052	-0.0523263	biological regulation;cellular process;cellular response to stimulus;establishment of localization;establishment of protein localization;intracellular signal transduction;protein transport;regulation of biological process;regulation of cellular process;response to stimulus;signal transduction;small GTPase mediated signal transduction;transport	cell part;cell surface;cytoplasmic part;Golgi apparatus;intracellular membrane-bounded organelle;intracellular organelle;intracellular part;membrane;membrane-bounded organelle;organelle	enzyme activator activity;enzyme regulator activity;GDP-dissociation inhibitor activity;GTPase activator activity;GTPase regulator activity;nucleoside-triphosphatase regulator activity;Rab GDP-dissociation inhibitor activity;Rab GTPase activator activity;Ras GTPase activator activity;small GTPase regulator activity	GDI		Q61598	Rab GDP dissociation inhibitor beta	Gdi2				0	287.32	760940000	85181000	351110000	324650000	2	17	13	0.0432788	0.0184283	sp|Q61598-2|GDIB_MOUSE;sp|Q61598|GDIB_MOUSE	sp|Q61598-2|GDIB_MOUSE;sp|Q61598|GDIB_MOUSE	1052
2.62242	2.59175	1.6234	1.12777	2.55493	2.44837	1.51455	0.957172	-0.0776195	-0.161911	-0.113208	-0.187247	alcohol biosynthetic process;alcohol metabolic process;biosynthetic process;cellular biosynthetic process;cellular lipid metabolic process;cellular metabolic process;cellular process;cholesterol biosynthetic process;cholesterol metabolic process;farnesyl diphosphate biosynthetic process;farnesyl diphosphate metabolic process;geranyl diphosphate biosynthetic process;geranyl diphosphate metabolic p…	cell part;cytoplasmic part;intracellular membrane-bounded organelle;intracellular organelle;intracellular part;membrane-bounded organelle;mitochondrion;nucleus;organelle	binding;catalytic activity;cation binding;dimethylallyltranstransferase activity;geranyltranstransferase activity;ion binding;metal ion binding;prenyltransferase activity;transferase activity;transferase activity, transferring alkyl or aryl (other than methyl) groups	polyprenyl_synt	Terpenoid backbone biosynthesis	Q920E5	Farnesyl pyrophosphate synthase	Fdps				0	168.96	616690000	69937000	290070000	256690000	1	13	13	0.003262	-0.00355899	sp|Q920E5|FPPS_MOUSE	sp|Q920E5|FPPS_MOUSE	1485
2.50307	2.30209	1.05506	1.11716	2.16684	2.23686	0.932288	1.23499	-0.148305	-0.25484	-0.0856804	-0.0912024	alcohol biosynthetic process;alcohol metabolic process;biosynthetic process;carbohydrate biosynthetic process;carbohydrate metabolic process;catabolic process;cellular biosynthetic process;cellular carbohydrate biosynthetic process;cellular carbohydrate metabolic process;cellular lipid metabolic process;cellular metabolic process;cellular process;dephosphorylation;glycerolipid metabolic process;g…	cell part;cytoplasm;intracellular part	binding;catalytic activity;cation binding;hydrolase activity;hydrolase activity, acting on ester bonds;identical protein binding;inositol monophosphate phosphatase activity;inositol or phosphatidylinositol phosphatase activity;inositol phosphate phosphatase activity;ion binding;metal ion binding;phosphatase activity;phosphoric ester hydrolase activity;protein binding;protein dimerization activity…	Inositol_P		O55023	Inositol monophosphatase 1	Impa1				0	136.1	196120000	23631000	90395000	82097000	1	8	8	0.0170115	0.0174189	sp|O55023|IMPA1_MOUSE	sp|O55023|IMPA1_MOUSE	225
2.2368	2.20699	2.03998	1.55567	2.12082	1.89484	2.14887	1.50848	-0.163526	-0.209862	-0.0656118	-0.216468	biological regulation;cellular component assembly;cellular component assembly at cellular level;cellular component organization;cellular component organization at cellular level;cellular component organization or biogenesis;cellular component organization or biogenesis at cellular level;cellular macromolecular complex assembly;cellular macromolecular complex subunit organization;cellular process;…	cell part;cytoplasmic part;eukaryotic 43S preinitiation complex;eukaryotic 48S preinitiation complex;eukaryotic translation initiation factor 3 complex;fibrillar center;intracellular organelle part;intracellular part;macromolecular complex;nuclear part;nucleolar part;nucleoplasm;organelle part;protein complex;ribonucleoprotein complex;translation preinitiation complex	binding;nucleic acid binding;RNA binding;translation factor activity, nucleic acid binding;translation initiation factor activity	Paf67		Q8QZY1	Eukaryotic translation initiation factor 3 subunit L	Eif3l				0	299.85	356820000	46982000	164460000	145380000	1	22	22	0.0621735	0.0274082	sp|Q8QZY1|EIF3L_MOUSE	sp|Q8QZY1|EIF3L_MOUSE	1382
2.267	2.42836	1.10017	1.90493	2.19661	2.19654	0.942608	1.38676	-0.0895436	-0.151731	-0.0515786	-0.162509	alcohol biosynthetic process;alcohol catabolic process;alcohol metabolic process;biosynthetic process;carbohydrate biosynthetic process;carbohydrate catabolic process;carbohydrate metabolic process;catabolic process;cellular biosynthetic process;cellular carbohydrate biosynthetic process;cellular carbohydrate catabolic process;cellular carbohydrate metabolic process;cellular metabolic process;cel…	cell part;cytoplasmic part;cytosol;intracellular membrane-bounded organelle;intracellular organelle;intracellular part;membrane-bounded organelle;nucleus;organelle	2,3-bisphosphoglycerate-dependent phosphoglycerate mutase activity;binding;bisphosphoglycerate 2-phosphatase activity;bisphosphoglycerate mutase activity;bisphosphoglycerate phosphatase activity;catalytic activity;cofactor binding;hydrolase activity;hydrolase activity, acting on ester bonds;intramolecular transferase activity;intramolecular transferase activity, phosphotransferases;isomerase acti…	His_Phos_1	Glycolysis / Gluconeogenesis;Methane metabolism	O70250	Phosphoglycerate mutase 2	Pgam2				0	159.52	428620000	46331000	217910000	164380000	1	11	7	0.159392	-0.125467	sp|O70250|PGAM2_MOUSE	sp|O70250|PGAM2_MOUSE	238
1.07451	1.17543	0.71914	0.519139	1.01892	1.04124	0.496718	0.446256	-0.117083	-0.217893	-0.107135	-0.0795543	macromolecule metabolic process;metabolic process;primary metabolic process;protein metabolic process;proteolysis;proteolysis involved in cellular protein catabolic process;response to chemical stimulus;response to endogenous stimulus;response to organic cyclic compound;response to organic nitrogen;response to organic substance;response to stimulus	cell part;cytoplasmic part;cytosol;intracellular membrane-bounded organelle;intracellular organelle;intracellular part;macromolecular complex;membrane-bounded organelle;nucleus;organelle;proteasome core complex;protein complex	catalytic activity;endopeptidase activity;hydrolase activity;peptidase activity;peptidase activity, acting on L-amino acid peptides;threonine-type endopeptidase activity;threonine-type peptidase activity	Proteasome	Proteasome	Q9R1P3	Proteasome subunit beta type-2	Psmb2				0	93.961	104260000	18215000	44841000	41206000	1	6	6	0.0111405	-0.00225268	sp|Q9R1P3|PSB2_MOUSE	sp|Q9R1P3|PSB2_MOUSE	1891
1.32135	1.32141	0.898634	NaN	1.21748	0.968865	0.641269	NaN	-0.149793	-0.185802	-0.124833	NaN		cell part;chromosome;cytoplasmic part;Golgi apparatus part;Golgi stack;intracellular membrane-bounded organelle;intracellular non-membrane-bounded organelle;intracellular organelle;intracellular organelle part;intracellular part;membrane-bounded organelle;non-membrane-bounded organelle;nucleus;organelle;organelle part	binding;lipid binding	SEP;UBX	Protein processing in endoplasmic reticulum	Q9CZ44	NSFL1 cofactor p47	Nsfl1c				0	99.161	72048000	13258000	30703000	28087000	3	7	7	0.750195	-0.13082	sp|Q9CZ44|NSF1C_MOUSE;sp|Q9CZ44-3|NSF1C_MOUSE;sp|Q9CZ44-2|NSF1C_MOUSE	sp|Q9CZ44|NSF1C_MOUSE;sp|Q9CZ44-3|NSF1C_MOUSE;sp|Q9CZ44-2|NSF1C_MOUSE	1649
1.90747	1.69292	NaN	NaN	1.63264	1.38885	NaN	NaN	-0.195368	-0.204316	NaN	NaN	biosynthetic process;cellular biosynthetic process;cellular macromolecule biosynthetic process;cellular macromolecule metabolic process;cellular metabolic process;cellular process;cellular protein metabolic process;macromolecule biosynthetic process;macromolecule metabolic process;metabolic process;primary metabolic process;protein metabolic process;translation	cell part;cytoplasmic part;intracellular non-membrane-bounded organelle;intracellular organelle;intracellular part;macromolecular complex;non-membrane-bounded organelle;organelle;ribonucleoprotein complex;ribosome	structural constituent of ribosome;structural molecule activity	Ribosomal_L21e		O09167	60S ribosomal protein L21	Rpl21				0	19.565	15903000	2010200	7223700	6669100	1	1	1	0.289174	-0.141616	sp|O09167|RL21_MOUSE	sp|O09167|RL21_MOUSE	182
2.05408	2.16479	1.84346	NaN	1.96835	2.03178	1.6658	NaN	-0.0949573	-0.132088	-0.159557	NaN	anatomical structure development;base-excision repair, DNA ligation;biological regulation;cell chemotaxis;cell migration;cell motility;cellular component movement;cellular component organization;cellular component organization at cellular level;cellular component organization or biogenesis;cellular component organization or biogenesis at cellular level;cellular macromolecule metabolic process;cel…	cell part;chromosome;condensed chromosome;cytoplasmic part;extracellular region part;extracellular space;intracellular membrane-bounded organelle;intracellular non-membrane-bounded organelle;intracellular organelle;intracellular part;macromolecular complex;membrane-bounded organelle;non-membrane-bounded organelle;nucleus;organelle;perinuclear region of cytoplasm;protein complex	binding;chemoattractant activity;damaged DNA binding;DNA bending activity;DNA binding;nucleic acid binding;nucleic acid binding transcription factor activity;regulatory region DNA binding;regulatory region nucleic acid binding;sequence-specific DNA binding transcription factor activity;transcription regulatory region DNA binding	DUF1898;HMG_box		P30681	High mobility group protein B2	Hmgb2	+			0	26.886	41935000	4134800	18602000	19198000	1	4	3	0.144473	-0.025026	sp|P30681|HMGB2_MOUSE	sp|P30681|HMGB2_MOUSE	512
1.28066	1.42476	0.720366	0.694301	1.16761	1.25405	0.516318	0.269392	-0.0968074	-0.205946	-0.104915	-0.292334	anatomical structure formation involved in morphogenesis;anatomical structure maturation;anatomical structure morphogenesis;angiogenesis;blood vessel maturation;bone trabecula formation;cellular process;cellular response to acid;cellular response to amine stimulus;cellular response to amino acid stimulus;cellular response to chemical stimulus;cellular response to endogenous stimulus;cellular resp…	cell part;contractile fiber part;cytoplasmic part;extracellular matrix;extracellular region part;extracellular space;intracellular membrane-bounded organelle;intracellular organelle;intracellular part;membrane;membrane-bounded organelle;mitochondrion;nucleus;organelle;organelle part;plasma membrane;proteinaceous extracellular matrix;sarcomere	binding;catalytic activity;cation binding;endopeptidase activity;hydrolase activity;ion binding;metal ion binding;metalloendopeptidase activity;metallopeptidase activity;peptidase activity;peptidase activity, acting on L-amino acid peptides;transition metal ion binding;zinc ion binding	fn2;Hemopexin;Peptidase_M10;PG_binding_1	Bladder cancer;GnRH signaling pathway;Leukocyte transendothelial migration;Pathways in cancer	P33434	72 kDa type IV collagenase;PEX	Mmp2	+			0	323.31	567530000	88429000	254950000	224150000	2	17	17	0.329134	-0.109162	sp|P33434|MMP2_MOUSE;sp|P33434-2|MMP2_MOUSE	sp|P33434|MMP2_MOUSE;sp|P33434-2|MMP2_MOUSE	523
1.42739	1.57744	1.13238	1.05513	1.4043	1.28895	1.07163	0.859174	-0.13223	-0.235654	-0.112865	-0.139601	actin filament capping;biological regulation;cell cycle cytokinesis;cell cycle process;cellular component assembly;cellular component assembly at cellular level;cellular component organization;cellular component organization at cellular level;cellular component organization or biogenesis;cellular component organization or biogenesis at cellular level;cellular macromolecule metabolic process;cellu…	axolemma;axon part;cell cortex part;cell part;cell projection membrane;cell projection part;contractile fiber part;cuticular plate;cytoplasmic part;cytoskeletal part;intracellular membrane-bounded organelle;intracellular non-membrane-bounded organelle;intracellular organelle;intracellular organelle part;intracellular part;leading edge membrane;M band;membrane part;membrane-bounded organelle;neuro…	binding;lipid binding;phospholipid binding;structural constituent of cytoskeleton;structural molecule activity	CH;PH;Spectrin		Q62261	Spectrin beta chain, non-erythrocytic 1	Sptbn1				0	323.31	932900000	184420000	372940000	375540000	3	52	52	0.341876	-0.0230549	sp|Q62261|SPTB2_MOUSE;sp|Q62261-2|SPTB2_MOUSE;sp|P15508|SPTB1_MOUSE	sp|Q62261|SPTB2_MOUSE;sp|Q62261-2|SPTB2_MOUSE	1083
2.10538	2.38037	1.09754	1.90366	2.0345	1.99982	1.05429	1.83103	-0.136728	-0.189631	-0.251848	-0.207661	anatomical structure morphogenesis;biological regulation;cell cycle;cellular process;cellular response to stimulus;developmental process;embryonic morphogenesis;gastrulation;intracellular signal transduction;localization;macromolecule localization;negative regulation of biological process;negative regulation of biosynthetic process;negative regulation of cell communication;negative regulation of …	cell body;cell part;cell projection;cytoplasmic part;cytoskeleton;dendrite;intracellular membrane-bounded organelle;intracellular non-membrane-bounded organelle;intracellular organelle;intracellular organelle part;intracellular part;macromolecular complex;membrane part;membrane-bounded organelle;midbody;neuron projection;neuronal cell body;non-membrane-bounded organelle;nucleus;organelle;organell…	apoptotic protease activator activity;binding;caspase activator activity;caspase regulator activity;channel inhibitor activity;channel regulator activity;enzyme activator activity;enzyme binding;enzyme inhibitor activity;enzyme regulator activity;ion channel inhibitor activity;kinase binding;kinase inhibitor activity;kinase regulator activity;peptidase activator activity;peptidase regulator activ…	WD40	Measles	P68040	Guanine nucleotide-binding protein subunit beta-2-like 1	Gnb2l1				0	103.64	178410000	19278000	82731000	76397000	1	8	8	0.028302	-0.0228106	sp|P68040|GBLP_MOUSE	sp|P68040|GBLP_MOUSE	777
1.12558	1.27602	NaN	NaN	1.10588	0.986957	NaN	NaN	-0.265587	-0.231159	NaN	NaN	alcohol catabolic process;alcohol metabolic process;biological regulation;carbohydrate catabolic process;carbohydrate metabolic process;catabolic process;cellular carbohydrate catabolic process;cellular carbohydrate metabolic process;cellular component assembly;cellular component organization;cellular component organization or biogenesis;cellular metabolic process;cellular process;fructose 1,6-bi…	6-phosphofructokinase complex;cell part;cytoplasmic part;cytosol;cytosolic part;intracellular part;macromolecular complex;protein complex	6-phosphofructokinase activity;adenyl nucleotide binding;adenyl ribonucleotide binding;ATP binding;binding;carbohydrate binding;carbohydrate kinase activity;catalytic activity;cation binding;fructose binding;fructose-6-phosphate binding;ion binding;kinase activity;metal ion binding;monosaccharide binding;nucleotide binding;phosphofructokinase activity;phosphotransferase activity, alcohol group as…	PFK	Fructose and mannose metabolism;Galactose metabolism;Glycolysis / Gluconeogenesis;Methane metabolism;Pentose phosphate pathway	P12382	6-phosphofructokinase, liver type	Pfkl				0	28.709	9005200	1678900	3547700	3778600	3	4	2	0.0395827	-0.00655311	sp|P12382|PFKAL_MOUSE;sp|Q9WUA3-2|PFKAP_MOUSE;sp|Q9WUA3|PFKAP_MOUSE	sp|P12382|PFKAL_MOUSE;sp|Q9WUA3-2|PFKAP_MOUSE;sp|Q9WUA3|PFKAP_MOUSE	371
1.25798	1.40991	1.47804	NaN	1.01135	1.2299	1.34329	NaN	-0.18277	-0.191739	-0.108954	NaN	cellular macromolecule metabolic process;cellular metabolic process;cellular nitrogen compound metabolic process;cellular process;macromolecule metabolic process;metabolic process;mRNA metabolic process;mRNA processing;nitrogen compound metabolic process;nucleic acid metabolic process;nucleobase-containing compound metabolic process;primary metabolic process;RNA metabolic process;RNA processing;R…	catalytic step 2 spliceosome;cell part;cytoplasm;histone pre-mRNA 3'end processing complex;intracellular organelle part;intracellular part;macromolecular complex;nuclear part;organelle part;ribonucleoprotein complex;small nuclear ribonucleoprotein complex;spliceosomal complex;U12-type spliceosomal complex;U7 snRNP	binding;histone pre-mRNA DCP binding;nucleic acid binding;RNA binding	LSM	Spliceosome;Systemic lupus erythematosus	P27048	Small nuclear ribonucleoprotein-associated protein B	Snrpb				0	76.957	104960000	14179000	48345000	42432000	2	6	6	0.105447	-0.0800202	sp|P27048|RSMB_MOUSE;sp|P63163|RSMN_MOUSE	sp|P27048|RSMB_MOUSE;sp|P63163|RSMN_MOUSE	489
2.16066	2.34713	2.45165	1.74979	2.06802	2.12717	2.32645	1.83988	-0.0744562	-0.12833	-0.148097	-0.0306045	biological regulation;biosynthetic process;catabolic process;cellular biosynthetic process;cellular catabolic process;cellular macromolecule biosynthetic process;cellular macromolecule catabolic process;cellular macromolecule metabolic process;cellular metabolic process;cellular nitrogen compound metabolic process;cellular process;macromolecule biosynthetic process;macromolecule catabolic process…	cell part;cytoplasmic part;cytoplasmic ubiquitin ligase complex;intracellular membrane-bounded organelle;intracellular organelle;intracellular part;macromolecular complex;membrane-bounded organelle;nucleus;organelle;protein complex;ubiquitin ligase complex;VCB complex		Skp1_POZ	Pathways in cancer;Renal cell carcinoma;Ubiquitin mediated proteolysis	P83940	Transcription elongation factor B polypeptide 1	Tceb1				0	134.93	118410000	13311000	55322000	49782000	1	4	4	0.0541704	0.0320893	sp|P83940|ELOC_MOUSE	sp|P83940|ELOC_MOUSE	818
1.26586	1.46483	1.05102	1.06661	1.09417	1.24184	1.0229	0.848398	-0.128866	-0.231549	-0.0485315	-0.188315	actin cytoskeleton organization;actin filament-based process;actomyosin structure organization;cellular component organization;cellular component organization at cellular level;cellular component organization or biogenesis;cellular component organization or biogenesis at cellular level;cellular process;cytoskeleton organization;organelle organization			Calponin;CH		Q9DAW9	Calponin-3	Cnn3				0	108.62	84711000	13761000	38840000	32111000	1	6	5	0.217672	-0.0412348	sp|Q9DAW9|CNN3_MOUSE	sp|Q9DAW9|CNN3_MOUSE	1721
1.34125	1.14848	NaN	NaN	1.06171	1.11477	NaN	NaN	0.0180643	0.0170667	NaN	NaN	anatomical structure morphogenesis;axon regeneration;axonogenesis;biological adhesion;biological regulation;cell adhesion;cell communication;cell part morphogenesis;cell projection morphogenesis;cell projection organization;cell-cell signaling;cellular component morphogenesis;cellular component organization;cellular component organization at cellular level;cellular component organization or bioge…	basement membrane;extracellular matrix;extracellular matrix part;extracellular region part;extracellular space;interstitial matrix;proteinaceous extracellular matrix	binding;protein binding;syndecan binding	EGF_2;Fibrinogen_C;fn3;hEGF	ECM-receptor interaction;Focal adhesion	Q80YX1	Tenascin	Tnc	+			0	34.741	30230000	7235300	11647000	11348000	5	5	5	0.0190873	-0.00879377	sp|Q80YX1-2|TENA_MOUSE;sp|Q80YX1|TENA_MOUSE;sp|Q80YX1-5|TENA_MOUSE;sp|Q80YX1-4|TENA_MOUSE;sp|Q80YX1-3|TENA_MOUSE	sp|Q80YX1-2|TENA_MOUSE;sp|Q80YX1|TENA_MOUSE;sp|Q80YX1-5|TENA_MOUSE;sp|Q80YX1-4|TENA_MOUSE;sp|Q80YX1-3|TENA_MOUSE	1219
1.24074	1.30276	1.04558	0.934932	1.18745	1.23499	0.936289	0.859413	-0.093094	-0.124503	-0.0848233	-0.0907569	biological regulation;macromolecule metabolic process;metabolic process;negative regulation of apoptosis;negative regulation of biological process;negative regulation of cell death;negative regulation of cellular process;negative regulation of growth;negative regulation of multicellular organism growth;negative regulation of multicellular organismal process;negative regulation of neuron apoptosis…	apical part of cell;cell part;cytoplasmic part;endosome;intracellular membrane-bounded organelle;intracellular organelle;intracellular part;late endosome;lysosome;lytic vacuole;membrane-bounded organelle;organelle;vacuole	catalytic activity;cysteine-type endopeptidase activity;cysteine-type peptidase activity;endopeptidase activity;hydrolase activity;peptidase activity;peptidase activity, acting on L-amino acid peptides	Peptidase_C13	Antigen processing and presentation;Lysosome	O89017	Legumain	Lgmn				0	193.1	248760000	39446000	105820000	103490000	1	8	8	0.297368	0.0425493	sp|O89017|LGMN_MOUSE	sp|O89017|LGMN_MOUSE	282
2.42812	2.59579	2.22141	2.26466	2.31304	2.41324	2.11427	2.15075	-0.105023	-0.162218	-0.0920787	-0.11048	aging;amine biosynthetic process;amine metabolic process;biological regulation;biosynthetic process;carboxylic acid biosynthetic process;carboxylic acid metabolic process;cellular amine metabolic process;cellular amino acid biosynthetic process;cellular amino acid metabolic process;cellular biosynthetic process;cellular ketone metabolic process;cellular macromolecule metabolic process;cellular me…	cell body;cell part;cell projection;cytoplasm;cytoplasmic part;dendrite;endoplasmic reticulum membrane;endoplasmic reticulum part;intracellular membrane-bounded organelle;intracellular organelle;intracellular organelle part;intracellular part;macromolecular complex;membrane;membrane part;membrane-bounded organelle;neuron projection;neuronal cell body;nuclear part;nuclear pore;nucleus;organelle;or…	binding;nucleic acid binding;ribonucleoprotein binding;ribosome binding;RNA binding;translation elongation factor activity;translation factor activity, nucleic acid binding	eIF-5a;KOW		P63242	Eukaryotic translation initiation factor 5A-1	Eif5a				0	53.41	215300000	18736000	101790000	94771000	2	5	5	0.0429705	-0.0106507	sp|P63242|IF5A1_MOUSE;sp|Q8BGY2|IF5A2_MOUSE	sp|P63242|IF5A1_MOUSE;sp|Q8BGY2|IF5A2_MOUSE	768
0.938399	1.18612	NaN	NaN	0.764686	0.917394	NaN	NaN	-0.208178	-0.243267	NaN	NaN	cellular metabolic process;cellular process;electron transport chain;generation of precursor metabolites and energy;metabolic process;oxidation-reduction process	cell part;cytoplasmic part;integral to membrane;intracellular membrane-bounded organelle;intracellular organelle;intracellular organelle part;intracellular part;intrinsic to membrane;macromolecular complex;membrane part;membrane-bounded organelle;mitochondrial membrane part;mitochondrial part;mitochondrial respiratory chain complex I;mitochondrion;NADH dehydrogenase complex;organelle;organelle pa…	catalytic activity;NADH dehydrogenase (quinone) activity;NADH dehydrogenase (ubiquinone) activity;NADH dehydrogenase activity;oxidoreductase activity;oxidoreductase activity, acting on NADH or NADPH;oxidoreductase activity, acting on NADH or NADPH, quinone or similar compound as acceptor	NADHdh	Oxidative phosphorylation;Parkinson's disease	P03888	NADH-ubiquinone oxidoreductase chain 1	Mtnd1				0.00076923	14.293	15944000	3245000	6901600	5797600	1	2	2	0.20673	-0.0733882	sp|P03888|NU1M_MOUSE	sp|P03888|NU1M_MOUSE	303
0.879941	1.27906	NaN	NaN	0.671837	0.833416	NaN	NaN	-0.201211	-0.178127	NaN	NaN	cellular metabolic process;cellular process;metabolic process;reactive oxygen species metabolic process	cell part;cytoplasmic part;extracellular region part;extracellular space;intracellular membrane-bounded organelle;intracellular organelle;intracellular part;membrane-bounded organelle;mitochondrion;organelle	antioxidant activity;catalytic activity;oxidoreductase activity;oxidoreductase activity, acting on paired donors, with incorporation or reduction of molecular oxygen;oxidoreductase activity, acting on peroxide as acceptor;peroxidase activity;peroxiredoxin activity	1-cysPrx_C;AhpC-TSA		O08807	Peroxiredoxin-4	Prdx4	+			0	18.974	94160000	19300000	40620000	34239000	1	2	1	0.355482	-0.17904	sp|O08807|PRDX4_MOUSE	sp|O08807|PRDX4_MOUSE	168
1.41327	1.37685	1.48073	0.114634	1.24598	0.673737	1.28647	-0.137362	-0.282421	-0.129308	-0.184048	-0.245985	cellular metabolic process;cellular process;metabolic process;one-carbon metabolic process;response to chemical stimulus;response to oxidative stress;response to stimulus;response to stress;small molecule metabolic process	cell part;cytoplasm;intracellular part	binding;carbonate dehydratase activity;carbon-oxygen lyase activity;catalytic activity;cation binding;hydro-lyase activity;ion binding;lyase activity;metal ion binding;nickel ion binding;transition metal ion binding;zinc ion binding	Carb_anhydrase	Nitrogen metabolism	P16015	Carbonic anhydrase 3	Ca3				0	41.064	24426000	5793000	9438300	9194700	1	5	5	0.211268	-0.210147	sp|P16015|CAH3_MOUSE	sp|P16015|CAH3_MOUSE	407
1.81938	1.99222	1.37529	1.67329	1.2929	1.76787	1.36272	1.39972	-0.130097	-0.252656	-0.138124	-0.409087	anatomical structure development;biological regulation;biosynthetic process;cardiovascular system development;cellular biosynthetic process;cellular macromolecule biosynthetic process;cellular macromolecule metabolic process;cellular metabolic process;cellular nitrogen compound metabolic process;cellular process;developmental process;macromolecule biosynthetic process;macromolecule metabolic proc…	cell part;intracellular membrane-bounded organelle;intracellular non-membrane-bounded organelle;intracellular organelle;intracellular organelle part;intracellular part;membrane-bounded organelle;non-membrane-bounded organelle;nuclear part;nucleolus;nucleus;organelle;organelle part	adenyl nucleotide binding;adenyl ribonucleotide binding;ATP binding;ATPase activity;ATPase activity, coupled;ATP-dependent helicase activity;binding;catalytic activity;estrogen receptor binding;helicase activity;hormone receptor binding;hydrolase activity;hydrolase activity, acting on acid anhydrides;hydrolase activity, acting on acid anhydrides, in phosphorus-containing anhydrides;nuclear hormon…	DEAD;Helicase_C		Q501J6	Probable ATP-dependent RNA helicase DDX17	Ddx17				0	44.674	42808000	6897900	18224000	17686000	2	13	6	0.416604	-0.140227	sp|Q501J6|DDX17_MOUSE;sp|Q501J6-2|DDX17_MOUSE	sp|Q501J6|DDX17_MOUSE;sp|Q501J6-2|DDX17_MOUSE	974
2.03812	2.38444	2.22265	1.68037	1.96953	1.93685	2.07207	1.47928	-0.125258	-0.285266	-0.105613	-0.190767	cellular component assembly;cellular component assembly at cellular level;cellular component organization;cellular component organization at cellular level;cellular component organization or biogenesis;cellular component organization or biogenesis at cellular level;cellular macromolecular complex assembly;cellular macromolecular complex subunit organization;cellular process;cellular protein compl…	cell part;cytoplasm;cytoskeletal part;intracellular organelle part;intracellular part;macromolecular complex;membrane;microtubule;organelle part;plasma membrane;protein complex	binding;catalytic activity;GTP binding;GTPase activity;guanyl nucleotide binding;guanyl ribonucleotide binding;hydrolase activity;hydrolase activity, acting on acid anhydrides;hydrolase activity, acting on acid anhydrides, in phosphorus-containing anhydrides;nucleoside-triphosphatase activity;nucleotide binding;purine nucleotide binding;purine ribonucleoside triphosphate binding;purine ribonucleo…	Tubulin;Tubulin_C	Gap junction;Pathogenic Escherichia coli infection;Phagosome	Q922F4	Tubulin beta-6 chain	Tubb6				0	211.07	477530000	118530000	196300000	162700000	1	16	6	0.23286	-0.0979434	sp|Q922F4|TBB6_MOUSE	sp|Q922F4|TBB6_MOUSE	1496
1.34221	1.39408	1.04865	0.956874	1.27673	1.33937	0.913493	0.859413	-0.0913869	-0.0893287	-0.02283	-0.156498	anatomical structure morphogenesis;biological regulation;cardiac chamber morphogenesis;cardiac left ventricle morphogenesis;cardiac ventricle morphogenesis;cellular component organization;cellular component organization or biogenesis;cellular localization;cellular macromolecule localization;cellular membrane organization;cellular process;cellular protein localization;developmental process;hormone…	cell part;cytoplasmic part;cytoplasmic vesicle membrane;cytoplasmic vesicle part;extracellular region;Golgi apparatus;intracellular membrane-bounded organelle;intracellular organelle;intracellular organelle part;intracellular part;membrane;membrane-bounded organelle;organelle;organelle membrane;organelle part;transport vesicle membrane;vesicle membrane	binding;carboxypeptidase activity;catalytic activity;cation binding;exopeptidase activity;hydrolase activity;ion binding;metal ion binding;metallocarboxypeptidase activity;metalloexopeptidase activity;metallopeptidase activity;peptidase activity;peptidase activity, acting on L-amino acid peptides;transition metal ion binding;zinc ion binding	Peptidase_M14	Type I diabetes mellitus	Q00493	Carboxypeptidase E	Cpe	+			0	144.3	220050000	30489000	96964000	92596000	1	11	11	0.316914	0.0308136	sp|Q00493|CBPE_MOUSE	sp|Q00493|CBPE_MOUSE	862
2.03083	2.07861	0.997401	0.206268	2.02063	1.89612	0.734742	0.000432815	-0.0607734	-0.164609	-0.087764	-0.173205	biological regulation;regulation of biological process;regulation of growth	cell part;intracellular membrane-bounded organelle;intracellular organelle;intracellular part;membrane-bounded organelle;nucleus;organelle	binding;catalytic activity;cation binding;ion binding;metal ion binding;transferase activity;transferase activity, transferring aldehyde or ketonic groups;transketolase activity	Transket_pyr;Transketolase_C;Transketolase_N	Biosynthesis of ansamycins;Carbon fixation in photosynthetic organisms;Pentose phosphate pathway	P40142	Transketolase	Tkt				0	88.984	94643000	14783000	42205000	37654000	1	11	11	0.0322522	-0.0462812	sp|P40142|TKT_MOUSE	sp|P40142|TKT_MOUSE	551
2.25975	2.39009	2.14346	2.11863	2.19235	2.25287	2.07888	1.9839	-0.071012	-0.166891	-0.0639671	-0.0900656	anatomical structure development;biological regulation;cellular component organization;cellular component organization or biogenesis;cellular macromolecule metabolic process;cellular metabolic process;cellular process;cellular protein metabolic process;cellular response to chemical stimulus;cellular response to cytokine stimulus;cellular response to interleukin-4;cellular response to organic cycl…	apical plasma membrane;basolateral plasma membrane;brush border membrane;cell part;cell projection membrane;cell projection part;cell surface;cytoplasmic membrane-bounded vesicle;cytoplasmic part;cytoplasmic vesicle;cytosol;inclusion body;intracellular membrane-bounded organelle;intracellular organelle;intracellular organelle part;intracellular part;macromolecular complex;melanosome;membrane part…	adenyl deoxyribonucleotide binding;adenyl nucleotide binding;adenyl ribonucleotide binding;ATP binding;binding;CTP binding;dATP binding;deoxyribonucleotide binding;enzyme regulator activity;GTP binding;guanyl nucleotide binding;guanyl ribonucleotide binding;nitric-oxide synthase regulator activity;nucleotide binding;protein binding;protein domain specific binding;purine deoxyribonucleotide bindin…	HATPase_c;HSP90	Antigen processing and presentation;NOD-like receptor signaling pathway;Pathways in cancer;Plant-pathogen interaction;Progesterone-mediated oocyte maturation;Prostate cancer;Protein processing in endoplasmic reticulum	P11499	Heat shock protein HSP 90-beta	Hsp90ab1				0	323.31	7281200000	1052700000	3271000000	2957500000	1	36	20	0.0671715	0.0180347	sp|P11499|HS90B_MOUSE	sp|P11499|HS90B_MOUSE	366
1.77863	1.92801	NaN	NaN	1.72102	1.7657	NaN	NaN	-0.118617	-0.113926	NaN	NaN		cell part;cytoplasmic part;cytoplasmic vesicle membrane;cytoplasmic vesicle part;endocytic vesicle membrane;endosomal part;endosome membrane;integral to membrane;intracellular organelle part;intracellular part;intrinsic to membrane;late endosome membrane;lysosomal membrane;membrane;membrane part;organelle membrane;organelle part;phagocytic vesicle membrane;plasma membrane;platelet dense granule m…		Lamp	ko05152;Lysosome;Phagosome	P17047	Lysosome-associated membrane glycoprotein 2	Lamp2				0.00070225	11.987	17367000	2346000	8038900	6982500	3	2	2	0.256164	0.0378753	sp|P17047-3|LAMP2_MOUSE;sp|P17047|LAMP2_MOUSE;sp|P17047-2|LAMP2_MOUSE	sp|P17047-3|LAMP2_MOUSE;sp|P17047|LAMP2_MOUSE;sp|P17047-2|LAMP2_MOUSE	418
2.2898	2.38687	1.48254	0.72369	2.23897	2.287	1.32964	0.565597	-0.142083	-0.136759	-0.138108	-0.121031	establishment of localization;establishment of localization in cell;establishment of protein localization;intracellular protein transport;intracellular transport;protein transport;transport	cell part;cytoplasm;intracellular organelle part;intracellular part;macromolecular complex;membrane part;nuclear part;nuclear pore;organelle part;pore complex;protein complex	protein transporter activity;substrate-specific transporter activity;transporter activity	IBN_N		Q8BFY9	Transportin-1	Tnpo1				0	98.736	92360000	10675000	38273000	43411000	3	8	8	0.00297725	0.00359356	sp|Q8BFY9-2|TNPO1_MOUSE;sp|Q8BFY9|TNPO1_MOUSE;sp|Q99LG2|TNPO2_MOUSE	sp|Q8BFY9-2|TNPO1_MOUSE;sp|Q8BFY9|TNPO1_MOUSE	1227
2.33657	2.54673	2.36157	2.26688	2.2784	2.31022	2.21139	2.09795	-0.149489	-0.247971	-0.100793	-0.172344	alcohol biosynthetic process;alcohol catabolic process;alcohol metabolic process;anatomical structure formation involved in morphogenesis;angiogenesis;biosynthetic process;carbohydrate biosynthetic process;carbohydrate catabolic process;carbohydrate metabolic process;catabolic process;cellular biosynthetic process;cellular carbohydrate biosynthetic process;cellular carbohydrate catabolic process;…	cell part;cell projection membrane;cell projection part;cilium membrane;cilium part;cytoplasm;extracellular region part;extracellular space;intracellular organelle part;intracellular part;membrane part;organelle part;plasma membrane part	catalytic activity;glucose-6-phosphate isomerase activity;intramolecular oxidoreductase activity;intramolecular oxidoreductase activity, interconverting aldoses and ketoses;isomerase activity	PGI	Amino sugar and nucleotide sugar metabolism;Glycolysis / Gluconeogenesis;Pentose phosphate pathway;Starch and sucrose metabolism	P06745	Glucose-6-phosphate isomerase	Gpi	+			0	323.31	1557300000	138040000	759550000	659680000	2	17	17	0.104393	-0.0344316	sp|P06745|G6PI_MOUSE;CON__Q3ZBD7	sp|P06745|G6PI_MOUSE	318
1.24629	1.50381	NaN	NaN	1.09464	1.24574	NaN	NaN	-0.254737	-0.227472	NaN	NaN	ATP catabolic process;ATP metabolic process;catabolic process;cellular catabolic process;cellular localization;cellular macromolecule localization;cellular metabolic process;cellular nitrogen compound catabolic process;cellular nitrogen compound metabolic process;cellular process;cellular protein localization;establishment of localization;heterocycle catabolic process;heterocycle metabolic proces…	cell part;cytoplasmic part;endoplasmic reticulum;intracellular membrane-bounded organelle;intracellular non-membrane-bounded organelle;intracellular organelle;intracellular organelle part;intracellular part;membrane-bounded organelle;non-membrane-bounded organelle;nuclear part;nucleolus;organelle;organelle part	adenyl nucleotide binding;adenyl ribonucleotide binding;ATP binding;ATPase activity;binding;catalytic activity;cation binding;hydrolase activity;hydrolase activity, acting on acid anhydrides;hydrolase activity, acting on acid anhydrides, in phosphorus-containing anhydrides;ion binding;metal ion binding;nucleoside-triphosphatase activity;nucleotide binding;purine nucleotide binding;purine ribonucl…	ArsA_ATPase		O54984	ATPase Asna1	Asna1				0	21.924	23369000	4406200	9866300	9096200	1	3	3	0.153247	-0.0570248	sp|O54984|ASNA_MOUSE	sp|O54984|ASNA_MOUSE	222
1.30282	1.24507	0.583038	0.746743	1.21655	0.915177	0.331132	0.860605	-0.227996	-0.228926	-0.0860326	-0.0519674	biological regulation;biosynthetic process;cellular biosynthetic process;cellular component organization;cellular component organization at cellular level;cellular component organization or biogenesis;cellular component organization or biogenesis at cellular level;cellular macromolecule biosynthetic process;cellular macromolecule metabolic process;cellular metabolic process;cellular nitrogen comp…	cell part;chromatin remodeling complex;chromosomal part;DNA helicase complex;H4/H2A histone acetyltransferase complex;histone acetyltransferase complex;histone methyltransferase complex;Ino80 complex;intracellular organelle part;intracellular part;macromolecular complex;methyltransferase complex;MLL1 complex;NuA4 histone acetyltransferase complex;nuclear chromosome part;nuclear part;nucleoplasm p…	5'-3' DNA helicase activity;adenyl nucleotide binding;adenyl ribonucleotide binding;ATP binding;ATPase activity;ATPase activity, coupled;ATP-dependent 5'-3' DNA helicase activity;ATP-dependent DNA helicase activity;ATP-dependent helicase activity;binding;catalytic activity;damaged DNA binding;DNA binding;DNA helicase activity;DNA-dependent ATPase activity;helicase activity;hydrolase activity;hydr…	TIP49		Q9WTM5	RuvB-like 2	Ruvbl2				0	88.266	64152000	11730000	27577000	24845000	1	9	9	0.0410965	-0.0195346	sp|Q9WTM5|RUVB2_MOUSE	sp|Q9WTM5|RUVB2_MOUSE	1897
2.2126	2.14365	0.980172	0.815329	2.12691	1.87125	1.21661	0.742782	-0.0264548	-0.176283	-0.185622	-0.251092	binding of sperm to zona pellucida;cell recognition;cell-cell recognition;cellular macromolecule metabolic process;cellular metabolic process;cellular process;cellular process involved in reproduction;cellular protein metabolic process;macromolecule metabolic process;metabolic process;primary metabolic process;protein folding;protein metabolic process;reproductive process;sperm-egg recognition	cell body;cell part;centrosome;chaperonin-containing T-complex;cytoplasmic membrane-bounded vesicle;cytoplasmic part;cytoplasmic vesicle;cytoskeletal part;cytosolic part;intracellular membrane-bounded organelle;intracellular non-membrane-bounded organelle;intracellular organelle;intracellular organelle part;intracellular part;macromolecular complex;melanosome;membrane-bounded organelle;membrane-b…	adenyl nucleotide binding;adenyl ribonucleotide binding;ATP binding;binding;nucleotide binding;purine nucleotide binding;purine ribonucleoside triphosphate binding;purine ribonucleotide binding;ribonucleotide binding	Cpn60_TCP1		P80315	T-complex protein 1 subunit delta	Cct4				0	170.28	1051600000	703010000	182280000	166360000	1	13	13	0.0806546	0.0704654	sp|P80315|TCPD_MOUSE	sp|P80315|TCPD_MOUSE	810
1.27656	1.45101	0.978708	1.08882	1.17338	1.2809	0.916706	0.922426	-0.0690583	-0.160637	-0.0283516	-0.139601	biological regulation;regulation of anatomical structure morphogenesis;regulation of biological process;regulation of biological quality;regulation of cell morphogenesis;regulation of cell shape;regulation of cellular component organization;regulation of cellular process;regulation of developmental process	actin filament bundle;actomyosin;apical part of cell;cell part;contractile fiber part;cytoplasmic part;cytoskeletal part;intracellular organelle part;intracellular part;macromolecular complex;myosin complex;myosin II complex;organelle part;protein complex;stress fiber;Z disc	binding;calcium ion binding;cation binding;ion binding;metal ion binding	EF_hand_5	Focal adhesion;Leukocyte transendothelial migration;Regulation of actin cytoskeleton;Tight junction	Q3THE2	Myosin regulatory light chain 12B	Myl12b				0	323.31	651050000	114760000	282750000	253540000	1	6	2	0.0322332	-0.00640485	sp|Q3THE2|ML12B_MOUSE	sp|Q3THE2|ML12B_MOUSE	920
1.90203	2.20664	NaN	NaN	1.59569	1.92022	NaN	NaN	-0.406943	-0.352271	NaN	NaN	anatomical structure homeostasis;base-excision repair;biological regulation;biosynthetic process;cellular biosynthetic process;cellular component organization;cellular component organization at cellular level;cellular component organization or biogenesis;cellular component organization or biogenesis at cellular level;cellular macromolecule biosynthetic process;cellular macromolecule metabolic pro…	cell part;cytoplasm;intracellular non-membrane-bounded organelle;intracellular organelle;intracellular organelle part;intracellular part;macromolecular complex;non-membrane-bounded organelle;nuclear part;nucleolus;nucleoplasm;organelle;organelle part;protein complex	binding;catalytic activity;cation binding;coenzyme binding;cofactor binding;DNA binding;ion binding;metal ion binding;NAD binding;NAD+ ADP-ribosyltransferase activity;nucleic acid binding;nucleotide binding;transferase activity;transferase activity, transferring glycosyl groups;transferase activity, transferring pentosyl groups;transition metal ion binding;zinc ion binding	BRCT;PADR1;PARP;PARP_reg;WGR;zf-PARP		P11103	Poly [ADP-ribose] polymerase 1	Parp1				0	40.487	8219500	1050100	3977500	3192000	2	3	3	0.253376	-0.148552	sp|P11103-2|PARP1_MOUSE;sp|P11103|PARP1_MOUSE	sp|P11103-2|PARP1_MOUSE;sp|P11103|PARP1_MOUSE	362
2.38402	2.53431	2.37993	2.38264	2.32126	2.38159	2.35067	2.35231	-0.0792952	-0.193519	-0.0730897	-0.118758	cardiac muscle contraction;multicellular organismal process;muscle contraction;muscle system process;striated muscle contraction;system process	cell part;contractile fiber;cytoplasmic part;cytoskeletal part;intracellular non-membrane-bounded organelle;intracellular organelle;intracellular organelle part;intracellular part;macromolecular complex;myofibril;myosin complex;non-membrane-bounded organelle;organelle;organelle part;protein complex	binding;calcium ion binding;cation binding;ion binding;metal ion binding	EF_hand_4		P05977	Myosin light chain 1/3, skeletal muscle isoform	Myl1				0	172.54	386900000	50174000	176790000	159940000	2	7	3	0.117254	0.0502483	sp|P05977-2|MYL1_MOUSE;sp|P05977|MYL1_MOUSE	sp|P05977-2|MYL1_MOUSE;sp|P05977|MYL1_MOUSE	315
2.22453	2.16723	NaN	1.00007	2.17063	2.09031	NaN	0.842536	-0.0916635	-0.164432	NaN	-0.0975328	cellular component assembly;cellular component assembly at cellular level;cellular component organization;cellular component organization at cellular level;cellular component organization or biogenesis;cellular component organization or biogenesis at cellular level;cellular macromolecular complex assembly;cellular macromolecular complex subunit organization;cellular process;cellular protein compl…	AP-type membrane coat adaptor complex;cell part;clathrin adaptor complex;coated pit;cytoplasmic part;Golgi apparatus part;intracellular organelle part;intracellular part;macromolecular complex;membrane;membrane part;organelle part;plasma membrane;protein complex;trans-Golgi network	protein transporter activity;substrate-specific transporter activity;transporter activity	Adaptin_N;Alpha_adaptinC2;B2-adapt-app_C	Endocrine and other factor-regulated calcium reabsorption;Endocytosis;Huntington's disease	Q9DBG3	AP-2 complex subunit beta	Ap2b1				0	174.06	152390000	16304000	68390000	67695000	2	16	9	0.0499575	0.0540171	sp|Q9DBG3|AP2B1_MOUSE;sp|Q9DBG3-2|AP2B1_MOUSE	sp|Q9DBG3|AP2B1_MOUSE;sp|Q9DBG3-2|AP2B1_MOUSE	1728
2.21695	2.32377	1.99888	1.96107	2.1723	2.21605	1.94223	1.91651	-0.098104	-0.0946491	-0.0800117	-0.0899582	cellular component assembly;cellular component assembly at cellular level;cellular component organization;cellular component organization at cellular level;cellular component organization or biogenesis;cellular component organization or biogenesis at cellular level;cellular macromolecular complex assembly;cellular macromolecular complex subunit organization;cellular macromolecule metabolic proces…	cell body;cell part;cytoplasmic part;cytoskeletal part;cytosol;extracellular membrane-bounded organelle;extracellular organelle;extracellular region part;extracellular vesicular exosome;intracellular membrane-bounded organelle;intracellular organelle;intracellular organelle part;intracellular part;macromolecular complex;membrane;membrane-bounded organelle;membrane-bounded vesicle;membrane-enclose…	binding;catalytic activity;GTP binding;GTPase activity;guanyl nucleotide binding;guanyl ribonucleotide binding;hydrolase activity;hydrolase activity, acting on acid anhydrides;hydrolase activity, acting on acid anhydrides, in phosphorus-containing anhydrides;nucleoside-triphosphatase activity;nucleotide binding;purine nucleotide binding;purine ribonucleoside triphosphate binding;purine ribonucleo…	Tubulin;Tubulin_C	Gap junction;Pathogenic Escherichia coli infection;Phagosome	P99024	Tubulin beta-5 chain	Tubb5	+			0	86.01	326470000	32157000	154550000	139760000	1	17	3	0.369884	0.0556217	sp|P99024|TBB5_MOUSE	sp|P99024|TBB5_MOUSE	858
2.01228	1.97409	NaN	NaN	1.93459	1.56672	NaN	NaN	-0.369334	-0.31563	NaN	NaN	behavior;behavioral defense response;behavioral fear response;cell communication;cell-cell signaling;cellular process;cognition;defense response;fear response;learning;learning or memory;multicellular organismal process;multicellular organismal response to stress;neurological system process;neuron-neuron synaptic transmission;response to stimulus;response to stress;signaling;synaptic transmission…	cell part;cytoplasmic part;intracellular organelle part;intracellular part;macromolecular complex;membrane;membrane part;mitochondrial inner membrane;mitochondrial membrane;mitochondrial outer membrane;mitochondrial part;organelle inner membrane;organelle membrane;organelle outer membrane;organelle part;outer membrane;pore complex;protein complex	anion channel activity;anion transmembrane transporter activity;binding;channel activity;gated channel activity;ion channel activity;ion transmembrane transporter activity;nucleotide binding;passive transmembrane transporter activity;porin activity;substrate-specific channel activity;substrate-specific transmembrane transporter activity;substrate-specific transporter activity;transmembrane transp…	Porin_3	Calcium signaling pathway;Huntington's disease;Parkinson's disease	Q60931	Voltage-dependent anion-selective channel protein 3	Vdac3				0	27.669	17799000	2203200	8272300	7324000	1	3	3	0.191895	-0.0946994	sp|Q60931|VDAC3_MOUSE	sp|Q60931|VDAC3_MOUSE	1013
1.39391	1.77846	NaN	NaN	0.884168	1.44339	NaN	NaN	-0.247029	-0.227067	NaN	NaN	catabolic process;cellular catabolic process;cellular macromolecule catabolic process;cellular macromolecule metabolic process;cellular metabolic process;cellular process;macromolecule catabolic process;macromolecule metabolic process;metabolic process;modification-dependent macromolecule catabolic process;modification-dependent protein catabolic process;primary metabolic process;proteasomal prot…	cell part;cytoplasm;cytoplasmic part;cytosol;intracellular membrane-bounded organelle;intracellular organelle;intracellular part;membrane-bounded organelle;nucleus;organelle		UFD1	Protein processing in endoplasmic reticulum	P70362	Ubiquitin fusion degradation protein 1 homolog	Ufd1l				0	30.149	35392000	5781000	15986000	13626000	1	4	4	0.302088	-0.274573	sp|P70362|UFD1_MOUSE	sp|P70362|UFD1_MOUSE	798
2.18704	2.23269	1.89491	1.44504	2.19096	2.08206	1.55134	0.762987	-0.0644799	-0.133321	-0.0900503	-0.093602	actin crosslink formation;actin cytoskeleton organization;actin filament bundle assembly;actin filament organization;actin filament-based process;biological regulation;cell junction assembly;cell junction organization;cell-substrate junction assembly;cellular component assembly;cellular component assembly at cellular level;cellular component organization;cellular component organization at cellula…	actin filament bundle;actomyosin;adherens junction;anchoring junction;cell cortex part;cell junction;cell part;cell projection;cell projection part;cell-cell adherens junction;cell-cell junction;cell-substrate adherens junction;cell-substrate junction;contractile fiber part;cortical cytoskeleton;cytoplasmic part;cytoplasmic vesicle membrane;cytoplasmic vesicle part;cytoskeletal part;cytoskeleton;…	actin binding;actin filament binding;binding;calcium ion binding;cation binding;cytoskeletal protein binding;identical protein binding;ion binding;metal ion binding;protein binding;protein dimerization activity;protein homodimerization activity	CH;EF_hand_4;efhand_Ca_insen;Spectrin	Adherens junction;Amoebiasis;Arrhythmogenic right ventricular cardiomyopathy (ARVC);Focal adhesion;Leukocyte transendothelial migration;Regulation of actin cytoskeleton;Systemic lupus erythematosus;Tight junction	Q7TPR4	Alpha-actinin-1	Actn1	+			0	323.31	1064800000	134000000	488940000	441860000	1	38	21	0.314757	-0.174067	sp|Q7TPR4|ACTN1_MOUSE	sp|Q7TPR4|ACTN1_MOUSE	1189
2.17434	2.28262	2.01121	1.26123	2.18644	2.09505	1.89367	1.04054	-0.112631	-0.149009	-0.0874881	-0.175191	amine biosynthetic process;amine metabolic process;biosynthetic process;carboxylic acid biosynthetic process;carboxylic acid metabolic process;cellular amine metabolic process;cellular amino acid biosynthetic process;cellular amino acid metabolic process;cellular biosynthetic process;cellular ketone metabolic process;cellular metabolic process;cellular modified amino acid biosynthetic process;cel…	cell part;cytoplasm;intracellular part	adenyl nucleotide binding;adenyl ribonucleotide binding;ATP binding;binding;catalytic activity;creatine kinase activity;kinase activity;nucleotide binding;phosphotransferase activity, nitrogenous group as acceptor;purine nucleotide binding;purine ribonucleoside triphosphate binding;purine ribonucleotide binding;ribonucleotide binding;transferase activity;transferase activity, transferring phospho…	ATP-gua_Ptrans;ATP-gua_PtransN	Arginine and proline metabolism	P07310	Creatine kinase M-type	Ckm				0	101.26	211650000	15363000	108680000	87606000	1	7	6	0.014039	-0.00940877	sp|P07310|KCRM_MOUSE	sp|P07310|KCRM_MOUSE	325
1.78526	2.02112	NaN	NaN	1.63348	1.80991	NaN	NaN	-0.291292	-0.252003	NaN	NaN	activation of protein kinase activity;activation of transmembrane receptor protein tyrosine kinase activity;amine metabolic process;aminoglycan biosynthetic process;aminoglycan metabolic process;anatomical structure development;anatomical structure formation involved in morphogenesis;anatomical structure morphogenesis;angiogenesis;biological adhesion;biological regulation;biosynthetic process;blo…	cell part;cell projection;extracellular region;membrane;membrane part;membrane raft;microvillus;plasma membrane	binding;cytokine receptor binding;growth factor receptor binding;protein binding;receptor binding;vascular endothelial growth factor receptor binding	Fibrinogen_C	Rheumatoid arthritis	O08538	Angiopoietin-1	Angpt1	+			0	48.858	42060000	5488700	20368000	16203000	1	6	6	0.0845585	-0.0336665	sp|O08538|ANGP1_MOUSE	sp|O08538|ANGP1_MOUSE	153
1.18568	1.28664	0.93644	0.956577	1.10949	1.19849	0.966947	0.795185	-0.0807133	-0.104992	-0.0693913	-0.0869516	anatomical structure development;developmental process;muscle organ development;muscle structure development;organ development			Calponin;CH		Q9WVA4	Transgelin-2	Tagln2				0	323.31	443950000	60309000	194400000	189250000	2	11	11	0.303349	0.0452122	sp|Q9WVA4|TAGL2_MOUSE;sp|Q9R1Q8|TAGL3_MOUSE	sp|Q9WVA4|TAGL2_MOUSE	1923
2.42854	2.61812	2.32981	1.93881	2.38678	2.42962	2.17897	2.02807	-0.0778174	-0.219556	-0.0884541	-0.141319	cell cycle phase;cell cycle process;cellular process;meiosis I	cell part;intracellular part;macromolecular complex;proteasome regulatory particle;protein complex	catalytic activity;endopeptidase activity;hydrolase activity;peptidase activity;peptidase activity, acting on L-amino acid peptides	PCI	Proteasome	Q9WVJ2	26S proteasome non-ATPase regulatory subunit 13	Psmd13				0	149.85	221180000	22312000	103680000	95183000	1	14	14	0.216016	0.0460545	sp|Q9WVJ2|PSD13_MOUSE	sp|Q9WVJ2|PSD13_MOUSE	1927
0.581496	0.686881	1.22509	NaN	0.47228	0.602077	1.07676	NaN	-0.150978	-0.163446	-0.181035	NaN	biological regulation;biosynthetic process;cellular biosynthetic process;cellular macromolecule biosynthetic process;cellular macromolecule metabolic process;cellular metabolic process;cellular nitrogen compound metabolic process;cellular process;cellular protein metabolic process;cellular response to chemical stimulus;cellular response to dsRNA;cellular response to organic substance;cellular res…	cell part;cell projection;cytoplasm;dendrite;intracellular membrane-bounded organelle;intracellular organelle;intracellular part;membrane-bounded organelle;neuron projection;nucleus;organelle	binding;nucleic acid binding;nucleotide binding;ribonucleoprotein binding;ribosomal large subunit binding;RNA binding	RRM_1		O89086	Putative RNA-binding protein 3	Rbm3				0	31.568	33591000	7476000	13896000	12218000	1	4	4	0.00513845	-0.00700877	sp|O89086|RBM3_MOUSE	sp|O89086|RBM3_MOUSE	286
2.31054	2.26667	2.23331	2.30652	2.27229	2.10074	2.23505	2.08542	-0.0614206	-0.152853	-0.0356088	-0.16146		cell part;cytoplasm;intracellular membrane-bounded organelle;intracellular organelle;intracellular part;membrane-bounded organelle;nucleus;organelle	alcohol dehydrogenase (NADP+) activity;alditol:NADP+ 1-oxidoreductase activity;aldo-keto reductase (NADP) activity;catalytic activity;glyceraldehyde oxidoreductase activity;oxidoreductase activity;oxidoreductase activity, acting on CH-OH group of donors;oxidoreductase activity, acting on the aldehyde or oxo group of donors;oxidoreductase activity, acting on the CH-OH group of donors, NAD or NADP …	Aldo_ket_red	Fructose and mannose metabolism;Galactose metabolism;Glycerolipid metabolism;Pentose and glucuronate interconversions;Pyruvate metabolism	P45376	Aldose reductase	Akr1b1				0	203.17	342460000	45377000	155140000	141950000	1	12	12	0.0269436	0.0131344	sp|P45376|ALDR_MOUSE	sp|P45376|ALDR_MOUSE	563
2.46129	2.61221	2.30999	2.22848	2.41803	2.4714	2.27888	2.22592	-0.0593746	-0.196046	-0.0550366	-0.179531	alcohol catabolic process;alcohol metabolic process;carbohydrate catabolic process;carbohydrate metabolic process;catabolic process;cellular carbohydrate catabolic process;cellular carbohydrate metabolic process;cellular metabolic process;cellular process;generation of precursor metabolites and energy;glucose catabolic process;glucose metabolic process;glycolysis;hexose catabolic process;hexose m…	cell part;cytoplasm;intracellular part	adenyl nucleotide binding;adenyl ribonucleotide binding;ATP binding;binding;catalytic activity;kinase activity;nucleotide binding;phosphoglycerate kinase activity;phosphotransferase activity, carboxyl group as acceptor;purine nucleotide binding;purine ribonucleoside triphosphate binding;purine ribonucleotide binding;ribonucleotide binding;transferase activity;transferase activity, transferring ph…	PGK	Carbon fixation in photosynthetic organisms;Glycolysis / Gluconeogenesis	P09411	Phosphoglycerate kinase 1	Pgk1				0	323.31	1740800000	163280000	835510000	742050000	2	18	18	0.330024	0.0645787	sp|P09411|PGK1_MOUSE;sp|P09041|PGK2_MOUSE	sp|P09411|PGK1_MOUSE	341
2.12035	1.9539	1.79323	1.00065	1.98616	1.82701	1.77833	1.06743	-0.0826522	-0.179531	-0.13397	-0.0501588	alternative nuclear mRNA splicing, via spliceosome;biological regulation;biosynthetic process;cellular biosynthetic process;cellular macromolecule biosynthetic process;cellular macromolecule metabolic process;cellular metabolic process;cellular nitrogen compound metabolic process;cellular process;cellular response to stimulus;cellular response to stress;DNA metabolic process;DNA repair;macromolec…	cell part;cytoplasm;intracellular organelle part;intracellular part;nuclear body;nuclear matrix;nuclear part;nucleoplasm part;organelle part;paraspeckles	binding;DNA binding;nucleic acid binding;nucleotide binding;RNA binding	NOPS;RRM_1		Q8VIJ6	Splicing factor, proline- and glutamine-rich	Sfpq				0	237.14	491020000	62034000	226110000	202870000	1	20	19	0.11737	0.0667164	sp|Q8VIJ6|SFPQ_MOUSE	sp|Q8VIJ6|SFPQ_MOUSE	1434
1.22243	1.53958	0.996389	NaN	1.08794	1.26418	0.912267	NaN	-0.10883	-0.146931	-0.089605	NaN	anatomical structure formation involved in morphogenesis;anatomical structure morphogenesis;angiogenesis;biological regulation;biosynthetic process;cell migration;cell morphogenesis;cell morphogenesis involved in differentiation;cell motility;cell proliferation;cellular biosynthetic process;cellular component morphogenesis;cellular component movement;cellular component organization;cellular compo…	basement membrane;cell part;chromosome;extracellular matrix part;extracellular region part;extracellular space;intracellular membrane-bounded organelle;intracellular non-membrane-bounded organelle;intracellular organelle;intracellular part;membrane;membrane-bounded organelle;non-membrane-bounded organelle;nucleus;organelle	binding;carbohydrate binding;cargo receptor activity;catalytic activity;cation binding;chromatin binding;copper ion binding;histone binding;ion binding;metal ion binding;methylated histone residue binding;oligosaccharide binding;oxidoreductase activity;oxidoreductase activity, acting on the CH-NH2 group of donors;oxidoreductase activity, acting on the CH-NH2 group of donors, oxygen as acceptor;pr…	Lysyl_oxidase;SRCR		P58022	Lysyl oxidase homolog 2	Loxl2	+			0	36.6	24952000	3734100	11597000	9620800	2	4	4	0.238819	-0.0575675	sp|P58022-2|LOXL2_MOUSE;sp|P58022|LOXL2_MOUSE	sp|P58022-2|LOXL2_MOUSE;sp|P58022|LOXL2_MOUSE	665
2.17089	2.42091	1.98156	1.93998	2.08175	2.19922	1.92132	1.84615	-0.148273	-0.247029	-0.116379	-0.156756	alcohol catabolic process;alcohol metabolic process;carbohydrate catabolic process;carbohydrate metabolic process;catabolic process;cell death;cellular carbohydrate catabolic process;cellular carbohydrate metabolic process;cellular metabolic process;cellular process;death;generation of precursor metabolites and energy;glucose catabolic process;glucose metabolic process;glycolysis;hexose catabolic…	cell part;cell projection;cilium;cytoplasmic part;extracellular membrane-bounded organelle;extracellular organelle;extracellular region part;extracellular vesicular exosome;intracellular membrane-bounded organelle;intracellular organelle;intracellular part;membrane;membrane-bounded organelle;membrane-bounded vesicle;mitochondrion;nucleus;organelle;plasma membrane;vesicle	adenyl nucleotide binding;adenyl ribonucleotide binding;alkali metal ion binding;ATP binding;binding;catalytic activity;cation binding;ion binding;kinase activity;magnesium ion binding;metal ion binding;nucleotide binding;phosphotransferase activity, alcohol group as acceptor;potassium ion binding;purine nucleotide binding;purine ribonucleoside triphosphate binding;purine ribonucleotide binding;p…	PK;PK_C	Carbon fixation in photosynthetic organisms;Glycolysis / Gluconeogenesis;Purine metabolism;Pyruvate metabolism;Type II diabetes mellitus	P52480	Pyruvate kinase PKM	Pkm	+			0	323.31	5766000000	702650000	2653600000	2409700000	1	29	3	0.0134384	0.00279173	sp|P52480-2|KPYM_MOUSE	sp|P52480-2|KPYM_MOUSE	630
2.01253	1.80752	1.42551	1.63636	1.85854	1.59087	1.35705	1.20808	-0.195732	-0.245147	-0.1109	-0.252312	alcohol biosynthetic process;alcohol catabolic process;alcohol metabolic process;biosynthetic process;carbohydrate biosynthetic process;carbohydrate catabolic process;carbohydrate metabolic process;catabolic process;cellular aldehyde metabolic process;cellular biosynthetic process;cellular carbohydrate biosynthetic process;cellular carbohydrate catabolic process;cellular carbohydrate metabolic pr…		catalytic activity;intramolecular oxidoreductase activity;intramolecular oxidoreductase activity, interconverting aldoses and ketoses;isomerase activity;triose-phosphate isomerase activity	TIM	Carbon fixation in photosynthetic organisms;Fructose and mannose metabolism;Glycolysis / Gluconeogenesis;Inositol phosphate metabolism	P17751	Triosephosphate isomerase	Tpi1				0	248.46	329120000	44172000	152330000	132620000	1	11	11	0.482416	-0.0978321	sp|P17751|TPIS_MOUSE	sp|P17751|TPIS_MOUSE	425
2.23358	2.0059	1.52617	1.747	2.05551	1.84056	1.76604	1.66403	-0.189549	-0.263421	-0.223374	-0.184523	amine metabolic process;anatomical structure development;anatomical structure morphogenesis;biological regulation;carboxylic acid metabolic process;cell communication;cell development;cell proliferation;cellular amine metabolic process;cellular amino acid metabolic process;cellular developmental process;cellular ketone metabolic process;cellular metabolic process;cellular modified amino acid meta…	cell part;cytoplasmic part;cytosol;intracellular membrane-bounded organelle;intracellular organelle;intracellular part;macromolecular complex;membrane;membrane-bounded organelle;mitochondrion;nucleus;organelle;plasma membrane;protein complex	binding;catalytic activity;drug binding;enzyme regulator activity;glutathione transferase activity;kinase regulator activity;transferase activity;transferase activity, transferring alkyl or aryl (other than methyl) groups	GST_C;GST_N	Drug metabolism - cytochrome P450;Glutathione metabolism;Metabolism of xenobiotics by cytochrome P450	P19157	Glutathione S-transferase P 1	Gstp1				0	92.516	72034000	8076700	34843000	29114000	2	4	4	0.304655	0.0723889	sp|P19157|GSTP1_MOUSE;sp|P46425|GSTP2_MOUSE	sp|P19157|GSTP1_MOUSE;sp|P46425|GSTP2_MOUSE	436
1.42916	1.7173	1.79335	1.29054	1.3878	1.4417	1.61131	1.00842	-0.103255	-0.245916	-0.0757481	-0.0987681	anatomical structure development;biosynthetic process;cell activation;cell proliferation;cellular biosynthetic process;cellular component assembly;cellular component organization;cellular component organization or biogenesis;cellular metabolic process;cellular nitrogen compound biosynthetic process;cellular nitrogen compound metabolic process;cellular process;cellular response to chemical stimulu…	cell part;cytoplasm;cytoplasmic part;intracellular membrane-bounded organelle;intracellular organelle;intracellular organelle part;intracellular part;membrane;membrane-bounded organelle;microbody;microbody membrane;microbody part;nucleus;organelle;organelle membrane;organelle part;peroxisomal membrane;peroxisomal part	binding;catalytic activity;cation binding;DNA binding;IMP dehydrogenase activity;ion binding;metal ion binding;nucleic acid binding;nucleotide binding;oxidoreductase activity;oxidoreductase activity, acting on CH-OH group of donors;oxidoreductase activity, acting on the CH-OH group of donors, NAD or NADP as acceptor;RNA binding	CBS;IMPDH	Drug metabolism - other enzymes;Purine metabolism	P24547	Inosine-5'-monophosphate dehydrogenase 2	Impdh2				0	72.928	68145000	8302400	31302000	28540000	1	9	8	0.142678	-0.0762652	sp|P24547|IMDH2_MOUSE	sp|P24547|IMDH2_MOUSE	471
0.796266	1.18903	0.194087	-0.287607	0.649386	0.856229	-0.177376	-0.122931	-0.137299	-0.225936	-0.286287	-0.175745	amine metabolic process;anatomical structure development;anatomical structure formation involved in morphogenesis;benzene-containing compound metabolic process;biological regulation;carboxylic acid metabolic process;catabolic process;cell proliferation;cell redox homeostasis;cellular amine metabolic process;cellular amino acid metabolic process;cellular aromatic compound metabolic process;cellula…	cell body;cell part;cytoplasmic part;cytosol;intracellular membrane-bounded organelle;intracellular non-membrane-bounded organelle;intracellular organelle;intracellular organelle part;intracellular part;membrane-bounded organelle;mitochondrion;neuronal cell body;non-membrane-bounded organelle;nuclear part;nucleolus;nucleus;organelle;organelle part	antioxidant activity;binding;catalytic activity;cation binding;coenzyme binding;cofactor binding;flavin adenine dinucleotide binding;ion binding;mercury ion binding;metal ion binding;NAD(P)H oxidase activity;NADP binding;nucleotide binding;oxidoreductase activity;oxidoreductase activity, acting on a sulfur group of donors;oxidoreductase activity, acting on a sulfur group of donors, NAD or NADP as…	Pyr_redox;Pyr_redox_2;Pyr_redox_dim	Pyrimidine metabolism;Selenocompound metabolism	Q9JMH6	Thioredoxin reductase 1, cytoplasmic	Txnrd1				0	63.011	30594000	5644800	12494000	12455000	6	8	8	0.071891	-0.0526016	sp|Q9JMH6-2|TRXR1_MOUSE;sp|Q9JMH6|TRXR1_MOUSE;sp|Q9JLT4-3|TRXR2_MOUSE;sp|Q9JLT4-2|TRXR2_MOUSE;sp|Q9JLT4-4|TRXR2_MOUSE;sp|Q9JLT4|TRXR2_MOUSE	sp|Q9JMH6-2|TRXR1_MOUSE;sp|Q9JMH6|TRXR1_MOUSE	1831
1.77817	1.92865	NaN	NaN	1.13113	1.8202	NaN	NaN	-0.173092	-0.160814	NaN	NaN	antigen processing and presentation;antigen processing and presentation of exogenous antigen;antigen processing and presentation of exogenous peptide antigen;antigen processing and presentation of exogenous peptide antigen via MHC class I;antigen processing and presentation of exogenous peptide antigen via MHC class II;antigen processing and presentation of peptide antigen;antigen processing and …	cell junction;cell part;cytoplasmic part;extracellular region;intracellular membrane-bounded organelle;intracellular organelle;intracellular part;lysosome;lytic vacuole;membrane;membrane-bounded organelle;organelle;plasma membrane;vacuole	catalytic activity;disulfide oxidoreductase activity;oxidoreductase activity;oxidoreductase activity, acting on a sulfur group of donors	GILT	Antigen processing and presentation	Q9ESY9	Gamma-interferon-inducible lysosomal thiol reductase	Ifi30	+			0	29.974	15757000	1928000	7030400	6799000	1	3	3	0.226518	-0.229915	sp|Q9ESY9|GILT_MOUSE	sp|Q9ESY9|GILT_MOUSE	1786
1.24092	1.6007	0.958806	1.02708	1.16079	1.27971	1.00798	0.954271	-0.0950651	-0.180757	-0.0436459	-0.103286	cellular process;cellular response to chemical stimulus;cellular response to hypoxia;cellular response to oxygen levels;cellular response to stimulus;cellular response to stress;macromolecule metabolic process;metabolic process;primary metabolic process;protein metabolic process;proteolysis;response to chemical stimulus;response to hypoxia;response to oxygen levels;response to stimulus;response t…	cell part;cytoplasmic part;cytosol;intracellular membrane-bounded organelle;intracellular organelle;intracellular part;membrane-bounded organelle;nucleus;organelle	aminopeptidase activity;binding;catalytic activity;cation binding;exopeptidase activity;hydrolase activity;ion binding;metal ion binding;metallopeptidase activity;peptidase activity;peptidase activity, acting on L-amino acid peptides;transition metal ion binding;zinc ion binding	DUF3358;Peptidase_M1		Q11011	Puromycin-sensitive aminopeptidase	Npepps				0	316.92	437080000	59065000	195080000	182940000	1	25	25	0.0544045	0.0128276	sp|Q11011|PSA_MOUSE	sp|Q11011|PSA_MOUSE	911
1.29107	2.02885	0.797843	2.15892	1.16472	1.36491	0.937194	2.06581	-0.140619	-0.252827	-0.051743	-0.172116	biological regulation;cellular component assembly;cellular component assembly at cellular level;cellular component organization;cellular component organization at cellular level;cellular component organization or biogenesis;cellular component organization or biogenesis at cellular level;cellular macromolecular complex assembly;cellular macromolecular complex subunit organization;cellular process;…	cell part;cytoplasmic part;eukaryotic 43S preinitiation complex;eukaryotic 48S preinitiation complex;eukaryotic translation initiation factor 3 complex;intracellular part;macromolecular complex;protein complex;ribonucleoprotein complex;translation preinitiation complex	binding;nucleic acid binding;RNA binding;translation factor activity, nucleic acid binding;translation initiation factor activity	WD40	RNA transport	Q9QZD9	Eukaryotic translation initiation factor 3 subunit I	Eif3i				0	42.658	36766000	4971200	17312000	14482000	1	5	5	0.0517276	-0.0669957	sp|Q9QZD9|EIF3I_MOUSE	sp|Q9QZD9|EIF3I_MOUSE	1862
2.41665	2.28448	1.78576	1.69755	2.33265	2.06336	1.94302	1.78123	-0.12042	-0.184884	-0.0811253	-0.217541	biological regulation;macromolecule metabolic process;metabolic process;negative regulation of biological process;negative regulation of defense response;negative regulation of immune response;negative regulation of immune system process;negative regulation of inflammatory response;negative regulation of inflammatory response to antigenic stimulus;negative regulation of response to external stimu…	cell part;cytoplasmic part;cytosol;intracellular membrane-bounded organelle;intracellular organelle;intracellular part;macromolecular complex;membrane-bounded organelle;nucleus;organelle;proteasome core complex;protein complex	binding;catalytic activity;endopeptidase activity;hydrolase activity;lipopolysaccharide binding;peptidase activity;peptidase activity, acting on L-amino acid peptides;threonine-type endopeptidase activity;threonine-type peptidase activity	Proteasome	Proteasome	P99026	Proteasome subunit beta type-4	Psmb4				0	67.906	522020000	56167000	272520000	193340000	1	3	3	0.590892	0.102972	sp|P99026|PSB4_MOUSE	sp|P99026|PSB4_MOUSE	859
1.41619	2.00313	NaN	NaN	1.01142	1.58284	NaN	NaN	-0.43778	-0.421651	NaN	NaN	androgen receptor signaling pathway;biological regulation;biosynthetic process;catabolic process;cellular biosynthetic process;cellular catabolic process;cellular macromolecule biosynthetic process;cellular macromolecule catabolic process;cellular macromolecule metabolic process;cellular metabolic process;cellular nitrogen compound metabolic process;cellular process;cellular response to stimulus;…	cell part;exon-exon junction complex;intracellular organelle part;intracellular part;macromolecular complex;mediator complex;nuclear part;nucleoplasm part;organelle part;protein complex	adenyl nucleotide binding;adenyl ribonucleotide binding;ATP binding;binding;nucleotide binding;phosphoprotein binding;protein binding;protein binding transcription factor activity;purine nucleotide binding;purine ribonucleoside triphosphate binding;purine ribonucleotide binding;receptor activity;ribonucleotide binding;RNA polymerase II transcription cofactor activity;RNA polymerase II transcripti…			Q569Z6	Thyroid hormone receptor-associated protein 3	Thrap3				0	30.43	6609800	1083800	2768300	2757600	1	5	5	0.24196	-0.264697	sp|Q569Z6|TR150_MOUSE	sp|Q569Z6|TR150_MOUSE	976
1.47114	1.9279	1.92619	2.07293	1.08801	1.61988	1.69733	1.86884	-0.243421	-0.224975	-0.228858	-0.204067	amine metabolic process;amino acid activation;biosynthetic process;bis(5'-nucleosidyl) oligophosphate biosynthetic process;bis(5'-nucleosidyl) oligophosphate metabolic process;carboxylic acid metabolic process;cellular amine metabolic process;cellular amino acid metabolic process;cellular biosynthetic process;cellular ketone metabolic process;cellular macromolecule metabolic process;cellular meta…	cell part;cytoplasmic membrane-bounded vesicle;cytoplasmic part;cytoplasmic vesicle;intracellular membrane-bounded organelle;intracellular organelle;intracellular part;membrane-bounded organelle;membrane-bounded vesicle;mitochondrion;organelle;stored secretory granule;vesicle	adenyl nucleotide binding;adenyl ribonucleotide binding;aminoacyl-tRNA ligase activity;ATP binding;binding;catalytic activity;glycine-tRNA ligase activity;ligase activity;ligase activity, forming aminoacyl-tRNA and related compounds;ligase activity, forming carbon-oxygen bonds;nucleotide binding;protein binding;protein dimerization activity;purine nucleotide binding;purine ribonucleoside triphosp…	HGTP_anticodon;tRNA-synt_2b;WHEP-TRS	Aminoacyl-tRNA biosynthesis	Q9CZD3	Glycine--tRNA ligase	Gars				0	87.208	71696000	9662900	32639000	29394000	1	10	10	0.176946	-0.162005	sp|Q9CZD3|SYG_MOUSE	sp|Q9CZD3|SYG_MOUSE	1650
2.00177	2.24154	1.69457	1.53197	1.87074	2.07283	1.79477	1.13205	-0.131677	-0.17275	-0.071588	-0.180364	alcohol catabolic process;alcohol metabolic process;carbohydrate catabolic process;carbohydrate metabolic process;catabolic process;cellular carbohydrate catabolic process;cellular carbohydrate metabolic process;cellular metabolic process;cellular process;generation of precursor metabolites and energy;glucose catabolic process;glucose metabolic process;glycolysis;hexose catabolic process;hexose m…	cell part;intracellular membrane-bounded organelle;intracellular organelle;intracellular part;membrane-bounded organelle;nucleus;organelle	bisphosphoglycerate 2-phosphatase activity;bisphosphoglycerate mutase activity;bisphosphoglycerate phosphatase activity;catalytic activity;hydrolase activity;hydrolase activity, acting on ester bonds;intramolecular transferase activity;intramolecular transferase activity, phosphotransferases;isomerase activity;phosphatase activity;phosphoglycerate mutase activity;phosphoric ester hydrolase activi…	His_Phos_1	Glycolysis / Gluconeogenesis;Methane metabolism	Q9DBJ1	Phosphoglycerate mutase 1	Pgam1				0	127.12	497450000	61813000	227330000	208310000	1	10	6	0.0866479	-0.0308465	sp|Q9DBJ1|PGAM1_MOUSE	sp|Q9DBJ1|PGAM1_MOUSE	1733
1.37122	1.53197	1.60469	0.205393	1.2207	1.43269	1.40469	0.0497701	-0.130176	-0.227067	-0.20405	-0.342964	amine metabolic process;amino acid activation;aspartyl-tRNA aminoacylation;carboxylic acid metabolic process;cellular amine metabolic process;cellular amino acid metabolic process;cellular ketone metabolic process;cellular macromolecule metabolic process;cellular metabolic process;cellular nitrogen compound metabolic process;cellular process;macromolecule metabolic process;metabolic process;ncRNA…	cell part;cytoplasm;intracellular part	adenyl nucleotide binding;adenyl ribonucleotide binding;aminoacyl-tRNA ligase activity;aspartate-tRNA ligase activity;ATP binding;binding;catalytic activity;ligase activity;ligase activity, forming aminoacyl-tRNA and related compounds;ligase activity, forming carbon-oxygen bonds;nucleic acid binding;nucleotide binding;purine nucleotide binding;purine ribonucleoside triphosphate binding;purine rib…	tRNA_anti;tRNA-synt_2	Aminoacyl-tRNA biosynthesis	Q922B2	Aspartate--tRNA ligase, cytoplasmic	Dars				0	145.92	144760000	20460000	64426000	59870000	1	12	12	0.0289804	-0.0323394	sp|Q922B2|SYDC_MOUSE	sp|Q922B2|SYDC_MOUSE	1494
2.68905	2.14251	NaN	NaN	2.51223	3.01253	NaN	NaN	-0.145398	-0.165742	NaN	NaN		cell part;coated vesicle membrane;cytoplasmic part;cytoplasmic vesicle membrane;cytoplasmic vesicle part;endoplasmic reticulum;ER to Golgi transport vesicle membrane;intracellular membrane-bounded organelle;intracellular organelle;intracellular organelle part;intracellular part;membrane;membrane-bounded organelle;organelle;organelle membrane;organelle part;transport vesicle membrane;vesicle membr…	binding;cation binding;ion binding;metal ion binding	DDHD;SAM_1		Q6NZC7	SEC23-interacting protein	Sec23ip				0	17.333	6396700	624610	2928300	2843800	1	2	2	0.450347	0.494429	sp|Q6NZC7|S23IP_MOUSE	sp|Q6NZC7|S23IP_MOUSE	1132
1.79131	1.8808	1.28741	0.969381	1.68289	1.82969	1.12882	0.583904	-0.0990154	-0.192348	-0.257994	-0.27296	alkene biosynthetic process;biosynthetic process;carboxylic acid biosynthetic process;carboxylic acid metabolic process;catabolic process;cellular alkene metabolic process;cellular biosynthetic process;cellular catabolic process;cellular ketone metabolic process;cellular lipid metabolic process;cellular metabolic process;cellular process;fatty acid biosynthetic process;fatty acid metabolic proces…	cell part;cytoplasm;intracellular membrane-bounded organelle;intracellular organelle;intracellular part;membrane-bounded organelle;nucleus;organelle	aminopeptidase activity;binding;catalytic activity;cation binding;epoxide hydrolase activity;ether hydrolase activity;exopeptidase activity;hydrolase activity;hydrolase activity, acting on ether bonds;ion binding;leukotriene-A4 hydrolase activity;metal ion binding;metallopeptidase activity;peptidase activity;peptidase activity, acting on L-amino acid peptides;transition metal ion binding;zinc ion…	Leuk-A4-hydro_C;Peptidase_M1	Arachidonic acid metabolism	P24527	Leukotriene A-4 hydrolase	Lta4h				0	199.85	188730000	24458000	88000000	76272000	1	14	14	0.106164	-0.0568861	sp|P24527|LKHA4_MOUSE	sp|P24527|LKHA4_MOUSE	470
2.38402	2.18244	2.10152	1.94114	2.24908	2.06571	2.07039	1.50248	-0.0789599	-0.115801	-0.0976099	-0.151442	actin cytoskeleton organization;actin cytoskeleton reorganization;actin filament-based process;anatomical structure development;anatomical structure morphogenesis;apoptosis;biological regulation;branching morphogenesis of a tube;cell death;cell projection organization;cellular component organization;cellular component organization at cellular level;cellular component organization or biogenesis;ce…	adherens junction;anchoring junction;axon;cell junction;cell part;cell projection;cell projection part;cell-cell junction;cell-substrate adherens junction;cell-substrate junction;cytoplasmic part;focal adhesion;Golgi apparatus;growth cone;intracellular membrane-bounded organelle;intracellular organelle;intracellular part;membrane;membrane-bounded organelle;neuron projection;nucleus;organelle;plas…	adenyl nucleotide binding;adenyl ribonucleotide binding;ATP binding;binding;catalytic activity;collagen binding;kinase activity;nucleotide binding;phosphotransferase activity, alcohol group as acceptor;protein binding;protein kinase activity;protein serine/threonine kinase activity;purine nucleotide binding;purine ribonucleoside triphosphate binding;purine ribonucleotide binding;ribonucleotide bi…	PBD;Pkinase		O88643	Serine/threonine-protein kinase PAK 1	Pak1				0	212.4	119700000	18400000	53328000	47976000	3	10	7	0.197479	-0.0613475	sp|O88643|PAK1_MOUSE;sp|Q61036-2|PAK3_MOUSE;sp|Q61036|PAK3_MOUSE	sp|O88643|PAK1_MOUSE	263
2.19406	1.87031	1.14065	0.823423	1.9717	1.73561	1.01021	0.590626	-0.141939	-0.203984	-0.153061	-0.224418	catabolic process;cellular catabolic process;cellular macromolecule catabolic process;cellular macromolecule metabolic process;cellular metabolic process;cellular process;macromolecule catabolic process;macromolecule metabolic process;metabolic process;modification-dependent macromolecule catabolic process;modification-dependent protein catabolic process;primary metabolic process;protein metaboli…	cell part;cytoplasmic part;cytosol;intracellular membrane-bounded organelle;intracellular organelle;intracellular part;macromolecular complex;membrane-bounded organelle;nucleus;organelle;proteasome core complex;proteasome core complex, alpha-subunit complex;protein complex	catalytic activity;endopeptidase activity;hydrolase activity;peptidase activity;peptidase activity, acting on L-amino acid peptides;threonine-type endopeptidase activity;threonine-type peptidase activity	Proteasome;Proteasome_A_N	Proteasome	Q9Z2U1	Proteasome subunit alpha type-5	Psma5				0	73.729	236030000	32734000	106320000	96975000	1	7	7	0.0764535	-0.0610561	sp|Q9Z2U1|PSA5_MOUSE	sp|Q9Z2U1|PSA5_MOUSE	1963
2.19837	2.43344	NaN	NaN	2.14861	2.25435	NaN	NaN	-0.169242	-0.190487	NaN	NaN		cell part;cytoplasm;intracellular membrane-bounded organelle;intracellular organelle;intracellular part;membrane-bounded organelle;nucleus;organelle		CS;SGS;TPR_2	NOD-like receptor signaling pathway;Plant-pathogen interaction	Q9CX34	Suppressor of G2 allele of SKP1 homolog	Sugt1				0	20.598	7467600	609480	3806900	3051300	1	3	3	0.107097	0.0334076	sp|Q9CX34|SGT1_MOUSE	sp|Q9CX34|SGT1_MOUSE	1629
2.25242	2.3204	2.50906	3.64662	2.28892	2.13845	2.25568	3.55692	-0.168107	-0.159944	-0.0838903	-0.112178	biological regulation;cell migration;cell motility;cellular component movement;cellular component organization;cellular component organization at cellular level;cellular component organization or biogenesis;cellular component organization or biogenesis at cellular level;cellular macromolecule metabolic process;cellular metabolic process;cellular nitrogen compound metabolic process;cellular proces…	cell part;intracellular organelle part;intracellular part;nuclear body;nuclear matrix;nuclear part;nuclear speck;nucleoplasm part;organelle part	binding;proline-rich region binding;protein binding	FF;WW	Spliceosome	Q9R1C7	Pre-mRNA-processing factor 40 homolog A	Prpf40a				0	60.345	53080000	4340300	25730000	23009000	2	9	9	0.00170671	-0.00311464	sp|Q9R1C7-2|PR40A_MOUSE;sp|Q9R1C7|PR40A_MOUSE	sp|Q9R1C7-2|PR40A_MOUSE;sp|Q9R1C7|PR40A_MOUSE	1886
1.23793	1.44483	0.963696	0.989357	1.1503	1.30778	0.788769	1.03203	-0.0812627	-0.126691	-0.109904	-0.0733174		cell part;cytoplasmic part;cytoskeleton;endoplasmic reticulum-Golgi intermediate compartment;Golgi apparatus;intracellular membrane-bounded organelle;intracellular non-membrane-bounded organelle;intracellular organelle;intracellular part;membrane;membrane-bounded organelle;microtubule cytoskeleton;non-membrane-bounded organelle;organelle	binding;calcium ion binding;cation binding;DNA binding;ion binding;metal ion binding;nucleic acid binding	EF_hand_5		Q02819	Nucleobindin-1	Nucb1				0	294.46	556760000	76127000	258440000	222190000	1	17	17	0.11133	0.0297834	sp|Q02819|NUCB1_MOUSE	sp|Q02819|NUCB1_MOUSE	877
1.9378	2.21701	1.14867	2.08042	1.93009	1.98021	0.989502	2.06516	-0.0659893	-0.173043	-0.0768737	-0.11879	cellular macromolecule metabolic process;cellular metabolic process;cellular process;cellular protein metabolic process;macromolecule metabolic process;macromolecule modification;metabolic process;primary metabolic process;protein metabolic process;protein modification by small protein conjugation;protein modification by small protein conjugation or removal;protein modification process;protein ub…		adenyl nucleotide binding;adenyl ribonucleotide binding;ATP binding;binding;catalytic activity;ligase activity;nucleotide binding;purine nucleotide binding;purine ribonucleoside triphosphate binding;purine ribonucleotide binding;ribonucleotide binding;small protein activating enzyme activity	ThiF;UBA_e1_C;UBA_e1_thiolCys;UBACT	Parkinson's disease;Ubiquitin mediated proteolysis	Q02053	Ubiquitin-like modifier-activating enzyme 1	Uba1				0	214.85	397770000	82599000	161740000	153430000	2	17	17	0.0150518	0.0142817	sp|Q02053|UBA1_MOUSE;sp|P31254|UBA1Y_MOUSE	sp|Q02053|UBA1_MOUSE	871
2.267	2.49029	2.15746	2.04261	2.22237	2.32654	2.03348	1.96259	-0.0769345	-0.182328	-0.108674	-0.148561	biosynthetic process;cellular biosynthetic process;cellular component biogenesis;cellular component biogenesis at cellular level;cellular component organization or biogenesis;cellular component organization or biogenesis at cellular level;cellular macromolecule biosynthetic process;cellular macromolecule metabolic process;cellular metabolic process;cellular process;cellular response to chemical s…	cell part;cytoplasm;cytoplasmic part;intracellular membrane-bounded organelle;intracellular non-membrane-bounded organelle;intracellular organelle;intracellular part;macromolecular complex;membrane-bounded organelle;non-membrane-bounded organelle;nucleus;organelle;ribonucleoprotein complex;ribosome	structural constituent of ribosome;structural molecule activity	Ribosomal_60s;Ribosomal_L10	Ribosome	P14869	60S acidic ribosomal protein P0	Rplp0				0	98.474	517260000	46740000	249770000	220750000	1	6	6	0.0758915	0.0159199	sp|P14869|RLA0_MOUSE	sp|P14869|RLA0_MOUSE	397
2.30801	2.0229	1.02864	1.07101	2.10199	1.96525	0.957469	0.909965	-0.12191	-0.219858	-0.0615109	-0.139109	activation of caspase activity;aggresome assembly;biological regulation;biosynthetic process;carbohydrate metabolic process;catabolic process;cellular biosynthetic process;cellular carbohydrate metabolic process;cellular catabolic process;cellular component assembly;cellular component assembly at cellular level;cellular component organization;cellular component organization at cellular level;cell…	cell part;chromosomal part;cytoplasmic part;cytosol;endoplasmic reticulum;intracellular membrane-bounded organelle;intracellular organelle;intracellular organelle part;intracellular part;macromolecular complex;membrane-bounded organelle;nucleus;organelle;organelle part;proteasome complex;protein complex;site of double-strand break	adenyl nucleotide binding;adenyl ribonucleotide binding;ATP binding;ATPase activity;binding;catalytic activity;hydrolase activity;hydrolase activity, acting on acid anhydrides;hydrolase activity, acting on acid anhydrides, in phosphorus-containing anhydrides;lipid binding;nucleoside-triphosphatase activity;nucleotide binding;polyubiquitin binding;protein binding;purine nucleotide binding;purine r…	AAA;CDC48_2;CDC48_N;Vps4_C	Protein processing in endoplasmic reticulum	Q01853	Transitional endoplasmic reticulum ATPase	Vcp				0	323.31	1246600000	144150000	586270000	516210000	1	30	30	0.00564553	-0.00495605	sp|Q01853|TERA_MOUSE	sp|Q01853|TERA_MOUSE	870
2.20461	2.51205	NaN	1.96927	1.9604	2.34934	NaN	1.79311	-0.231295	-0.178355	NaN	-0.137235	cellular macromolecule metabolic process;cellular metabolic process;cellular nitrogen compound metabolic process;cellular process;macromolecule metabolic process;metabolic process;mRNA metabolic process;mRNA processing;nitrogen compound metabolic process;nuclear mRNA splicing, via spliceosome;nucleic acid metabolic process;nucleobase-containing compound metabolic process;primary metabolic process…	catalytic step 2 spliceosome;cell part;intracellular organelle part;intracellular part;macromolecular complex;nuclear part;organelle part;ribonucleoprotein complex;spliceosomal complex;U2-type spliceosomal complex	binding;nucleic acid binding;RNA binding	PRP21_like_P;Surp;ubiquitin	Spliceosome	Q8K4Z5	Splicing factor 3A subunit 1	Sf3a1				0	218.94	72703000	6881500	34118000	31704000	1	10	10	0.109948	-0.0442263	sp|Q8K4Z5|SF3A1_MOUSE	sp|Q8K4Z5|SF3A1_MOUSE	1378
2.00393	2.1394	1.21406	1.8224	2.08471	1.8005	1.07265	1.72072	-0.0426946	-0.17927	-0.113848	-0.152115	alcohol metabolic process;carbohydrate metabolic process;cellular aldehyde metabolic process;cellular carbohydrate metabolic process;cellular metabolic process;cellular process;fructose 6-phosphate metabolic process;fructose metabolic process;glyceraldehyde-3-phosphate metabolic process;hexose metabolic process;metabolic process;monosaccharide metabolic process;organophosphate metabolic process;p…	cell part;cytoplasmic part;cytosol;intracellular membrane-bounded organelle;intracellular organelle;intracellular part;membrane-bounded organelle;organelle	binding;carbohydrate binding;catalytic activity;monosaccharide binding;sedoheptulose-7-phosphate:D-glyceraldehyde-3-phosphate glyceronetransferase activity;sugar binding;transferase activity;transferase activity, transferring aldehyde or ketonic groups	Transaldolase	Pentose phosphate pathway	Q93092	Transaldolase	Taldo1				0	83.2	95098000	11565000	43215000	40318000	1	8	8	0.00954891	-0.0062882	sp|Q93092|TALDO_MOUSE	sp|Q93092|TALDO_MOUSE	1506
2.23257	2.38006	2.95682	2.27536	2.24902	2.24297	2.49958	2.42702	-0.0571665	-0.151779	-0.0315627	-0.123701	cell cycle;cellular process			ER		P84089	Enhancer of rudimentary homolog	Erh				0	43.792	94377000	8331100	44652000	41394000	1	3	3	0.013527	0.0124581	sp|P84089|ERH_MOUSE	sp|P84089|ERH_MOUSE	819
0.924252	1.2643	NaN	NaN	0.592349	1.09997	NaN	NaN	-0.175045	-0.204416	NaN	NaN	establishment of localization;establishment of localization in cell;establishment of protein localization;intracellular protein transport;intracellular transport;nuclear import;nuclear transport;nucleocytoplasmic transport;protein import;protein import into nucleus;protein targeting;protein transport;transport	cell part;cytoplasm;intracellular membrane-bounded organelle;intracellular organelle;intracellular part;membrane-bounded organelle;nucleus;organelle	protein transporter activity;substrate-specific transporter activity;transporter activity	Arm;IBB		P52293	Importin subunit alpha-1	Kpna2				0	59.048	7088200	1380400	3096200	2611600	1	3	3	0.112624	-0.100284	sp|P52293|IMA1_MOUSE	sp|P52293|IMA1_MOUSE	628
2.32173	2.68843	2.29446	2.55643	2.0196	2.50576	2.3427	2.33794	-0.16741	-0.198295	-0.0358897	-0.190717	biological regulation;biosynthetic process;cellular biosynthetic process;cellular component assembly;cellular component organization;cellular component organization or biogenesis;cellular macromolecule biosynthetic process;cellular macromolecule metabolic process;cellular metabolic process;cellular nitrogen compound metabolic process;cellular process;cellular response to chemical stimulus;cellula…	catalytic step 2 spliceosome;cell part;chromatin;chromosomal part;euchromatin;extracellular membrane-bounded organelle;extracellular organelle;extracellular region part;extracellular vesicular exosome;intracellular organelle part;intracellular part;macromolecular complex;membrane-bounded organelle;membrane-bounded vesicle;nuclear chromatin;nuclear chromosome part;nuclear euchromatin;nuclear part;…	binding;chromatin binding;core promoter binding;DNA binding;mRNA binding;nucleic acid binding;nucleotide binding;regulatory region DNA binding;regulatory region nucleic acid binding;RNA binding;transcription regulatory region DNA binding	RBM1CTR;RRM_1	Spliceosome	Q91VM5	RNA binding motif protein, X-linked-like-1	Rbmxl1	+			0	83.447	95724000	26332000	42965000	26427000	3	6	6	0.0728656	-0.0447448	sp|Q91VM5|RMXL1_MOUSE;sp|Q9WV02-2|RBMX_MOUSE;sp|Q9WV02|RBMX_MOUSE	sp|Q91VM5|RMXL1_MOUSE;sp|Q9WV02-2|RBMX_MOUSE;sp|Q9WV02|RBMX_MOUSE	1449
2.19831	2.3446	1.77129	1.46686	2.12161	2.26111	1.99523	1.49098	-0.165693	-0.223222	-0.0284546	-0.171157	biological regulation;cell projection organization;cellular component organization;cellular component organization at cellular level;cellular component organization or biogenesis;cellular component organization or biogenesis at cellular level;cellular process;chordate embryonic development;developmental process;embryo development;embryo development ending in birth or egg hatching;in utero embryon…	cell part;cytoplasmic part;cytosol;intracellular organelle part;intracellular part;macromolecular complex;nuclear part;nucleoplasm;organelle part;protein complex	[cytochrome c]-arginine N-methyltransferase activity;arginine N-methyltransferase activity;binding;catalytic activity;histone methyltransferase activity;histone methyltransferase activity (H4-R3 specific);histone-arginine N-methyltransferase activity;methyltransferase activity;N-methyltransferase activity;protein methyltransferase activity;protein-arginine N-methyltransferase activity;protein-arg…	Methyltransf_31		Q9JIF0	Protein arginine N-methyltransferase 1	Prmt1				0	126.13	194140000	19822000	92673000	81647000	4	13	13	0.559473	0.140984	sp|Q9JIF0-3|ANM1_MOUSE;sp|Q9JIF0-2|ANM1_MOUSE;sp|Q9JIF0|ANM1_MOUSE;sp|Q6PAK3|ANM8_MOUSE	sp|Q9JIF0-3|ANM1_MOUSE;sp|Q9JIF0-2|ANM1_MOUSE;sp|Q9JIF0|ANM1_MOUSE	1800
1.24653	1.34852	0.860049	1.24379	1.11183	1.30976	0.741402	1.10454	-0.192183	-0.275018	-0.220026	-0.100376	aging;biological regulation;cell aging;cell cycle process;cell growth;cell volume homeostasis;cellular component assembly;cellular component biogenesis;cellular component biogenesis at cellular level;cellular component organization;cellular component organization at cellular level;cellular component organization or biogenesis;cellular component organization or biogenesis at cellular level;cellula…	cell part;centrosome;cytoplasmic part;cytoskeletal part;cytosol;granular component;intracellular non-membrane-bounded organelle;intracellular organelle;intracellular organelle part;intracellular part;large ribosomal subunit;macromolecular complex;microtubule organizing center;non-membrane-bounded organelle;nuclear body;nuclear part;nuclear speck;nucleolar part;nucleoplasm part;organelle;organelle…	binding;DNA binding;enzyme inhibitor activity;enzyme regulator activity;kinase inhibitor activity;kinase regulator activity;NF-kappaB binding;nucleic acid binding;protein binding;protein kinase inhibitor activity;protein kinase regulator activity;ribonucleoprotein binding;ribosomal large subunit binding;ribosomal small subunit binding;RNA binding;rRNA binding;transcription factor binding;unfolded…			Q61937	Nucleophosmin	Npm1				0	144.65	448170000	72139000	202770000	173260000	1	7	7	0.0244007	0.011178	sp|Q61937|NPM_MOUSE	sp|Q61937|NPM_MOUSE	1070
1.95334	1.49339	2.03598	1.33285	1.66944	1.33565	2.14711	0.972252	-0.157673	-0.126943	-0.119526	-0.168415	biological regulation;cellular macromolecule metabolic process;cellular metabolic process;cellular nitrogen compound metabolic process;cellular process;macromolecule metabolic process;metabolic process;mRNA metabolic process;mRNA processing;negative regulation of biological process;negative regulation of cellular metabolic process;negative regulation of cellular process;negative regulation of mac…	cell part;intracellular organelle part;intracellular part;macromolecular complex;nuclear body;nuclear part;nuclear speck;nucleoplasm part;organelle part;ribonucleoprotein complex;spliceosomal complex	binding;nucleic acid binding;nucleotide binding;RNA binding	RRM_1	Spliceosome	P26369	Splicing factor U2AF 65 kDa subunit	U2af2				0	88.854	128070000	12438000	62571000	53062000	1	6	6	0.057504	-0.0537598	sp|P26369|U2AF2_MOUSE	sp|P26369|U2AF2_MOUSE	481
1.00367	0.72369	1.12843	-0.430878	0.876566	0.486251	1.03132	-0.411656	-0.106094	-0.230296	-0.0623091	-0.243677	catabolic process;cellular catabolic process;cellular macromolecule catabolic process;cellular macromolecule metabolic process;cellular metabolic process;cellular process;macromolecule catabolic process;macromolecule metabolic process;metabolic process;modification-dependent macromolecule catabolic process;modification-dependent protein catabolic process;primary metabolic process;protein metaboli…	cell part;cytoplasmic mRNA processing body;cytoplasmic part;cytosol;intracellular membrane-bounded organelle;intracellular non-membrane-bounded organelle;intracellular organelle;intracellular part;macromolecular complex;membrane-bounded organelle;non-membrane-bounded organelle;nucleus;organelle;proteasome core complex;proteasome core complex, alpha-subunit complex;protein complex;ribonucleoprotei…	catalytic activity;endopeptidase activity;hydrolase activity;peptidase activity;peptidase activity, acting on L-amino acid peptides;threonine-type endopeptidase activity;threonine-type peptidase activity	Proteasome;Proteasome_A_N	Proteasome	P49722	Proteasome subunit alpha type-2	Psma2				0	81.305	88532000	17677000	38558000	32297000	1	5	5	0.00666281	0.00841027	sp|P49722|PSA2_MOUSE	sp|P49722|PSA2_MOUSE	603
1.55895	1.4917	1.80203	1.68059	1.57396	1.17511	1.84876	1.68113	-0.109203	-0.205131	-0.106063	-0.0787313	aldehyde catabolic process;catabolic process;cellular aldehyde metabolic process;cellular catabolic process;cellular metabolic process;cellular process;formaldehyde catabolic process;formaldehyde metabolic process;metabolic process;small molecule catabolic process;small molecule metabolic process	cell part;cytoplasmic membrane-bounded vesicle;cytoplasmic part;cytoplasmic vesicle;Golgi apparatus;intracellular membrane-bounded organelle;intracellular organelle;intracellular part;membrane-bounded organelle;membrane-bounded vesicle;nucleus;organelle;vesicle	carboxylesterase activity;carboxylic ester hydrolase activity;catalytic activity;hydrolase activity;hydrolase activity, acting on ester bonds;S-formylglutathione hydrolase activity;thiolester hydrolase activity	Esterase	Methane metabolism	Q9R0P3	S-formylglutathione hydrolase	Esd				0	43.94	33250000	7460100	14092000	11698000	1	5	5	0.0643652	0.0554374	sp|Q9R0P3|ESTD_MOUSE	sp|Q9R0P3|ESTD_MOUSE	1876
1.15659	1.37401	NaN	NaN	1.14261	1.21804	NaN	NaN	-0.168561	-0.154056	NaN	NaN	amine metabolic process;amino acid activation;carboxylic acid metabolic process;cellular amine metabolic process;cellular amino acid metabolic process;cellular ketone metabolic process;cellular macromolecule metabolic process;cellular metabolic process;cellular nitrogen compound metabolic process;cellular process;macromolecule metabolic process;metabolic process;ncRNA metabolic process;nitrogen c…	cell part;cytoplasmic part;intracellular membrane-bounded organelle;intracellular organelle;intracellular part;membrane-bounded organelle;mitochondrion;organelle	adenyl nucleotide binding;adenyl ribonucleotide binding;aminoacyl-tRNA ligase activity;ATP binding;binding;catalytic activity;ligase activity;ligase activity, forming aminoacyl-tRNA and related compounds;ligase activity, forming carbon-oxygen bonds;nucleotide binding;purine nucleotide binding;purine ribonucleoside triphosphate binding;purine ribonucleotide binding;ribonucleotide binding;serine-tR…	Seryl_tRNA_N;tRNA-synt_2b	Aminoacyl-tRNA biosynthesis	P26638	Serine--tRNA ligase, cytoplasmic	Sars				0	44.395	30521000	5227700	13545000	11748000	1	5	5	0.257695	0.0628543	sp|P26638|SYSC_MOUSE	sp|P26638|SYSC_MOUSE	484
0.954345	0.439038	NaN	NaN	0.700884	0.122474	NaN	NaN	-0.225498	-0.26259	NaN	NaN	establishment of localization;establishment of protein localization;protein transport;transport	cell part;cytoplasm;intracellular part		NTF2		P61971	Nuclear transport factor 2	Nutf2				0	22.56	40328000	9363400	17293000	13671000	1	2	2	0.116011	-0.137181	sp|P61971|NTF2_MOUSE	sp|P61971|NTF2_MOUSE	709
1.21375	1.02333	NaN	NaN	1.14731	0.813607	NaN	NaN	-0.123701	-0.118649	NaN	NaN	biological adhesion;cell adhesion;cellular process	adherens junction;anchoring junction;cell junction;cell part;cell-substrate adherens junction;cell-substrate junction;cytoplasm;focal adhesion;intracellular membrane-bounded organelle;intracellular organelle;intracellular part;membrane-bounded organelle;nucleus;organelle	binding;cation binding;ion binding;metal ion binding;transition metal ion binding;zinc ion binding	LIM		Q8BFW7	Lipoma-preferred partner homolog	Lpp				0	21.121	7991500	1830600	3417200	2743800	3	2	2	0.015182	0.00974917	sp|Q8BFW7-5|LPP_MOUSE;sp|Q8BFW7-4|LPP_MOUSE;sp|Q8BFW7|LPP_MOUSE	sp|Q8BFW7-5|LPP_MOUSE;sp|Q8BFW7-4|LPP_MOUSE;sp|Q8BFW7|LPP_MOUSE	1226
1.75933	1.3111	1.43071	NaN	1.53222	1.08284	0.850399	NaN	-0.342397	-0.421747	-0.595969	NaN	acrosome reaction;alcohol biosynthetic process;alcohol catabolic process;alcohol metabolic process;amino sugar catabolic process;amino sugar metabolic process;biosynthetic process;calcium ion-dependent exocytosis;carbohydrate biosynthetic process;carbohydrate catabolic process;carbohydrate metabolic process;catabolic process;cellular biosynthetic process;cellular carbohydrate biosynthetic process…	cell part;cytoplasm;intracellular part	catalytic activity;deaminase activity;glucosamine-6-phosphate deaminase activity;hydrolase activity;intramolecular oxidoreductase activity;intramolecular oxidoreductase activity, interconverting aldoses and ketoses;isomerase activity	Glucosamine_iso	Amino sugar and nucleotide sugar metabolism	O88958	Glucosamine-6-phosphate isomerase 1	Gnpda1				0	73.359	26541000	4250400	13087000	9203000	3	5	5	0.450195	-0.23812	sp|O88958|GNPI1_MOUSE;sp|Q9CRC9-2|GNPI2_MOUSE;sp|Q9CRC9|GNPI2_MOUSE	sp|O88958|GNPI1_MOUSE	277
1.68724	2.15202	2.00097	1.95338	1.44821	1.91797	2.05918	1.84948	-0.107819	-0.244429	-0.173873	-0.237915	actin cytoskeleton organization;actin filament organization;actin filament-based movement;actin filament-based process;actin-mediated cell contraction;actin-myosin filament sliding;actomyosin structure organization;anatomical structure formation involved in morphogenesis;anatomical structure morphogenesis;biological regulation;cardiac muscle contraction;cardiac muscle tissue morphogenesis;cardiac…	actin filament;actomyosin, actin part;cell part;contractile fiber part;cytoplasmic part;cytoskeletal part;extracellular membrane-bounded organelle;extracellular organelle;extracellular region part;extracellular vesicular exosome;I band;intracellular organelle part;intracellular part;macromolecular complex;membrane-bounded organelle;membrane-bounded vesicle;organelle;organelle part;protein complex…	adenyl nucleotide binding;adenyl ribonucleotide binding;ATP binding;ATPase activity;binding;catalytic activity;hydrolase activity;hydrolase activity, acting on acid anhydrides;hydrolase activity, acting on acid anhydrides, in phosphorus-containing anhydrides;nucleoside-triphosphatase activity;nucleotide binding;purine nucleotide binding;purine ribonucleoside triphosphate binding;purine ribonucleo…	Actin	Cardiac muscle contraction;Dilated cardiomyopathy;Hypertrophic cardiomyopathy (HCM)	P68033	Actin, alpha cardiac muscle 1	Actc1	+			0	277.28	10226000000	1366100000	4558500000	4301700000	1	18	0	0.013209	-0.0106761	sp|P68033|ACTC_MOUSE	sp|P68033|ACTC_MOUSE	775
2.39394	2.30334	1.36109	1.63534	2.37657	2.1491	1.31272	1.56745	-0.0620982	-0.127936	-0.0556363	-0.110869	actin filament-based movement;actin filament-based process;actin-mediated cell contraction;actin-myosin filament sliding;anatomical structure development;cellular component movement;cellular process;developmental process;muscle filament sliding;muscle tissue development;skeletal muscle tissue development;striated muscle tissue development;tissue development	cell part;cytoskeletal part;intracellular organelle part;intracellular part;macromolecular complex;myosin complex;organelle part;protein complex;unconventional myosin complex	actin-dependent ATPase activity;ATPase activity;ATPase activity, coupled;binding;calcium ion binding;catalytic activity;cation binding;hydrolase activity;hydrolase activity, acting on acid anhydrides;hydrolase activity, acting on acid anhydrides, in phosphorus-containing anhydrides;ion binding;metal ion binding;motor activity;nucleoside-triphosphatase activity;pyrophosphatase activity;structural …	EF_hand_4	Vascular smooth muscle contraction	Q60605	Myosin light polypeptide 6	Myl6				0	137.59	587500000	60574000	271470000	255460000	2	7	6	0.082252	0.0470477	sp|Q60605-2|MYL6_MOUSE;sp|Q60605|MYL6_MOUSE	sp|Q60605-2|MYL6_MOUSE;sp|Q60605|MYL6_MOUSE	993
2.07416	1.69497	0.899021	1.44769	1.95189	1.27447	0.892896	1.18098	-0.107368	-0.188513	-0.0303835	-0.11566	cellular macromolecule metabolic process;cellular metabolic process;cellular nitrogen compound metabolic process;cellular process;macromolecule metabolic process;metabolic process;mRNA metabolic process;mRNA processing;nitrogen compound metabolic process;nucleic acid metabolic process;nucleobase-containing compound metabolic process;primary metabolic process;RNA metabolic process;RNA processing;R…	cell part;intracellular non-membrane-bounded organelle;intracellular organelle;intracellular organelle part;intracellular part;macromolecular complex;non-membrane-bounded organelle;nuclear part;nucleolus;organelle;organelle part;ribonucleoprotein complex;spliceosomal complex;U12-type spliceosomal complex	adenyl nucleotide binding;adenyl ribonucleotide binding;ATP binding;ATPase activity;ATPase activity, coupled;ATP-dependent helicase activity;binding;catalytic activity;helicase activity;hydrolase activity;hydrolase activity, acting on acid anhydrides;hydrolase activity, acting on acid anhydrides, in phosphorus-containing anhydrides;nucleic acid binding;nucleoside-triphosphatase activity;nucleotid…	DEAD;HA2;Helicase_C;OB_NTP_bind	Spliceosome	O35286	Putative pre-mRNA-splicing factor ATP-dependent RNA helicase DHX15	Dhx15				0	117.49	75805000	14720000	31895000	29190000	2	14	14	0.134946	-0.084886	sp|O35286|DHX15_MOUSE;sp|A2A4P0|DHX8_MOUSE	sp|O35286|DHX15_MOUSE	191
2.10966	1.81402	NaN	NaN	1.96602	1.67708	NaN	NaN	-0.140189	-0.124566	NaN	NaN	actin cytoskeleton organization;actin filament-based process;anatomical structure formation involved in morphogenesis;anatomical structure morphogenesis;biological regulation;cell junction assembly;cell junction organization;cell part morphogenesis;cell projection morphogenesis;cell projection organization;cell-cell junction assembly;cell-cell junction organization;cellular component assembly;cel…	axon part;cell junction;cell part;cell projection part;cell-cell junction;cytoplasm;cytoskeleton;extrinsic to membrane;intracellular non-membrane-bounded organelle;intracellular organelle;intracellular part;juxtaparanode region of axon;membrane part;non-membrane-bounded organelle;organelle;paranode region of axon	structural constituent of cytoskeleton;structural molecule activity	4_1_CTD;FA;FERM_C;FERM_M;FERM_N;SAB	Tight junction	Q9WV92	Band 4.1-like protein 3;Band 4.1-like protein 3, N-terminally processed	Epb41l3				0.00080451	15.784	9414000	1413800	4284800	3715300	12	2	2	0.0103606	0.00754416	sp|Q9WV92-7|E41L3_MOUSE;sp|Q9WV92-6|E41L3_MOUSE;sp|Q9WV92-4|E41L3_MOUSE;sp|Q9WV92-5|E41L3_MOUSE;sp|Q9WV92-3|E41L3_MOUSE;sp|Q9WV92|E41L3_MOUSE;sp|Q9WV92-2|E41L3_MOUSE;sp|Q9WV92-8|E41L3_MOUSE;sp|Q9Z2H5-3|E41L1_MOUSE;sp|Q9Z2H5-2|E41L1_MOUSE;sp|Q9Z2H5|E41L1_MOUSE;sp|O70318|E41L2_MOUSE	sp|Q9WV92-7|E41L3_MOUSE;sp|Q9WV92-6|E41L3_MOUSE;sp|Q9WV92-4|E41L3_MOUSE;sp|Q9WV92-5|E41L3_MOUSE;sp|Q9WV92-3|E41L3_MOUSE;sp|Q9WV92|E41L3_MOUSE;sp|Q9WV92-2|E41L3_MOUSE;sp|Q9WV92-8|E41L3_MOUSE;sp|Q9Z2H5-3|E41L1_MOUSE;sp|Q9Z2H5-2|E41L1_MOUSE;sp|Q9Z2H5|E41L1_MOUSE;sp|O70318|E41L2_MOUSE	1921
2.00798	2.42371	NaN	NaN	1.61353	2.28833	NaN	NaN	-0.142162	-0.127904	NaN	NaN	anatomical structure development;biological adhesion;biological regulation;carbohydrate homeostasis;cell adhesion;cell-cell adhesion;cellular chemical homeostasis;cellular glucose homeostasis;cellular homeostasis;cellular process;cellular response to carbohydrate stimulus;cellular response to chemical stimulus;cellular response to glucose stimulus;cellular response to hexose stimulus;cellular res…	anchored to membrane;cell part;cell periphery;integral to membrane;intrinsic to membrane;membrane;membrane part;plasma membrane		C2-set;I-set	African trypanosomiasis;Cell adhesion molecules (CAMs);Leukocyte transendothelial migration;Malaria	P29533	Vascular cell adhesion protein 1	Vcam1				0	75.19	43165000	5991100	19449000	17725000	2	6	6	0.0999928	-0.117087	sp|P29533|VCAM1_MOUSE;sp|P29533-2|VCAM1_MOUSE	sp|P29533|VCAM1_MOUSE;sp|P29533-2|VCAM1_MOUSE	508
0.974823	1.18713	NaN	NaN	0.93885	1.82843	NaN	NaN	0.180784	0.169925	NaN	NaN		cell part;cytoplasm;intracellular part		DUF719		Q9D281	Protein Noxp20	Fam114a1				0	23.845	10084000	3119500	3326600	3638000	1	3	3	0.358624	0.450492	sp|Q9D281|NXP20_MOUSE	sp|Q9D281|NXP20_MOUSE	1680
2.48864	2.2558	2.23533	2.34079	2.40163	2.08079	1.86683	2.14205	-0.071588	-0.192859	-0.110153	-0.134303	catabolic process;macromolecule catabolic process;macromolecule metabolic process;metabolic process;primary metabolic process;protein catabolic process;protein metabolic process;proteolysis;proteolysis involved in cellular protein catabolic process	cell part;cytoplasmic part;cytosol;intracellular membrane-bounded organelle;intracellular organelle;intracellular part;macromolecular complex;membrane-bounded organelle;nucleus;organelle;proteasome core complex;protein complex	catalytic activity;endopeptidase activity;hydrolase activity;peptidase activity;peptidase activity, acting on L-amino acid peptides;threonine-type endopeptidase activity;threonine-type peptidase activity	Proteasome	Proteasome	Q9R1P1	Proteasome subunit beta type-3	Psmb3				0	164.91	433780000	40450000	210620000	182700000	1	8	8	0.207735	-0.0882981	sp|Q9R1P1|PSB3_MOUSE	sp|Q9R1P1|PSB3_MOUSE	1890
1.17683	1.73738	NaN	1.59354	0.928806	1.47264	NaN	1.47933	-0.168171	-0.263993	NaN	-0.122523	cellular macromolecule metabolic process;cellular metabolic process;cellular nitrogen compound metabolic process;cellular process;macromolecule metabolic process;metabolic process;mRNA metabolic process;mRNA processing;nitrogen compound metabolic process;nucleic acid metabolic process;nucleobase-containing compound metabolic process;primary metabolic process;RNA metabolic process;RNA processing;R…	catalytic step 2 spliceosome;cell part;intracellular membrane-bounded organelle;intracellular organelle;intracellular organelle part;intracellular part;macromolecular complex;membrane-bounded organelle;nuclear part;nucleus;organelle;organelle part;pronucleus;ribonucleoprotein complex;spliceosomal complex	binding;mRNA binding;nucleic acid binding;nucleotide binding;RNA binding	RRM_1	Spliceosome	Q9Z204	Heterogeneous nuclear ribonucleoproteins C1/C2	Hnrnpc				0	48.528	42295000	6850800	19503000	15941000	5	3	3	0.052686	-0.0588565	sp|Q9Z204-4|HNRPC_MOUSE;sp|Q9Z204-3|HNRPC_MOUSE;sp|Q9Z204-2|HNRPC_MOUSE;sp|Q9Z204-5|HNRPC_MOUSE;sp|Q9Z204|HNRPC_MOUSE	sp|Q9Z204-4|HNRPC_MOUSE;sp|Q9Z204-3|HNRPC_MOUSE;sp|Q9Z204-2|HNRPC_MOUSE;sp|Q9Z204-5|HNRPC_MOUSE;sp|Q9Z204|HNRPC_MOUSE	1955
1.31475	1.02758	NaN	NaN	1.20088	0.845671	NaN	NaN	-0.199057	-0.195385	NaN	NaN	biological regulation;catabolic process;cell cycle;cellular catabolic process;cellular macromolecule catabolic process;cellular macromolecule metabolic process;cellular metabolic process;cellular nitrogen compound metabolic process;cellular process;cellular protein metabolic process;cellular response to stimulus;cellular response to stress;DNA metabolic process;DNA repair;macromolecule catabolic …	cell part;CUL4 RING ubiquitin ligase complex;Cul4B-RING ubiquitin ligase complex;cullin-RING ubiquitin ligase complex;intracellular membrane-bounded organelle;intracellular organelle;intracellular part;macromolecular complex;membrane;membrane-bounded organelle;nucleus;organelle;plasma membrane;protein complex;ubiquitin ligase complex		Cullin;Cullin_Nedd8	Nucleotide excision repair;Ubiquitin mediated proteolysis	A2A432	Cullin-4B	Cul4b				0	27.18	22879000	5466500	9259800	8152600	2	4	2	7.51048e-05	-5.9396e-05	sp|A2A432-2|CUL4B_MOUSE;sp|A2A432|CUL4B_MOUSE	sp|A2A432-2|CUL4B_MOUSE;sp|A2A432|CUL4B_MOUSE	127
2.09714	2.24586	NaN	NaN	2.19276	2.2529	NaN	NaN	-0.18996	-0.170102	NaN	NaN	biological regulation;biosynthetic process;cellular biosynthetic process;cellular macromolecule biosynthetic process;cellular macromolecule metabolic process;cellular metabolic process;cellular nitrogen compound metabolic process;cellular process;cellular response to stimulus;cellular response to stress;developmental process;DNA conformation change;DNA duplex unwinding;DNA geometric change;DNA me…	cell part;cleavage body;cytoplasmic part;intracellular non-membrane-bounded organelle;intracellular organelle;intracellular organelle part;intracellular part;macromolecular complex;non-membrane-bounded organelle;nuclear body;nuclear part;nucleoplasm part;organelle;organelle part;protein complex;ribonucleoprotein complex;RNA granule;stress granule;tRNA-splicing ligase complex	adenyl nucleotide binding;adenyl ribonucleotide binding;ATP binding;ATPase activity;ATPase activity, coupled;ATP-dependent helicase activity;binding;catalytic activity;chromatin binding;DNA binding;DNA/RNA helicase activity;double-stranded RNA binding;exonuclease activity;helicase activity;hydrolase activity;hydrolase activity, acting on acid anhydrides;hydrolase activity, acting on acid anhydrid…	DEAD;Helicase_C;SPRY		Q91VR5	ATP-dependent RNA helicase DDX1	Ddx1				0	43.671	15877000	1748700	7561400	6567300	1	6	6	1.09933	0.199163	sp|Q91VR5|DDX1_MOUSE	sp|Q91VR5|DDX1_MOUSE	1451
1.91296	2.24464	NaN	NaN	1.77775	2.08892	NaN	NaN	-0.150241	-0.163236	NaN	NaN	establishment of localization;transport	cell part;cytoplasmic part;endosomal part;endosome membrane;intracellular organelle part;intracellular part;lipid particle;membrane;organelle membrane;organelle part		Perilipin		Q9DBG5	Perilipin-3	Plin3				0	34.253	17536000	2106700	8276600	7152900	1	3	3	0.00338981	0.00236523	sp|Q9DBG5|PLIN3_MOUSE	sp|Q9DBG5|PLIN3_MOUSE	1729
2.12423	1.63306	2.06657	1.97691	1.95591	1.28398	1.97768	1.75916	-0.175029	-0.290374	-0.0743043	-0.131029	acetyl-CoA catabolic process;acetyl-CoA metabolic process;carbohydrate metabolic process;carboxylic acid metabolic process;catabolic process;cellular carbohydrate metabolic process;cellular catabolic process;cellular ketone metabolic process;cellular macromolecule metabolic process;cellular metabolic process;cellular nitrogen compound metabolic process;cellular process;cellular protein metabolic …	cell part;cytoplasmic part;intracellular membrane-bounded organelle;intracellular organelle;intracellular organelle lumen;intracellular organelle part;intracellular part;membrane;membrane-bounded organelle;membrane-enclosed lumen;mitochondrial inner membrane;mitochondrial matrix;mitochondrial membrane;mitochondrial part;nucleus;organelle;organelle inner membrane;organelle lumen;organelle membrane…	catalytic activity;L-malate dehydrogenase activity;malate dehydrogenase (NADP+) activity;malate dehydrogenase activity;oxidoreductase activity;oxidoreductase activity, acting on CH-OH group of donors;oxidoreductase activity, acting on the CH-OH group of donors, NAD or NADP as acceptor	Ldh_1_C;Ldh_1_N	Carbon fixation in photosynthetic organisms;Citrate cycle (TCA cycle);Glyoxylate and dicarboxylate metabolism;Pyruvate metabolism	P08249	Malate dehydrogenase, mitochondrial	Mdh2				0	307.17	1393800000	214190000	639550000	540030000	1	17	17	0.104883	-0.0869948	sp|P08249|MDHM_MOUSE	sp|P08249|MDHM_MOUSE	336
1.24452	1.50569	0.853038	1.08188	1.12843	1.39413	0.635801	1.1944	-0.115238	-0.240435	-0.0984592	-0.125888	amine metabolic process;amino acid activation;arginyl-tRNA aminoacylation;carboxylic acid metabolic process;cellular amine metabolic process;cellular amino acid metabolic process;cellular ketone metabolic process;cellular macromolecule metabolic process;cellular metabolic process;cellular nitrogen compound metabolic process;cellular process;macromolecule metabolic process;metabolic process;ncRNA …	aminoacyl-tRNA synthetase multienzyme complex;cell part;cytoplasmic part;intracellular membrane-bounded organelle;intracellular organelle;intracellular part;macromolecular complex;membrane-bounded organelle;mitochondrion;nucleus;organelle;protein complex	adenyl nucleotide binding;adenyl ribonucleotide binding;amine binding;amino acid binding;aminoacyl-tRNA ligase activity;arginine binding;arginine-tRNA ligase activity;ATP binding;binding;carboxylic acid binding;catalytic activity;ligase activity;ligase activity, forming aminoacyl-tRNA and related compounds;ligase activity, forming carbon-oxygen bonds;nucleic acid binding;nucleotide binding;purine…	Arg_tRNA_synt_N;DALR_1;tRNA-synt_1d	Aminoacyl-tRNA biosynthesis	Q9D0I9	Arginine--tRNA ligase, cytoplasmic	Rars				0	126.23	88967000	10950000	40985000	37031000	1	14	14	0.0755359	0.0359231	sp|Q9D0I9|SYRC_MOUSE	sp|Q9D0I9|SYRC_MOUSE	1665
1.44239	1.10802	-0.0874421	-0.150385	1.32889	0.886199	-0.177686	-0.183048	-0.145988	-0.18848	-0.11327	-0.045759	biosynthetic process;cellular biosynthetic process;cellular macromolecule biosynthetic process;cellular macromolecule metabolic process;cellular metabolic process;cellular process;cellular protein metabolic process;macromolecule biosynthetic process;macromolecule metabolic process;metabolic process;primary metabolic process;protein metabolic process;translation	cell part;cytoplasmic part;cytosol;intracellular non-membrane-bounded organelle;intracellular organelle;intracellular organelle part;intracellular part;macromolecular complex;non-membrane-bounded organelle;nuclear part;nucleoplasm;organelle;organelle part;ribonucleoprotein complex;ribosome	structural constituent of ribosome;structural molecule activity	Ribosomal_L40e;ubiquitin	Ribosome	P62984	60S ribosomal protein L40;Ubiquitin;Ubiquitin-60S ribosomal protein L40	Uba52				0	90.906	648360000	113360000	283250000	251750000	4	5	5	0.00375361	0.00446077	sp|P62984|RL40_MOUSE;sp|P62983|RS27A_MOUSE;sp|P0CG49|UBB_MOUSE;sp|P0CG50|UBC_MOUSE	sp|P62984|RL40_MOUSE;sp|P62983|RS27A_MOUSE;sp|P0CG49|UBB_MOUSE;sp|P0CG50|UBC_MOUSE	346
1.09943	1.49119	0.899562	NaN	1.00899	1.30012	0.789604	NaN	-0.0801642	-0.146962	-0.10101	NaN	cellular macromolecule metabolic process;cellular metabolic process;cellular process;cellular protein metabolic process;macromolecule metabolic process;macromolecule modification;metabolic process;primary metabolic process;protein metabolic process;protein modification process		acid-amino acid ligase activity;catalytic activity;ligase activity;ligase activity, forming carbon-nitrogen bonds;tubulin-tyrosine ligase activity	TTL		Q3UDE2	Tubulin--tyrosine ligase-like protein 12	Ttll12				0	31.088	10247000	1591000	4410300	4245800	1	4	4	0.0611965	-0.0233805	sp|Q3UDE2|TTL12_MOUSE	sp|Q3UDE2|TTL12_MOUSE	940
0.783079	1.35321	NaN	NaN	0.535655	1.13468	NaN	NaN	-0.197501	-0.214223	NaN	NaN	biosynthetic process;cellular biosynthetic process;cellular macromolecule biosynthetic process;cellular macromolecule metabolic process;cellular metabolic process;cellular process;cellular protein metabolic process;macromolecule biosynthetic process;macromolecule metabolic process;metabolic process;primary metabolic process;protein metabolic process;translation	cell part;cytosolic large ribosomal subunit;intracellular organelle part;intracellular part;large ribosomal subunit;macromolecular complex;organelle part;ribonucleoprotein complex	structural constituent of ribosome;structural molecule activity	Ribosomal_L31e	Ribosome	P62900	60S ribosomal protein L31	Rpl31				0	26.974	8785600	1977300	3883500	2924700	1	2	2	0.0696666	-0.0851456	sp|P62900|RL31_MOUSE	sp|P62900|RL31_MOUSE	750
3.17273	2.71387	NaN	NaN	3.02588	2.44493	NaN	NaN	-0.162412	-0.184277	NaN	NaN	actin cytoskeleton organization;actin filament organization;actin filament-based process;anatomical structure development;cell development;cell growth;cellular component organization;cellular component organization at cellular level;cellular component organization or biogenesis;cellular component organization or biogenesis at cellular level;cellular developmental process;cellular process;cytoskel…	actin filament;actin filament bundle;actomyosin;cell part;contractile fiber part;cytoplasmic part;cytoskeletal part;extracellular membrane-bounded organelle;extracellular organelle;extracellular region part;extracellular vesicular exosome;intracellular organelle part;intracellular part;macromolecular complex;membrane-bounded organelle;membrane-bounded vesicle;organelle;organelle part;protein comp…	adenyl nucleotide binding;adenyl ribonucleotide binding;ATP binding;binding;nucleotide binding;purine nucleotide binding;purine ribonucleoside triphosphate binding;purine ribonucleotide binding;ribonucleotide binding	Actin		P68134	Actin, alpha skeletal muscle	Acta1	+			0.0008058	15.84	299440000	40964000	135060000	123410000	1	18	2	0.0507562	-0.0600625	sp|P68134|ACTS_MOUSE	sp|P68134|ACTS_MOUSE	778
1.5888	2.02137	1.64367	0.92562	1.45607	1.8341	1.42648	0.897163	-0.128109	-0.195699	-0.210964	-0.10262	cellular metabolic process;cellular process;metabolic process;one-carbon metabolic process;small molecule metabolic process	cell part;cytoplasmic membrane-bounded vesicle;cytoplasmic part;cytoplasmic vesicle;intracellular membrane-bounded organelle;intracellular organelle;intracellular part;melanosome;membrane-bounded organelle;membrane-bounded vesicle;organelle;pigment granule;vesicle	adenosylhomocysteinase activity;catalytic activity;hydrolase activity;hydrolase activity, acting on ether bonds;trialkylsulfonium hydrolase activity	AdoHcyase;AdoHcyase_NAD	Cysteine and methionine metabolism	P50247	Adenosylhomocysteinase	Ahcy				0	146.16	508460000	64954000	235500000	208010000	1	17	17	0.0389976	-0.0223964	sp|P50247|SAHH_MOUSE	sp|P50247|SAHH_MOUSE	607
1.68122	1.23946	0.871607	0.922959	1.59029	0.882995	0.782996	0.695281	-0.127967	-0.259202	-0.0724372	-0.172018	alcohol catabolic process;alcohol metabolic process;carbohydrate catabolic process;carbohydrate metabolic process;catabolic process;cellular carbohydrate catabolic process;cellular carbohydrate metabolic process;cellular component assembly;cellular component organization;cellular component organization or biogenesis;cellular metabolic process;cellular process;generation of precursor metabolites a…	cell part;contractile fiber part;cytoplasmic part;intracellular part;macromolecular complex;membrane;organelle part;protein complex;Z disc	aldehyde-lyase activity;carbon-carbon lyase activity;catalytic activity;fructose-bisphosphate aldolase activity;lyase activity	Glycolytic	Carbon fixation in photosynthetic organisms;Fructose and mannose metabolism;Glycolysis / Gluconeogenesis;Pentose phosphate pathway	P05064	Fructose-bisphosphate aldolase A	Aldoa				0	323.31	1212300000	209900000	537050000	465340000	2	18	18	0.152336	-0.0719052	sp|P05064|ALDOA_MOUSE;sp|P05063|ALDOC_MOUSE	sp|P05064|ALDOA_MOUSE	310
2.27044	2.33725	2.16366	2.31429	2.16202	2.34329	1.6132	2.15079	-0.0743955	-0.172165	-0.110324	-0.112568	amine metabolic process;amino acid activation;carboxylic acid metabolic process;cellular amine metabolic process;cellular amino acid metabolic process;cellular ketone metabolic process;cellular macromolecule metabolic process;cellular metabolic process;cellular nitrogen compound metabolic process;cellular process;lysyl-tRNA aminoacylation;macromolecule metabolic process;metabolic process;ncRNA me…	cell part;cytoplasmic part;intracellular membrane-bounded organelle;intracellular organelle;intracellular part;membrane-bounded organelle;mitochondrion;organelle	adenyl nucleotide binding;adenyl ribonucleotide binding;aminoacyl-tRNA ligase activity;ATP binding;binding;catalytic activity;cation binding;ion binding;ligase activity;ligase activity, forming aminoacyl-tRNA and related compounds;ligase activity, forming carbon-oxygen bonds;lysine-tRNA ligase activity;metal ion binding;nucleic acid binding;nucleotide binding;purine nucleotide binding;purine ribo…	tRNA_anti;tRNA-synt_2	Aminoacyl-tRNA biosynthesis	Q99MN1	Lysine--tRNA ligase	Kars				0	134.24	223360000	22152000	110490000	90721000	1	13	13	0.176384	-0.0850695	sp|Q99MN1|SYK_MOUSE	sp|Q99MN1|SYK_MOUSE	1556
2.2302	2.42696	1.97251	1.98594	2.2792	2.27369	1.97067	1.79913	-0.0745322	-0.159782	-0.101335	-0.151971	binding of sperm to zona pellucida;cell recognition;cell-cell recognition;cellular macromolecule metabolic process;cellular metabolic process;cellular process;cellular process involved in reproduction;cellular protein metabolic process;macromolecule metabolic process;metabolic process;primary metabolic process;protein folding;protein metabolic process;reproductive process;sperm-egg recognition	acrosomal vesicle;cell body;cell part;chaperonin-containing T-complex;cytoplasmic membrane-bounded vesicle;cytoplasmic part;cytoplasmic vesicle;cytosolic part;intracellular membrane-bounded organelle;intracellular organelle;intracellular part;macromolecular complex;membrane-bounded organelle;membrane-bounded vesicle;organelle;protein complex;stored secretory granule;vesicle	adenyl nucleotide binding;adenyl ribonucleotide binding;ATP binding;binding;nucleotide binding;purine nucleotide binding;purine ribonucleoside triphosphate binding;purine ribonucleotide binding;ribonucleotide binding	Cpn60_TCP1		P80317	T-complex protein 1 subunit zeta	Cct6a				0	132.27	386690000	42854000	177080000	166760000	2	13	13	0.562446	0.0457878	sp|P80317|TCPZ_MOUSE;sp|Q61390|TCPW_MOUSE	sp|P80317|TCPZ_MOUSE	812
1.40305	1.60312	1.69381	1.68136	1.57265	1.22404	1.56857	1.60706	-0.0658081	-0.240333	-0.190306	-0.116582	actin filament-based movement;actin filament-based process;actin-mediated cell contraction;actin-myosin filament sliding;anatomical structure development;cellular component movement;cellular process;developmental process;muscle filament sliding;muscle tissue development;skeletal muscle tissue development;striated muscle tissue development;tissue development	cell part;cytoskeletal part;intracellular organelle part;intracellular part;macromolecular complex;myosin complex;organelle part;protein complex;unconventional myosin complex	binding;calcium ion binding;catalytic activity;cation binding;hydrolase activity;hydrolase activity, acting on acid anhydrides;hydrolase activity, acting on acid anhydrides, in phosphorus-containing anhydrides;ion binding;metal ion binding;motor activity;nucleoside-triphosphatase activity;pyrophosphatase activity;structural constituent of muscle;structural molecule activity	EF_hand_4	Vascular smooth muscle contraction	Q8CI43	Myosin light chain 6B	Myl6b				0	21.62	59323000	7647100	28344000	23332000	1	4	3	0.02206	0.0167595	sp|Q8CI43|MYL6B_MOUSE	sp|Q8CI43|MYL6B_MOUSE	1342
2.21005	2.67252	1.99472	2.04464	2.24926	2.38361	1.7066	1.78568	-0.102496	-0.259323	-0.182393	-0.0902039	biological regulation;biosynthetic process;cellular biosynthetic process;cellular macromolecule biosynthetic process;cellular macromolecule metabolic process;cellular metabolic process;cellular nitrogen compound metabolic process;cellular process;cellular response to stimulus;cellular response to stress;DNA metabolic process;DNA recombination;DNA repair;macromolecule biosynthetic process;macromol…	cell part;intracellular non-membrane-bounded organelle;intracellular organelle;intracellular organelle part;intracellular part;non-membrane-bounded organelle;nuclear body;nuclear matrix;nuclear part;nuclear speck;nucleolus;nucleoplasm part;organelle;organelle part;paraspeckles	binding;DNA binding;nucleic acid binding;nucleotide binding;RNA binding	NOPS;RRM_1		Q99K48	Non-POU domain-containing octamer-binding protein	Nono				0	138.01	225890000	30850000	108030000	87011000	2	12	11	0.299841	-0.0801789	sp|Q99K48|NONO_MOUSE;sp|Q99K48-2|NONO_MOUSE	sp|Q99K48|NONO_MOUSE	1523
2.25063	2.06223	1.61725	1.61753	2.21023	1.92881	1.49774	1.27876	-0.0733629	-0.182688	-0.117161	-0.190635	activation of phospholipase C activity;activation of phospholipase C activity by G-protein coupled receptor protein signaling pathway coupled to IP3 second messenger;anatomical structure development;apoptosis;biological regulation;calcium ion homeostasis;cardiac muscle cell apoptosis;cation homeostasis;cell death;cell proliferation;cell surface receptor linked signaling pathway;cellular calcium i…	cell body;cell part;cell projection;cell projection part;cilium;cilium part;dendrite;extrinsic to internal side of plasma membrane;extrinsic to membrane;extrinsic to plasma membrane;heterotrimeric G-protein complex;intracellular organelle part;intracellular part;macromolecular complex;membrane;membrane part;neuron projection;nonmotile primary cilium;organelle part;photoreceptor inner segment;phot…	catalytic activity;GTPase activity;hydrolase activity;hydrolase activity, acting on acid anhydrides;hydrolase activity, acting on acid anhydrides, in phosphorus-containing anhydrides;molecular transducer activity;nucleoside-triphosphatase activity;pyrophosphatase activity;signal transducer activity	WD40	Chemokine signaling pathway;Phototransduction;Taste transduction	P62874	Guanine nucleotide-binding protein G(I)/G(S)/G(T) subunit beta-1	Gnb1				0	47.538	48497000	5774700	21725000	20997000	1	4	1	0.125345	-0.0390088	sp|P62874|GBB1_MOUSE	sp|P62874|GBB1_MOUSE	746
2.14349	2.11016	1.48404	1.53152	2.07827	2.14003	1.34307	1.39331	-0.0711939	-0.182131	-0.0729683	-0.158542	biological regulation;catabolic process;cell cycle checkpoint;cell surface receptor linked signaling pathway;cellular catabolic process;cellular macromolecule catabolic process;cellular macromolecule metabolic process;cellular metabolic process;cellular nitrogen compound metabolic process;cellular process;cellular protein metabolic process;cellular response to stimulus;cellular response to stress…	cell part;CUL4 RING ubiquitin ligase complex;Cul4A-RING ubiquitin ligase complex;Cul4B-RING ubiquitin ligase complex;cullin-RING ubiquitin ligase complex;cytoplasm;intracellular membrane-bounded organelle;intracellular organelle;intracellular part;macromolecular complex;membrane-bounded organelle;nucleus;organelle;protein complex;ubiquitin ligase complex	binding;DNA binding;nucleic acid binding	CPSF_A	Nucleotide excision repair;Ubiquitin mediated proteolysis	Q3U1J4	DNA damage-binding protein 1	Ddb1				0	165.92	168920000	19820000	78036000	71067000	1	20	20	0.119936	0.0403814	sp|Q3U1J4|DDB1_MOUSE	sp|Q3U1J4|DDB1_MOUSE	935
1.47249	2.26454	NaN	NaN	1.13993	2.00734	NaN	NaN	-0.457138	-0.473911	NaN	NaN	cell proliferation;macromolecule metabolic process;metabolic process;primary metabolic process;protein activation cascade;protein metabolic process;response to stimulus	cell part;cytoplasm;extracellular membrane-bounded organelle;extracellular organelle;extracellular region part;extracellular vesicular exosome;intracellular membrane-bounded organelle;intracellular organelle;intracellular part;macromolecular complex;membrane-bounded organelle;membrane-bounded vesicle;nucleus;organelle;ribonucleoprotein complex;vesicle		MVP_shoulder;Vault		Q9EQK5	Major vault protein	Mvp	+			0	30.37	14847000	1805900	6922400	6119100	1	4	4	0.0849746	-0.147047	sp|Q9EQK5|MVP_MOUSE	sp|Q9EQK5|MVP_MOUSE	1766
1.24714	1.33102	0.939076	1.02269	1.11503	1.34483	0.995882	0.799999	-0.0624598	-0.0569564	-0.0684077	-0.119401	antigen processing and presentation;antigen processing and presentation of endogenous antigen;antigen processing and presentation of endogenous peptide antigen;antigen processing and presentation of endogenous peptide antigen via MHC class I;antigen processing and presentation of endogenous peptide antigen via MHC class I via ER pathway;antigen processing and presentation of endogenous peptide an…	cell part;cytoplasmic part;cytoplasmic vesicle membrane;cytoplasmic vesicle part;endocytic vesicle membrane;endoplasmic reticulum part;external side of plasma membrane;integral to endoplasmic reticulum membrane;integral to lumenal side of endoplasmic reticulum membrane;integral to membrane;integral to organelle membrane;intracellular organelle part;intracellular part;intrinsic to endoplasmic reti…		C1-set;MHC_I;MHC_I_C	Allograft rejection;Antigen processing and presentation;Autoimmune thyroid disease;Cell adhesion molecules (CAMs);Endocytosis;Graft-versus-host disease;Natural killer cell mediated cytotoxicity;Phagosome;Type I diabetes mellitus;Viral myocarditis	P01899	H-2 class I histocompatibility antigen, D-B alpha chain	H2-D1				0	285.98	1007200000	165190000	426020000	415950000	4	15	10	0.269422	0.0479728	sp|P01899|HA11_MOUSE;sp|P01897|HA1L_MOUSE;sp|P01898|HA10_MOUSE;sp|P01896|HA1Z_MOUSE	sp|P01899|HA11_MOUSE;sp|P01897|HA1L_MOUSE	298
1.18498	1.96879	1.86971	2.02694	1.10084	1.60284	1.8266	1.99776	-0.16579	-0.247611	-0.120686	-0.0633489	cellular macromolecule metabolic process;cellular metabolic process;cellular nitrogen compound metabolic process;cellular process;macromolecule metabolic process;metabolic process;mRNA metabolic process;mRNA processing;nitrogen compound metabolic process;nucleic acid metabolic process;nucleobase-containing compound metabolic process;primary metabolic process;RNA metabolic process;RNA processing;R…	catalytic step 2 spliceosome;cell part;intracellular non-membrane-bounded organelle;intracellular organelle;intracellular organelle part;intracellular part;macromolecular complex;non-membrane-bounded organelle;nuclear part;nucleolus;organelle;organelle part;ribonucleoprotein complex;spliceosomal complex	binding;nucleic acid binding;nucleotide binding;RNA binding	RRM_1	Spliceosome	Q8BG05	Heterogeneous nuclear ribonucleoprotein A3	Hnrnpa3				0	82.678	42036000	6331700	19566000	16139000	2	5	5	0.0094638	-0.0115793	sp|Q8BG05-2|ROA3_MOUSE;sp|Q8BG05|ROA3_MOUSE	sp|Q8BG05-2|ROA3_MOUSE;sp|Q8BG05|ROA3_MOUSE	1230
1.34147	2.07018	1.12267	0.740798	1.21375	1.76056	0.938625	0.785341	-0.177262	-0.247868	-0.13016	-0.235382	biological regulation;cellular component assembly;cellular component assembly at cellular level;cellular component organization;cellular component organization at cellular level;cellular component organization or biogenesis;cellular component organization or biogenesis at cellular level;cellular macromolecular complex assembly;cellular macromolecular complex subunit organization;cellular process;…	cell part;cytoplasmic part;eukaryotic 43S preinitiation complex;eukaryotic 48S preinitiation complex;eukaryotic translation initiation factor 3 complex;intracellular part;macromolecular complex;protein complex;ribonucleoprotein complex;translation preinitiation complex	binding;catalytic activity;cysteine-type peptidase activity;hydrolase activity;nucleic acid binding;peptidase activity;peptidase activity, acting on L-amino acid peptides;RNA binding;translation factor activity, nucleic acid binding;translation initiation factor activity	JAB;MitMem_reg	RNA transport	Q9DCH4	Eukaryotic translation initiation factor 3 subunit F	Eif3f				0	128.57	225170000	31368000	106480000	87318000	1	9	9	0.0387542	-0.0251956	sp|Q9DCH4|EIF3F_MOUSE	sp|Q9DCH4|EIF3F_MOUSE	1748
1.89146	2.41468	0.964953	1.68307	1.76553	2.21241	0.825704	1.47674	-0.205147	-0.284194	-0.0465485	-0.335208	biological regulation;regulation of biological process;regulation of catabolic process;regulation of macromolecule metabolic process;regulation of metabolic process;regulation of primary metabolic process;regulation of protein catabolic process;regulation of protein metabolic process;regulation of proteolysis	cell part;cytoplasm;extracellular region part;extracellular space;intracellular part	endopeptidase inhibitor activity;endopeptidase regulator activity;enzyme inhibitor activity;enzyme regulator activity;peptidase inhibitor activity;peptidase regulator activity;serine-type endopeptidase inhibitor activity	Serpin	Amoebiasis	Q9D154	Leukocyte elastase inhibitor A	Serpinb1a	+			0	129.49	229930000	40914000	102320000	86697000	4	11	11	0.0560008	-0.049423	sp|Q9D154|ILEUA_MOUSE;sp|Q8VHP7|ILEUB_MOUSE;sp|Q5SV42|ILEUC_MOUSE;sp|Q9JK88|SPI2_MOUSE	sp|Q9D154|ILEUA_MOUSE	1669
2.31976	1.90912	0.888461	1.03935	2.20286	1.72788	0.769518	0.784671	-0.0826828	-0.21429	-0.104853	-0.205713	cellular macromolecule metabolic process;cellular metabolic process;cellular nitrogen compound metabolic process;cellular process;macromolecule metabolic process;metabolic process;mRNA metabolic process;mRNA processing;nitrogen compound metabolic process;nucleic acid metabolic process;nucleobase-containing compound metabolic process;primary metabolic process;RNA metabolic process;RNA processing;R…	catalytic step 2 spliceosome;cell part;intracellular organelle part;intracellular part;macromolecular complex;nuclear part;organelle part;ribonucleoprotein complex;spliceosomal complex;U12-type spliceosomal complex	binding;nucleic acid binding	CPSF_A	Spliceosome	Q921M3	Splicing factor 3B subunit 3	Sf3b3				0	101.15	99743000	14882000	44060000	40800000	2	12	12	0.0505549	-0.0489259	sp|Q921M3-2|SF3B3_MOUSE;sp|Q921M3|SF3B3_MOUSE	sp|Q921M3-2|SF3B3_MOUSE;sp|Q921M3|SF3B3_MOUSE	1491
2.3703	2.23002	1.70447	1.16992	2.33019	2.16973	1.8846	0.924176	-0.0568963	-0.175697	-0.0668353	-0.18917	binding of sperm to zona pellucida;cell recognition;cell-cell recognition;cellular macromolecule metabolic process;cellular metabolic process;cellular process;cellular process involved in reproduction;cellular protein metabolic process;macromolecule metabolic process;metabolic process;primary metabolic process;protein folding;protein metabolic process;reproductive process;sperm-egg recognition	aggresome;cell body;cell part;centrosome;chaperonin-containing T-complex;cytoplasmic part;cytoskeletal part;cytoskeleton;cytosolic part;inclusion body;intermediate filament cytoskeleton;intracellular non-membrane-bounded organelle;intracellular organelle;intracellular organelle part;intracellular part;macromolecular complex;microtubule;microtubule organizing center;non-membrane-bounded organelle;…	adenyl nucleotide binding;adenyl ribonucleotide binding;ATP binding;binding;nucleotide binding;purine nucleotide binding;purine ribonucleoside triphosphate binding;purine ribonucleotide binding;ribonucleotide binding	Cpn60_TCP1		P42932	T-complex protein 1 subunit theta	Cct8				0	323.31	641900000	90129000	288930000	262840000	1	25	25	0.105963	0.0775093	sp|P42932|TCPQ_MOUSE	sp|P42932|TCPQ_MOUSE	561
2.23281	1.89987	NaN	NaN	2.55515	1.91525	NaN	NaN	-0.076615	-0.0812627	NaN	NaN	biological regulation;biosynthetic process;catabolic process;cellular biosynthetic process;cellular catabolic process;cellular lipid catabolic process;cellular lipid metabolic process;cellular metabolic process;cellular process;ceramide biosynthetic process;ceramide metabolic process;lipid biosynthetic process;lipid catabolic process;lipid metabolic process;membrane lipid biosynthetic process;mem…	cell part;cytoplasmic membrane-bounded vesicle;cytoplasmic part;cytoplasmic vesicle;extracellular region part;extracellular space;intracellular membrane-bounded organelle;intracellular organelle;intracellular part;lamellar body;lysosome;lytic vacuole;membrane-bounded organelle;membrane-bounded vesicle;organelle;stored secretory granule;vacuole;vesicle	catalytic activity;hydrolase activity;hydrolase activity, acting on ester bonds;hydrolase activity, acting on glycosyl bonds;lipase activity;phospholipase activity;phosphoric diester hydrolase activity;phosphoric ester hydrolase activity;sphingomyelin phosphodiesterase activity	Metallophos	Lysosome;Sphingolipid metabolism	Q04519	Sphingomyelin phosphodiesterase	Smpd1	+			0	27.166	9861300	1230300	4361300	4269700	1	4	4	0.32137	0.316692	sp|Q04519|ASM_MOUSE	sp|Q04519|ASM_MOUSE	885
1.16092	1.62387	1.69773	0.0931545	1.03998	1.45575	1.63979	-0.136046	-0.145079	-0.151426	-0.0629721	-0.22923	multi-organism process;response to biotic stimulus;response to other organism;response to stimulus;response to virus	cell part;cytoplasmic part;eukaryotic translation elongation factor 1 complex;intracellular part;macromolecular complex;protein complex	binding;nucleic acid binding;RNA binding;translation elongation factor activity;translation factor activity, nucleic acid binding	EF1G;GST_C;GST_N		Q9D8N0	Elongation factor 1-gamma	Eef1g				0	92.045	221250000	38931000	95787000	86534000	1	10	10	0.0177008	-0.0250319	sp|Q9D8N0|EF1G_MOUSE	sp|Q9D8N0|EF1G_MOUSE	1712
2.07011	2.0018	NaN	NaN	2.14757	1.73972	NaN	NaN	0.122607	0.131194	NaN	NaN	anatomical structure morphogenesis;biological adhesion;biological regulation;branching involved in ureteric bud morphogenesis;branching morphogenesis of a tube;cell adhesion;cell adhesion mediated by integrin;cell-cell adhesion;cell-cell adhesion mediated by integrin;cell-matrix adhesion;cell-substrate adhesion;cellular component organization;cellular component organization at cellular level;cell…	basement membrane;cell part;contractile fiber;contractile fiber part;cytoplasmic part;extracellular matrix part;extracellular region part;intracellular non-membrane-bounded organelle;intracellular organelle;intracellular part;membrane;non-membrane-bounded organelle;organelle;organelle part;smooth muscle contractile fiber	binding;calcium ion binding;cation binding;integrin binding;ion binding;metal ion binding;protein binding;protein complex binding;receptor binding	cEGF;EGF_CA;MAM		Q91V88	Nephronectin	Npnt	+			0	38.7	62793000	5861400	27180000	29752000	4	4	4	0.0933229	0.0555159	sp|Q91V88|NPNT_MOUSE;sp|Q91V88-2|NPNT_MOUSE;sp|Q91V88-3|NPNT_MOUSE;sp|Q91V88-4|NPNT_MOUSE	sp|Q91V88|NPNT_MOUSE;sp|Q91V88-2|NPNT_MOUSE;sp|Q91V88-3|NPNT_MOUSE;sp|Q91V88-4|NPNT_MOUSE	1441
1.39397	2.45312	1.08882	NaN	1.69492	2.85006	1.51949	NaN	0.227371	0.233397	0.215119	NaN	anatomical structure development;biological adhesion;cell adhesion;cellular process;developmental process;organ development;pancreas development	anchored to membrane;cell part;cell surface;cytoplasmic part;extracellular region part;extracellular space;Golgi apparatus;intracellular membrane-bounded organelle;intracellular organelle;intracellular part;intrinsic to membrane;membrane;membrane part;membrane-bounded organelle;organelle;plasma membrane		Mesothelin		Q61468	Megakaryocyte-potentiating factor;Mesothelin;Mesothelin, cleaved form	Msln	+			0	37.382	32490000	3790800	13044000	15655000	1	6	6	0.422696	0.483296	sp|Q61468|MSLN_MOUSE	sp|Q61468|MSLN_MOUSE	1042
2.5146	2.2944	1.85332	1.87232	2.48019	2.15468	1.75035	1.83248	-0.0645856	-0.0855274	-0.0940793	-0.0653703	acrosome assembly;actin cytoskeleton organization;actin filament-based process;adult behavior;adult locomotory behavior;ameboidal cell migration;anatomical structure development;anatomical structure formation involved in morphogenesis;anatomical structure morphogenesis;axon cargo transport;axonogenesis;behavior;biological regulation;brain morphogenesis;catabolic process;cell communication;cell cy…	astral microtubule;cell body;cell cortex;cell part;cell projection;cell projection part;centrosome;chromosomal part;cilium;cytoplasmic microtubule;cytoplasmic part;cytoskeletal part;cytosol;envelope;growth cone;intracellular non-membrane-bounded organelle;intracellular organelle;intracellular organelle part;intracellular part;kinesin complex;kinetochore;macromolecular complex;membrane;microtubule…	binding;cytoskeletal protein binding;microtubule binding;protein binding;tubulin binding	LisH;WD40	Ether lipid metabolism	P63005	Platelet-activating factor acetylhydrolase IB subunit alpha	Pafah1b1				0	77.175	75031000	7739100	34447000	32845000	2	6	6	0.137745	0.0397831	sp|P63005|LIS1_MOUSE;sp|P63005-2|LIS1_MOUSE	sp|P63005|LIS1_MOUSE;sp|P63005-2|LIS1_MOUSE	756
1.40844	1.25725	NaN	NaN	1.3932	1.14463	NaN	NaN	-0.116598	-0.118821	NaN	NaN	cellular component biogenesis;cellular component biogenesis at cellular level;cellular component organization or biogenesis;cellular component organization or biogenesis at cellular level;cellular process;establishment of localization;establishment of localization in cell;establishment of protein localization;intracellular protein transport;intracellular transport;nuclear import;nuclear transport…	cell part;cytoplasm;intracellular organelle part;intracellular part;macromolecular complex;membrane part;nuclear part;nuclear pore;organelle part;pore complex;protein complex	protein transporter activity;substrate-specific transporter activity;transporter activity	HEAT;IBN_N		Q8VI75	Importin-4	Ipo4				0	55.02	21564000	3687800	9448400	8427300	1	4	4	0.18994	0.0839006	sp|Q8VI75|IPO4_MOUSE	sp|Q8VI75|IPO4_MOUSE	1433
1.46032	1.88916	1.92395	1.83423	1.37701	1.72971	1.9431	1.66453	-0.0707392	-0.174491	-0.0579773	-0.124393	anatomical structure development;biological regulation;cell migration;cell motility;cellular component movement;cellular process;cerebral cortex development;developmental process;establishment of localization;establishment of localization in cell;establishment of protein localization;hippocampus development;intracellular protein transport;intracellular transport;locomotion;negative regulation of …	cell part;cytoplasmic membrane-bounded vesicle;cytoplasmic part;cytoplasmic vesicle;cytoplasmic vesicle membrane;cytoplasmic vesicle part;cytoskeletal part;cytosol;intracellular membrane-bounded organelle;intracellular organelle;intracellular organelle part;intracellular part;kinesin complex;macromolecular complex;melanosome;membrane;membrane-bounded organelle;membrane-bounded vesicle;microtubule…	binding;protein binding;protein domain specific binding	2003-03-14	Cell cycle;Neurotrophin signaling pathway;Oocyte meiosis	P62259	14-3-3 protein epsilon	Ywhae				0	236.88	2805000000	207790000	1801400000	795790000	1	16	13	0.0247677	0.0206874	sp|P62259|1433E_MOUSE	sp|P62259|1433E_MOUSE	718
1.58241	2.40939	1.15095	1.58785	1.39325	2.12347	0.986811	1.47851	-0.099649	-0.185835	-0.0721946	-0.0877488		cell part;cytoplasmic part;cytosol;intracellular membrane-bounded organelle;intracellular organelle;intracellular part;macromolecular complex;membrane-bounded organelle;nucleus;organelle;protein complex		TPR_1;TPR_8	Prion diseases	Q60864	Stress-induced-phosphoprotein 1	Stip1				0	323.31	650120000	92962000	295610000	261550000	1	25	25	0.0885003	-0.0681237	sp|Q60864|STIP1_MOUSE	sp|Q60864|STIP1_MOUSE	1006
2.52419	2.72857	2.48664	1.56223	2.50858	2.6406	2.33525	1.37529	-0.100701	-0.125652	-0.0162785	-0.0914484	cell cycle phase;cell cycle process;cell division;cellular component organization;cellular component organization at cellular level;cellular component organization or biogenesis;cellular component organization or biogenesis at cellular level;cellular process;mitosis;nuclear division;organelle fission;organelle organization	cell part;cytoplasm;cytoskeletal part;intracellular membrane-bounded organelle;intracellular organelle;intracellular organelle part;intracellular part;macromolecular complex;membrane-bounded organelle;microtubule;nucleus;organelle;organelle part;protein complex		CS;Nudc_N		O35685	Nuclear migration protein nudC	Nudc				0	107.28	224290000	24967000	104780000	94545000	1	13	13	0.0105563	0.00853977	sp|O35685|NUDC_MOUSE	sp|O35685|NUDC_MOUSE	208
-0.00339428	-0.0728773	NaN	NaN	-0.0292788	-0.0839515	NaN	NaN	0.0335111	0.0328061	NaN	NaN	biosynthetic process;carbohydrate metabolic process;cellular biosynthetic process;cellular lipid metabolic process;cellular metabolic process;cellular process;ceramide metabolic process;ganglioside biosynthetic process;ganglioside metabolic process;glycolipid biosynthetic process;glycolipid metabolic process;glycosphingolipid biosynthetic process;glycosphingolipid metabolic process;lipid biosynth…	cell part;cytoplasmic part;Golgi apparatus part;integral to Golgi membrane;integral to membrane;integral to organelle membrane;intracellular organelle part;intracellular part;intrinsic to Golgi membrane;intrinsic to membrane;intrinsic to organelle membrane;membrane part;organelle part	alpha-N-acetylneuraminate alpha-2,8-sialyltransferase activity;catalytic activity;sialyltransferase activity;transferase activity;transferase activity, transferring glycosyl groups	Glyco_transf_29		O35696	Alpha-2,8-sialyltransferase 8B	St8sia2				0.00071736	12.615	13715000	8325900	2580700	2808500	1	2	2	0.638226	0.129352	sp|O35696|SIA8B_MOUSE	sp|O35696|SIA8B_MOUSE	209
1.63445	2.35589	NaN	NaN	1.85933	2.53079	NaN	NaN	0.172872	0.152508	NaN	NaN	carbohydrate catabolic process;carbohydrate metabolic process;catabolic process;cellular carbohydrate catabolic process;cellular carbohydrate metabolic process;cellular catabolic process;cellular lipid catabolic process;cellular lipid metabolic process;cellular metabolic process;cellular process;ceramide catabolic process;ceramide metabolic process;glycolipid catabolic process;glycolipid metaboli…	cell part;cytoplasm;cytoplasmic part;intracellular membrane-bounded organelle;intracellular organelle;intracellular part;lysosome;lytic vacuole;membrane-bounded organelle;organelle;vacuole	alpha-galactosidase activity;alpha-N-acetylgalactosaminidase activity;catalytic activity;galactosidase activity;hexosaminidase activity;hydrolase activity;hydrolase activity, acting on glycosyl bonds;hydrolase activity, hydrolyzing O-glycosyl compounds	Melibiase	Glycosphingolipid biosynthesis - globo series;Lysosome	Q9QWR8	Alpha-N-acetylgalactosaminidase	Naga				0	24.742	8121800	1213400	3246100	3662300	1	4	4	0.265517	0.347724	sp|Q9QWR8|NAGAB_MOUSE	sp|Q9QWR8|NAGAB_MOUSE	1840
1.70469	2.13215	NaN	NaN	1.57928	2.01235	NaN	NaN	-0.125447	-0.119793	NaN	NaN	biological regulation;biosynthetic process;cell cycle;cell cycle checkpoint;cell surface receptor linked signaling pathway;cellular biosynthetic process;cellular macromolecule biosynthetic process;cellular macromolecule metabolic process;cellular metabolic process;cellular nitrogen compound metabolic process;cellular process;cellular protein metabolic process;cellular response to stimulus;macromo…	cell part;intracellular part;macromolecular complex;protein complex;protein kinase CK2 complex	adenyl nucleotide binding;adenyl ribonucleotide binding;ATP binding;beta-catenin binding;binding;catalytic activity;enzyme regulator activity;kinase activity;nucleotide binding;phosphatase regulator activity;phosphotransferase activity, alcohol group as acceptor;protein binding;protein kinase activity;protein phosphatase regulator activity;protein serine/threonine kinase activity;purine nucleotid…	Pkinase	Adherens junction;Circadian rhythm - plant;Measles;Ribosome biogenesis in eukaryotes;Tight junction;Wnt signaling pathway	Q60737	Casein kinase II subunit alpha	Csnk2a1				0.0081967	6.331	15834000	2008700	7014300	6811500	1	1	1	0.0272675	0.0252249	sp|Q60737|CSK21_MOUSE	sp|Q60737|CSK21_MOUSE	1001
1.15717	2.0186	NaN	NaN	0.73933	1.87247	NaN	NaN	-0.281001	-0.252243	NaN	NaN	cellular macromolecule metabolic process;cellular metabolic process;cellular process;cellular protein metabolic process;macromolecule metabolic process;metabolic process;primary metabolic process;protein folding;protein metabolic process	cell part;cytoplasmic part;endoplasmic reticulum;endoplasmic reticulum lumen;endoplasmic reticulum part;intracellular membrane-bounded organelle;intracellular organelle;intracellular organelle lumen;intracellular organelle part;intracellular part;membrane;membrane-bounded organelle;membrane-enclosed lumen;organelle;organelle lumen;organelle part	binding;calcium ion binding;catalytic activity;cation binding;cis-trans isomerase activity;drug binding;FK506 binding;ion binding;isomerase activity;macrolide binding;metal ion binding;peptidyl-prolyl cis-trans isomerase activity	FKBP_C		Q9Z247	Peptidyl-prolyl cis-trans isomerase FKBP9	Fkbp9				0	22.343	10908000	1914200	5061400	3932300	1	4	3	0.0622628	-0.134153	sp|Q9Z247|FKBP9_MOUSE	sp|Q9Z247|FKBP9_MOUSE	1956
1.77964	1.36597	1.60431	2.04124	1.73101	1.58794	1.46493	1.16324	-0.10036	-0.15946	-0.0641028	-0.208778	biological regulation;cellular macromolecule metabolic process;cellular metabolic process;cellular process;cellular protein metabolic process;cellular response to stimulus;hippo signaling cascade;intracellular signal transduction;macromolecule metabolic process;macromolecule modification;metabolic process;phosphate-containing compound metabolic process;phosphorus metabolic process;phosphorylation…	cell part;cytoplasm;intracellular membrane-bounded organelle;intracellular organelle;intracellular part;membrane-bounded organelle;nucleus;organelle	binding;cation binding;enzyme activator activity;enzyme binding;enzyme regulator activity;ion binding;kinase activator activity;kinase binding;kinase regulator activity;metal ion binding;protein binding	Mob1_phocein	Cell cycle - yeast	Q8BPB0	MOB kinase activator 1B	Mob1b				0	52.041	46575000	5427400	21104000	20044000	3	5	5	0.141411	-0.0919937	sp|Q8BPB0|MOB1B_MOUSE;sp|Q921Y0|MOB1A_MOUSE;sp|Q921Y0-2|MOB1A_MOUSE	sp|Q8BPB0|MOB1B_MOUSE;sp|Q921Y0|MOB1A_MOUSE;sp|Q921Y0-2|MOB1A_MOUSE	1277
2.31739	2.83145	NaN	NaN	2.14277	2.71167	NaN	NaN	-0.111041	-0.110589	NaN	NaN				VIT		Q99KC8	von Willebrand factor A domain-containing protein 5A	Vwa5a				0	45.09	14093000	1811400	6298600	5983000	1	7	7	0.000520828	0.000632167	sp|Q99KC8|VMA5A_MOUSE	sp|Q99KC8|VMA5A_MOUSE	1527
0.847917	1.23707	NaN	NaN	0.909197	1.02176	NaN	NaN	-0.146483	-0.170621	NaN	NaN	biological regulation;cellular component organization;cellular component organization at cellular level;cellular component organization or biogenesis;cellular component organization or biogenesis at cellular level;cellular macromolecule metabolic process;cellular metabolic process;cellular nitrogen compound metabolic process;cellular process;chromatin modification;chromatin organization;chromatin…	cell part;chromatin remodeling complex;histone deacetylase complex;intracellular organelle part;intracellular part;macromolecular complex;nuclear part;nucleoplasm part;NuRD complex;organelle part;protein complex;transcription factor complex;transcriptional repressor complex	binding;catalytic activity;cation binding;chromatin binding;deacetylase activity;DNA binding;histone deacetylase activity;hydrolase activity;hydrolase activity, acting on carbon-nitrogen (but not peptide) bonds;hydrolase activity, acting on carbon-nitrogen (but not peptide) bonds, in linear amides;ion binding;metal ion binding;nucleic acid binding;nucleic acid binding transcription factor activit…	BAH;ELM2;GATA		Q9R190	Metastasis-associated protein MTA2	Mta2				0	19.599	10078000	1780500	4116400	4181600	4	3	3	0.142827	0.0708165	sp|Q9R190|MTA2_MOUSE;sp|Q924K8-2|MTA3_MOUSE;sp|Q924K8|MTA3_MOUSE;sp|Q8K4B0|MTA1_MOUSE	sp|Q9R190|MTA2_MOUSE	1885
2.22629	1.45407	1.48548	1.46488	2.17664	1.81435	1.57075	1.40229	-0.0769954	-0.117349	-0.0567013	-0.176805	amine biosynthetic process;amine metabolic process;biosynthetic process;carboxylic acid biosynthetic process;carboxylic acid metabolic process;cellular amine metabolic process;cellular amino acid biosynthetic process;cellular amino acid metabolic process;cellular biosynthetic process;cellular ketone metabolic process;cellular metabolic process;cellular nitrogen compound biosynthetic process;cellu…		binding;catalytic activity;cofactor binding;O-phospho-L-serine:2-oxoglutarate aminotransferase activity;pyridoxal phosphate binding;transaminase activity;transferase activity;transferase activity, transferring nitrogenous groups;vitamin B6 binding;vitamin binding	Aminotran_5	Glycine, serine and threonine metabolism;Methane metabolism;Vitamin B6 metabolism	Q99K85	Phosphoserine aminotransferase	Psat1				0	184.6	289990000	31807000	130330000	127850000	1	13	13	0.481166	0.202344	sp|Q99K85|SERC_MOUSE	sp|Q99K85|SERC_MOUSE	1525
2.32259	2.6512	2.04541	2.24644	2.32634	2.51296	2.28632	2.09353	-0.0562362	-0.138092	-0.0928786	-0.173238	apoptosis;biological regulation;cell death;cellular component assembly;cellular component organization;cellular component organization at cellular level;cellular component organization or biogenesis;cellular component organization or biogenesis at cellular level;cellular macromolecule metabolic process;cellular metabolic process;cellular process;cellular protein metabolic process;cellular respons…	cell part;cytoplasm;cytoskeleton;intermediate filament cytoskeleton;intracellular non-membrane-bounded organelle;intracellular organelle;intracellular organelle part;intracellular part;non-membrane-bounded organelle;nuclear part;nucleolus;nucleoplasm;organelle;organelle part	binding;catalytic activity;cis-trans isomerase activity;drug binding;estrogen receptor binding;FK506 binding;heat shock protein binding;hormone receptor binding;Hsp70 protein binding;Hsp90 protein binding;isomerase activity;macrolide binding;nuclear hormone receptor binding;peptide binding;peptidyl-prolyl cis-trans isomerase activity;protein binding;receptor binding;steroid hormone receptor bindi…	Pro_isomerase;TPR_7	Calcium signaling pathway;Huntington's disease;Parkinson's disease	Q9CR16	Peptidyl-prolyl cis-trans isomerase D	Ppid				0	41.973	80661000	5833700	38871000	35956000	1	6	6	0.494574	0.107392	sp|Q9CR16|PPID_MOUSE	sp|Q9CR16|PPID_MOUSE	1608
2.18311	1.86936	1.36463	2.1116	2.14942	1.71953	1.13921	2.08096	-0.0877334	-0.135047	-0.0468614	-0.0848692	biological regulation;cellular macromolecule metabolic process;cellular metabolic process;cellular process;cellular protein metabolic process;macromolecule metabolic process;metabolic process;primary metabolic process;protein folding;protein metabolic process;regulation of biological process;regulation of reproductive process;regulation of viral genome replication;regulation of viral reproduction	cell part;cytoplasmic part;cytosol;extracellular region;intracellular membrane-bounded organelle;intracellular organelle;intracellular part;membrane-bounded organelle;nucleus;organelle	binding;catalytic activity;cis-trans isomerase activity;isomerase activity;peptide binding;peptidyl-prolyl cis-trans isomerase activity	Pro_isomerase		P17742	Peptidyl-prolyl cis-trans isomerase A;Peptidyl-prolyl cis-trans isomerase A, N-terminally processed	Ppia	+			0	244.95	4463300000	526250000	2043500000	1893500000	1	10	10	0.010239	0.0091258	sp|P17742|PPIA_MOUSE	sp|P17742|PPIA_MOUSE	424
2.26604	1.77281	1.15717	1.70964	2.23248	1.50518	0.954345	1.47358	-0.129892	-0.285354	-0.0615862	-0.233702	biological regulation;cellular metabolic process;cellular process;cellular response to stimulus;intracellular protein kinase cascade;intracellular signal transduction;macromolecule metabolic process;metabolic process;peptide metabolic process;primary metabolic process;protein metabolic process;proteolysis;regulation of biological process;regulation of cellular process;response to stimulus;signal …	cell part;cytoplasm;intracellular part	binding;catalytic activity;cation binding;endopeptidase activity;hydrolase activity;ion binding;metal ion binding;metalloendopeptidase activity;metallopeptidase activity;peptidase activity;peptidase activity, acting on L-amino acid peptides;peptide binding	Peptidase_M3	African trypanosomiasis;Renin-angiotensin system	Q8C1A5	Thimet oligopeptidase	Thop1				0	323.31	838830000	108490000	395430000	334910000	1	21	21	0.0883279	-0.0660055	sp|Q8C1A5|THOP1_MOUSE	sp|Q8C1A5|THOP1_MOUSE	1308
1.65869	2.31403	NaN	NaN	1.58467	2.10782	NaN	NaN	-0.272193	-0.295606	NaN	NaN	acute inflammatory response;acute-phase response;astrocyte differentiation;behavior;biological regulation;carbohydrate homeostasis;cell differentiation;cell proliferation;cell surface receptor linked signaling pathway;cellular developmental process;cellular metabolic process;cellular process;cellular response to chemical stimulus;cellular response to cytokine stimulus;cellular response to interle…	cell part;cytoplasmic part;cytosol;intracellular membrane-bounded organelle;intracellular organelle;intracellular part;membrane;membrane-bounded organelle;nucleus;organelle;plasma membrane	binding;calcium ion binding;cation binding;DNA binding;ion binding;ligand-dependent nuclear receptor activity;metal ion binding;molecular transducer activity;nucleic acid binding;nucleic acid binding transcription factor activity;protein binding;receptor activity;regulatory region DNA binding;regulatory region nucleic acid binding;sequence-specific DNA binding;sequence-specific DNA binding RNA po…	SH2;STAT_alpha;STAT_bind;STAT_int	Acute myeloid leukemia;Adipocytokine signaling pathway;Chemokine signaling pathway;Hepatitis C;Jak-STAT signaling pathway;ko05152;Measles;Pancreatic cancer;Pathways in cancer;Toxoplasmosis	P42227	Signal transducer and activator of transcription 3	Stat3				0	44.461	14465000	1695200	7101700	5667900	3	5	5	0.00594214	0.0077188	sp|P42227-2|STAT3_MOUSE;sp|P42227-3|STAT3_MOUSE;sp|P42227|STAT3_MOUSE	sp|P42227-2|STAT3_MOUSE;sp|P42227-3|STAT3_MOUSE;sp|P42227|STAT3_MOUSE	559
1.93866	2.47415	NaN	NaN	1.8017	2.35623	NaN	NaN	-0.210546	-0.19555	NaN	NaN	biological regulation;cellular macromolecule metabolic process;cellular metabolic process;cellular process;cellular protein metabolic process;cellular response to stimulus;dephosphorylation;macromolecule metabolic process;macromolecule modification;metabolic process;phosphate-containing compound metabolic process;phosphorus metabolic process;primary metabolic process;protein dephosphorylation;pro…	cell part;intracellular part;macromolecular complex;protein complex;protein phosphatase type 2A complex;protein serine/threonine phosphatase complex	catalytic activity;enzyme regulator activity;hydrolase activity;hydrolase activity, acting on ester bonds;phosphatase activity;phosphatase regulator activity;phosphoprotein phosphatase activity;phosphoric ester hydrolase activity;protein phosphatase regulator activity;protein phosphatase type 2A regulator activity;protein serine/threonine phosphatase activity		Cell cycle - yeast;Chagas disease (American trypanosomiasis);Hepatitis C;mRNA surveillance pathway;Tight junction	Q6P1F6	Serine/threonine-protein phosphatase 2A 55 kDa regulatory subunit B alpha isoform	Ppp2r2a				0	26.972	10980000	1095500	4856400	5028400	2	3	3	0.0170794	0.0203876	sp|Q6P1F6|2ABA_MOUSE;sp|Q925E7|2ABD_MOUSE	sp|Q6P1F6|2ABA_MOUSE	1135
1.54834	2.66132	1.68023	2.48641	1.24123	2.4363	1.52572	2.33657	-0.0686649	-0.165451	-0.0440475	-0.09562	anatomical structure morphogenesis;biological regulation;caveola assembly;caveolin-mediated endocytosis;cell part morphogenesis;cell projection morphogenesis;cell projection organization;cellular component assembly;cellular component assembly at cellular level;cellular component morphogenesis;cellular component organization;cellular component organization at cellular level;cellular component orga…	caveola;cell part;cell projection membrane;cell projection part;cytoplasmic part;cytoplasmic vesicle membrane;cytoplasmic vesicle part;cytoskeleton;cytosol;early endosome;endosome;extrinsic to membrane;intracellular membrane-bounded organelle;intracellular non-membrane-bounded organelle;intracellular organelle;intracellular organelle part;intracellular part;leading edge membrane;membrane;membrane…	binding;cytoskeletal protein binding;lipid binding;protein binding	FCH;SH3_1		Q9WVE8	Protein kinase C and casein kinase substrate in neurons protein 2	Pacsin2				0	65.749	30204000	4039200	13934000	12231000	1	4	4	0.0703972	-0.0901039	sp|Q9WVE8|PACN2_MOUSE	sp|Q9WVE8|PACN2_MOUSE	1924
2.13786	2.39377	NaN	NaN	2.00346	2.38062	NaN	NaN	-0.188266	-0.201377	NaN	NaN	biological regulation;cell redox homeostasis;cellular homeostasis;cellular metabolic process;cellular process;electron transport chain;generation of precursor metabolites and energy;glycerol ether metabolic process;homeostatic process;metabolic process;organic ether metabolic process;oxidation-reduction process;regulation of biological process;regulation of biological quality;regulation of cellul…	cell part;cytoplasm;intracellular membrane-bounded organelle;intracellular organelle;intracellular part;macromolecular complex;membrane-bounded organelle;nucleus;organelle;proteasome complex;protein complex	catalytic activity;disulfide oxidoreductase activity;electron carrier activity;oxidoreductase activity;oxidoreductase activity, acting on a sulfur group of donors;protein disulfide oxidoreductase activity	PITH;Thioredoxin		Q8CDN6	Thioredoxin-like protein 1	Txnl1				0	46.173	21602000	1317200	11008000	9277300	1	4	4	0.111369	0.0740513	sp|Q8CDN6|TXNL1_MOUSE	sp|Q8CDN6|TXNL1_MOUSE	1328
1.02935	1.45439	0.816968	NaN	0.951513	1.35044	0.778377	NaN	-0.122271	-0.184818	-0.105644	NaN	aging;biological regulation;biosynthetic process;carboxylic acid biosynthetic process;carboxylic acid metabolic process;cell aging;cell proliferation;cell surface receptor linked signaling pathway;cellular biosynthetic process;cellular component assembly;cellular component organization;cellular component organization or biogenesis;cellular ketone metabolic process;cellular lipid metabolic process…	cell part;cell surface;cytoplasm;extracellular region part;extracellular space;intracellular part	binding;catalytic activity;chemoattractant activity;cytokine activity;dopachrome isomerase activity;intramolecular oxidoreductase activity;intramolecular oxidoreductase activity, interconverting keto- and enol-groups;intramolecular oxidoreductase activity, transposing C=C bonds;isomerase activity;phenylpyruvate tautomerase activity;protein binding;receptor binding	MIF	Phenylalanine metabolism;Tyrosine metabolism	P34884	Macrophage migration inhibitory factor	Mif	+			0	33.005	128530000	27283000	52860000	48388000	1	3	3	0.0728682	0.0336497	sp|P34884|MIF_MOUSE	sp|P34884|MIF_MOUSE	526
1.74485	2.31829	0.882526	1.33142	1.77311	2.08963	0.718351	1.1358	-0.110885	-0.219203	-0.149441	-0.164561	biological regulation;catabolic process;cellular catabolic process;cellular macromolecule catabolic process;cellular macromolecule metabolic process;cellular metabolic process;cellular nitrogen compound metabolic process;cellular process;gene silencing;gene silencing by RNA;macromolecule catabolic process;macromolecule metabolic process;metabolic process;mRNA catabolic process;mRNA metabolic proc…	cell part;cytoplasmic part;intracellular non-membrane-bounded organelle;intracellular organelle;intracellular organelle part;intracellular part;macromolecular complex;non-membrane-bounded organelle;nuclear part;organelle;organelle part;ribonucleoprotein complex;RNA granule;spliceosomal complex;stress granule	binding;mRNA binding;nucleic acid binding;nucleotide binding;poly(A) RNA binding;poly-purine tract binding;RNA binding;single-stranded RNA binding	PABP;RRM_1	mRNA surveillance pathway;RNA degradation;RNA transport	P29341	Polyadenylate-binding protein 1	Pabpc1				0	293.51	861840000	74448000	329080000	458310000	1	21	21	0.0240789	-0.0210309	sp|P29341|PABP1_MOUSE	sp|P29341|PABP1_MOUSE	506
1.87318	1.09646	NaN	NaN	1.6241	1.06537	NaN	NaN	-0.0890832	-0.0812932	NaN	NaN	anatomical structure development;anatomical structure morphogenesis;axonogenesis;biological regulation;cell part morphogenesis;cell projection morphogenesis;cell projection organization;cellular component assembly;cellular component assembly at cellular level;cellular component morphogenesis;cellular component organization;cellular component organization at cellular level;cellular component organ…	AP-2 adaptor complex;AP-type membrane coat adaptor complex;cell part;clathrin adaptor complex;coated pit;cytoplasmic part;cytoplasmic vesicle part;Golgi apparatus;intracellular;intracellular membrane-bounded organelle;intracellular organelle;intracellular organelle part;intracellular part;macromolecular complex;membrane part;membrane-bounded organelle;nucleus;organelle;organelle part;plasma membr…	1-phosphatidylinositol binding;binding;clathrin binding;lipid binding;phosphatidylinositol binding;phospholipid binding;protein binding	ANTH		Q7M6Y3	Phosphatidylinositol-binding clathrin assembly protein	Picalm				0	62.846	31903000	5634300	14321000	11948000	9	5	5	0.00476441	0.00774091	sp|Q7M6Y3-2|PICAL_MOUSE;sp|Q7M6Y3-3|PICAL_MOUSE;sp|Q7M6Y3-4|PICAL_MOUSE;sp|Q7M6Y3-6|PICAL_MOUSE;sp|Q7M6Y3-5|PICAL_MOUSE;sp|Q7M6Y3|PICAL_MOUSE;sp|Q61548-3|AP180_MOUSE;sp|Q61548-2|AP180_MOUSE;sp|Q61548|AP180_MOUSE	sp|Q7M6Y3-2|PICAL_MOUSE;sp|Q7M6Y3-3|PICAL_MOUSE;sp|Q7M6Y3-4|PICAL_MOUSE;sp|Q7M6Y3-6|PICAL_MOUSE;sp|Q7M6Y3-5|PICAL_MOUSE;sp|Q7M6Y3|PICAL_MOUSE	1184
1.10279	1.30404	NaN	1.92296	1.02255	1.29084	NaN	1.84724	-0.100577	-0.118696	NaN	-0.134398	cellular process;establishment of localization;establishment of protein localization;protein transport;response to calcium ion;response to chemical stimulus;response to inorganic substance;response to metal ion;response to stimulus;transport;vesicle-mediated transport	cell part;coated vesicle;coated vesicle membrane;cytoplasmic membrane-bounded vesicle;cytoplasmic part;cytoplasmic vesicle;cytoplasmic vesicle membrane;cytoplasmic vesicle part;endoplasmic reticulum membrane;endoplasmic reticulum part;ER to Golgi transport vesicle;ER to Golgi transport vesicle membrane;intracellular membrane-bounded organelle;intracellular organelle;intracellular organelle part;i…		WD40	Protein processing in endoplasmic reticulum	Q3UPL0	Protein transport protein Sec31A	Sec31a				0	84.007	52308000	9518900	21843000	20947000	3	8	8	0.0581575	0.0937439	sp|Q3UPL0-2|SC31A_MOUSE;sp|Q3UPL0|SC31A_MOUSE;sp|Q3UPL0-3|SC31A_MOUSE	sp|Q3UPL0-2|SC31A_MOUSE;sp|Q3UPL0|SC31A_MOUSE	957
2.32351	2.18656	2.0411	0.638584	2.30127	2.1584	2.08209	0.569977	-0.0668806	-0.134667	-0.0580974	-0.158848	cellular component assembly;cellular component assembly at cellular level;cellular component organization;cellular component organization at cellular level;cellular component organization or biogenesis;cellular component organization or biogenesis at cellular level;cellular macromolecular complex assembly;cellular macromolecular complex subunit organization;cellular process;cellular protein compl…	cell part;cytoplasm;cytoskeletal part;intracellular organelle part;intracellular part;macromolecular complex;membrane;microtubule;organelle part;plasma membrane;protein complex	binding;catalytic activity;GTP binding;GTPase activity;guanyl nucleotide binding;guanyl ribonucleotide binding;hydrolase activity;hydrolase activity, acting on acid anhydrides;hydrolase activity, acting on acid anhydrides, in phosphorus-containing anhydrides;nucleoside-triphosphatase activity;nucleotide binding;purine nucleotide binding;purine ribonucleoside triphosphate binding;purine ribonucleo…	Tubulin;Tubulin_C	Gap junction;Pathogenic Escherichia coli infection;Phagosome	Q7TMM9	Tubulin beta-2A chain	Tubb2a				0	230.94	830070000	158150000	351010000	320910000	1	17	1	0.0803867	0.0995089	sp|Q7TMM9|TBB2A_MOUSE	sp|Q7TMM9|TBB2A_MOUSE	1186
1.82766	2.57109	2.10454	2.21325	2.23383	2.35617	2.04597	2.16717	-0.0589838	-0.115926	-0.0848386	-0.091187	biological regulation;negative regulation of biological process;negative regulation of cellular component organization;negative regulation of cellular process;negative regulation of developmental process;negative regulation of mitochondrial fusion;negative regulation of mitochondrion organization;negative regulation of organelle organization;regulation of anatomical structure morphogenesis;regula…	cell part;cytoplasmic part;intracellular organelle part;intracellular part;membrane;mitochondrial membrane;mitochondrial outer membrane;mitochondrial part;organelle membrane;organelle outer membrane;organelle part;outer membrane	binding;catalytic activity;cation binding;ion binding;metal ion binding;oxidoreductase activity;transition metal ion binding;zinc ion binding	ADH_N;ADH_zinc_N		Q62465	Synaptic vesicle membrane protein VAT-1 homolog	Vat1				0	115.61	237160000	27221000	109310000	100630000	1	7	7	0.293157	0.140664	sp|Q62465|VAT1_MOUSE	sp|Q62465|VAT1_MOUSE	1097
2.18056	1.75796	NaN	NaN	2.0431	1.76952	NaN	NaN	-0.114379	-0.112599	NaN	NaN	biological regulation;cell cycle phase;cell cycle process;cell division;cellular component organization;cellular component organization at cellular level;cellular component organization or biogenesis;cellular component organization or biogenesis at cellular level;cellular process;chromosome organization;developmental process;meiosis;mitosis;negative regulation of biological process;negative regul…	cell part;chromatin;chromosomal part;chromosome, centromeric region;intracellular organelle part;intracellular part;nuclear part;nucleoplasm;organelle part		STAG	Cell cycle;Cell cycle - yeast;Meiosis - yeast	O35638	Cohesin subunit SA-2	Stag2				0	42.127	15294000	1686200	7149600	6457700	2	6	6	0.10295	0.0848784	sp|O35638|STAG2_MOUSE;sp|Q9D3E6|STAG1_MOUSE	sp|O35638|STAG2_MOUSE	203
2.34863	1.73708	1.64436	NaN	2.13481	1.77901	1.7939	NaN	-0.130508	-0.175599	-0.171742	NaN	anatomical structure development;biological regulation;cell development;cellular developmental process;cellular process;cellular response to calcium ion;cellular response to chemical stimulus;cellular response to inorganic substance;cellular response to metal ion;cellular response to stimulus;developmental process;epithelial cell development;glomerular epithelial cell development;glomerular visce…	cell leading edge;cell part;cell projection;cytoplasm;cytoskeletal part;intracellular membrane-bounded organelle;intracellular organelle;intracellular organelle part;intracellular part;lateral plasma membrane;macromolecular complex;membrane part;membrane-bounded organelle;microtubule;midbody;neuron projection;nucleus;organelle;organelle part;plasma membrane part;protein complex;ribonucleoprotein …	enzyme activator activity;enzyme regulator activity;GTPase activator activity;GTPase regulator activity;nucleoside-triphosphatase regulator activity;Ras GTPase activator activity;small GTPase regulator activity	CH;IQ;RasGAP;RasGAP_C	Regulation of actin cytoskeleton	Q9JKF1	Ras GTPase-activating-like protein IQGAP1	Iqgap1				0	217.65	217280000	46736000	91482000	79059000	1	19	18	0.166357	0.0996539	sp|Q9JKF1|IQGA1_MOUSE	sp|Q9JKF1|IQGA1_MOUSE	1816
1.94987	1.73929	1.00813	0.927972	1.92604	1.68769	0.917852	0.778461	-0.0700272	-0.0962213	-0.0751552	-0.122256	biological adhesion;biosynthetic process;cell adhesion;cellular biosynthetic process;cellular component assembly;cellular component assembly at cellular level;cellular component organization;cellular component organization at cellular level;cellular component organization or biogenesis;cellular component organization or biogenesis at cellular level;cellular macromolecular complex assembly;cellula…	90S preribosome;cell part;cytosolic small ribosomal subunit;intracellular membrane-bounded organelle;intracellular organelle;intracellular organelle part;intracellular part;macromolecular complex;membrane;membrane-bounded organelle;nucleus;organelle;organelle part;plasma membrane;preribosome;ribonucleoprotein complex;small ribosomal subunit	binding;extracellular matrix binding;laminin binding;laminin receptor activity;protein binding;receptor activity;structural constituent of ribosome;structural molecule activity	Ribosomal_S2	Ribosome	P14206	40S ribosomal protein SA	Rpsa				0	171.27	469100000	64649000	208750000	195710000	1	7	7	0.065311	0.0402115	sp|P14206|RSSA_MOUSE	sp|P14206|RSSA_MOUSE	389
2.35488	1.42959	1.12836	1.85663	2.29378	1.14757	0.913722	1.64524	-0.16351	-0.287888	-0.0922325	-0.173173	cellular macromolecule metabolic process;cellular metabolic process;cellular process;cellular protein metabolic process;cullin deneddylation;macromolecule metabolic process;macromolecule modification;metabolic process;primary metabolic process;protein deneddylation;protein metabolic process;protein modification by small protein conjugation or removal;protein modification by small protein removal;…	cell part;cytoplasm;intracellular organelle part;intracellular part;macromolecular complex;nuclear part;organelle part;protein complex;signalosome		JAB;MitMem_reg		O88545	COP9 signalosome complex subunit 6	Cops6				0	74.717	109130000	14786000	50386000	43958000	1	7	7	0.0674786	-0.0732681	sp|O88545|CSN6_MOUSE	sp|O88545|CSN6_MOUSE	261
2.11995	1.26694	1.52712	1.69149	2.0391	1.0624	1.59608	1.62462	-0.0812474	-0.166486	-0.128188	-0.104418	anatomical structure development;biological regulation;catabolic process;cellular catabolic process;cellular macromolecule catabolic process;cellular macromolecule metabolic process;cellular metabolic process;cellular process;developmental process;macromolecule catabolic process;macromolecule metabolic process;metabolic process;modification-dependent macromolecule catabolic process;modification-d…	cell part;contractile fiber part;cytoplasmic mRNA processing body;cytoplasmic part;cytosol;intracellular membrane-bounded organelle;intracellular non-membrane-bounded organelle;intracellular organelle;intracellular organelle part;intracellular part;macromolecular complex;membrane-bounded organelle;mitochondrion;non-membrane-bounded organelle;nuclear matrix;nuclear part;organelle;organelle part;po…	binding;catalytic activity;endopeptidase activity;hydrolase activity;nucleic acid binding;peptidase activity;peptidase activity, acting on L-amino acid peptides;RNA binding;threonine-type endopeptidase activity;threonine-type peptidase activity	Proteasome;Proteasome_A_N	Proteasome	Q9QUM9	Proteasome subunit alpha type-6	Psma6				0	131.64	360360000	55539000	157150000	147670000	1	10	10	0.052661	0.0481898	sp|Q9QUM9|PSA6_MOUSE	sp|Q9QUM9|PSA6_MOUSE	1837
1.91422	0.853038	NaN	NaN	1.67888	0.82171	NaN	NaN	-0.222229	-0.238204	NaN	NaN	biological regulation;cellular component assembly;cellular component assembly at cellular level;cellular component organization;cellular component organization at cellular level;cellular component organization or biogenesis;cellular component organization or biogenesis at cellular level;cellular macromolecular complex assembly;cellular macromolecular complex subunit organization;cellular macromol…	cell part;cytoplasmic part;eukaryotic translation initiation factor 2 complex;intracellular part;macromolecular complex;protein complex	binding;nucleic acid binding;ribonucleoprotein binding;ribosome binding;RNA binding;translation factor activity, nucleic acid binding;translation initiation factor activity;tRNA binding	eIF2A		Q8BJW6	Eukaryotic translation initiation factor 2A	Eif2a				0	37.357	15373000	2764600	6562200	6045800	2	5	5	0.00638241	0.0144993	sp|Q8BJW6|EIF2A_MOUSE;sp|Q8BJW6-2|EIF2A_MOUSE	sp|Q8BJW6|EIF2A_MOUSE;sp|Q8BJW6-2|EIF2A_MOUSE	1254
1.27673	2.36272	0.971369	1.56871	1.1445	2.20439	0.923872	1.35952	-0.17397	-0.106048	-0.0833246	-0.125494	cellular macromolecule metabolic process;cellular metabolic process;cellular nitrogen compound metabolic process;cellular process;macromolecule metabolic process;metabolic process;mRNA metabolic process;mRNA processing;nitrogen compound metabolic process;nucleic acid metabolic process;nucleobase-containing compound metabolic process;primary metabolic process;RNA metabolic process;RNA processing	cell part;intracellular membrane-bounded organelle;intracellular organelle;intracellular part;macromolecular complex;membrane-bounded organelle;nucleus;organelle;ribonucleoprotein complex	binding;DNA binding;nucleic acid binding;RNA binding;single-stranded DNA binding;structure-specific DNA binding;translation activator activity;translation regulator activity;translation regulator activity, nucleic acid binding	KH_1	Spliceosome	P60335	Poly(rC)-binding protein 1	Pcbp1				0	182.85	479560000	152670000	173740000	153140000	1	8	5	0.0170264	-0.0177964	sp|P60335|PCBP1_MOUSE	sp|P60335|PCBP1_MOUSE	679
1.65237	1.34307	0.800082	0.669753	1.69082	1.20495	0.735522	0.669027	-0.0753072	-0.157238	-0.0833857	-0.158655	amine metabolic process;amino acid activation;carboxylic acid metabolic process;cellular amine metabolic process;cellular amino acid metabolic process;cellular ketone metabolic process;cellular macromolecule metabolic process;cellular metabolic process;cellular nitrogen compound metabolic process;cellular process;macromolecule metabolic process;metabolic process;ncRNA metabolic process;nitrogen c…	actin cytoskeleton;cell part;cytoplasm;cytoskeleton;intracellular non-membrane-bounded organelle;intracellular organelle;intracellular part;non-membrane-bounded organelle;organelle	adenyl nucleotide binding;adenyl ribonucleotide binding;aminoacyl-tRNA ligase activity;ATP binding;binding;catalytic activity;ligase activity;ligase activity, forming aminoacyl-tRNA and related compounds;ligase activity, forming carbon-oxygen bonds;nucleotide binding;purine nucleotide binding;purine ribonucleoside triphosphate binding;purine ribonucleotide binding;ribonucleotide binding;threonine…	HGTP_anticodon;TGS;tRNA_SAD;tRNA-synt_2b	Aminoacyl-tRNA biosynthesis	Q9D0R2	Threonine--tRNA ligase, cytoplasmic	Tars				0	128.27	119140000	18636000	52811000	47690000	2	13	13	0.161122	0.077779	sp|Q9D0R2|SYTC_MOUSE;sp|Q8BLY2|SYTC2_MOUSE	sp|Q9D0R2|SYTC_MOUSE	1668
2.19708	3.07687	3.27283	3.20923	2.12257	2.96131	3.13465	3.24237	-0.0792799	-0.15814	-0.146899	-0.205746	biological regulation;regulation of biological process;regulation of cell division;regulation of cellular process;regulation of cytokinesis;response to amine stimulus;response to amphetamine;response to calcium ion;response to chemical stimulus;response to corticosteroid stimulus;response to corticosterone stimulus;response to endogenous stimulus;response to glucocorticoid stimulus;response to ho…	cell part;centrosome;cytoplasmic part;cytoskeletal part;cytosol;intracellular non-membrane-bounded organelle;intracellular organelle;intracellular organelle part;intracellular part;macromolecular complex;microtubule;microtubule organizing center;non-membrane-bounded organelle;organelle;organelle part;protein complex;spindle microtubule;spindle pole	binding;calcium ion binding;cation binding;ion binding;metal ion binding	EF_hand_5	Alzheimer's disease;Calcium signaling pathway;Gastric acid secretion;Glioma;GnRH signaling pathway;Insulin signaling pathway;ko05152;Long-term potentiation;Melanogenesis;Neurotrophin signaling pathway;Olfactory transduction;Oocyte meiosis;Phosphatidylinositol signaling system;Phototransduction;Phototransduction - fly;Plant-pathogen interaction;Salivary secretion;Vascular smooth muscle contraction	P62204	Calmodulin	Calm1				0	270.01	1104600000	40474000	562130000	501990000	2	6	5	0.0316113	0.04524	sp|P62204|CALM_MOUSE;sp|Q9D6P8|CALL3_MOUSE	sp|P62204|CALM_MOUSE;sp|Q9D6P8|CALL3_MOUSE	716
1.61193	2.38341	2.14372	1.99378	1.65141	2.20445	2.08045	1.87314	-0.0720126	-0.159831	-0.0699061	-0.136743	biological regulation;biosynthetic process;cellular biosynthetic process;cellular macromolecule biosynthetic process;cellular macromolecule metabolic process;cellular metabolic process;cellular nitrogen compound metabolic process;cellular process;cellular protein metabolic process;chaperone mediated protein folding requiring cofactor;chaperone-mediated protein folding;'de novo' posttranslational …	cell part;cell surface;cytoplasmic membrane-bounded vesicle;cytoplasmic part;cytoplasmic vesicle;cytosol;extracellular membrane-bounded organelle;extracellular organelle;extracellular region part;extracellular vesicular exosome;intracellular membrane-bounded organelle;intracellular non-membrane-bounded organelle;intracellular organelle;intracellular organelle part;intracellular part;macromolecula…	adenyl nucleotide binding;adenyl ribonucleotide binding;ATP binding;ATPase activity;ATPase activity, coupled;binding;catalytic activity;hydrolase activity;hydrolase activity, acting on acid anhydrides;hydrolase activity, acting on acid anhydrides, in phosphorus-containing anhydrides;nucleoside-triphosphatase activity;nucleotide binding;purine nucleotide binding;purine ribonucleoside triphosphate …	HSP70	Antigen processing and presentation;Endocytosis;MAPK signaling pathway;Measles;Protein processing in endoplasmic reticulum;Spliceosome;Toxoplasmosis	P63017	Heat shock cognate 71 kDa protein	Hspa8	+			0	323.31	6839200000	879120000	3093000000	2867100000	2	31	27	0.0493626	0.03817	sp|P63017|HSP7C_MOUSE;sp|P17156|HSP72_MOUSE	sp|P63017|HSP7C_MOUSE	757
1.52135	2.03016	NaN	NaN	1.60696	1.87023	NaN	NaN	-0.251161	-0.289422	NaN	NaN	cellular metabolic process;cellular process;electron transport chain;generation of precursor metabolites and energy;macromolecule metabolic process;metabolic process;oxidation-reduction process;primary metabolic process;protein metabolic process;proteolysis	cell part;cytoplasmic part;intracellular organelle part;intracellular part;macromolecular complex;membrane;membrane part;mitochondrial inner membrane;mitochondrial membrane;mitochondrial membrane part;mitochondrial part;mitochondrial respiratory chain complex III;organelle inner membrane;organelle membrane;organelle part;protein complex;respiratory chain complex III	binding;catalytic activity;cation binding;endopeptidase activity;hydrolase activity;ion binding;metal ion binding;metalloendopeptidase activity;metallopeptidase activity;peptidase activity;peptidase activity, acting on L-amino acid peptides	Peptidase_M16;Peptidase_M16_C	Alzheimer's disease;Cardiac muscle contraction;Huntington's disease;Oxidative phosphorylation;Parkinson's disease	Q9DB77	Cytochrome b-c1 complex subunit 2, mitochondrial	Uqcrc2				0	134.42	191540000	25650000	91760000	74130000	1	9	9	0.146606	0.110671	sp|Q9DB77|QCR2_MOUSE	sp|Q9DB77|QCR2_MOUSE	1726
1.08182	-0.374056	NaN	NaN	1.02694	-0.583809	NaN	NaN	-0.0585031	-0.0567463	NaN	NaN	actin cytoskeleton organization;actin filament-based process;cellular component organization;cellular component organization at cellular level;cellular component organization or biogenesis;cellular component organization or biogenesis at cellular level;cellular process;cytoskeleton organization;organelle organization	actin cytoskeleton;cell part;cytoskeleton;intracellular membrane-bounded organelle;intracellular non-membrane-bounded organelle;intracellular organelle;intracellular part;membrane-bounded organelle;non-membrane-bounded organelle;nucleus;organelle	binding;cation binding;ion binding;metal ion binding;transition metal ion binding;zinc ion binding	LIM		P97315	Cysteine and glycine-rich protein 1	Csrp1				0	18.896	4170200	801820	1661200	1707200	1	3	3	0.00435622	0.0155176	sp|P97315|CSRP1_MOUSE	sp|P97315|CSRP1_MOUSE	828
1.48223	2.59118	NaN	NaN	1.40714	2.49807	NaN	NaN	-0.111041	-0.12975	NaN	NaN	catabolic process;cellular catabolic process;cellular metabolic process;cellular nitrogen compound catabolic process;cellular nitrogen compound metabolic process;cellular process;GTP catabolic process;GTP metabolic process;heterocycle catabolic process;heterocycle metabolic process;metabolic process;nitrogen compound metabolic process;nucleobase-containing compound catabolic process;nucleobase-co…		binding;catalytic activity;GTP binding;GTPase activity;guanyl nucleotide binding;guanyl ribonucleotide binding;hydrolase activity;hydrolase activity, acting on acid anhydrides;hydrolase activity, acting on acid anhydrides, in phosphorus-containing anhydrides;nucleic acid binding;nucleoside-triphosphatase activity;nucleotide binding;purine nucleotide binding;purine ribonucleoside triphosphate bind…	eIF2_C;GTP_EFTU;GTP_EFTU_D2	RNA transport	Q9Z0N1	Eukaryotic translation initiation factor 2 subunit 3, X-linked	Eif2s3x				0	26.741	7642500	870090	3626600	3145900	2	4	4	0.0263726	0.0637324	sp|Q9Z0N1|IF2G_MOUSE;sp|Q9Z0N2|IF2H_MOUSE	sp|Q9Z0N1|IF2G_MOUSE;sp|Q9Z0N2|IF2H_MOUSE	1938
1.17862	2.27694	NaN	1.45444	1.35253	1.96883	NaN	1.2756	-0.0628364	-0.0855733	NaN	-0.105163	amine metabolic process;aminoglycan metabolic process;carbohydrate metabolic process;glycosaminoglycan metabolic process;macromolecule metabolic process;metabolic process;nitrogen compound metabolic process;polysaccharide metabolic process;primary metabolic process	cell part;cytoplasmic part;intracellular membrane-bounded organelle;intracellular organelle;intracellular part;lysosome;lytic vacuole;membrane-bounded organelle;organelle;vacuole	binding;catalytic activity;cation binding;hydrolase activity;hydrolase activity, acting on ester bonds;ion binding;metal ion binding;N-acetylglucosamine-6-sulfatase activity;sulfuric ester hydrolase activity	Sulfatase	Glycosaminoglycan degradation;Lysosome	Q8BFR4	N-acetylglucosamine-6-sulfatase	Gns				0	66.703	74213000	11240000	32158000	30815000	1	7	7	0.0439599	0.0457904	sp|Q8BFR4|GNS_MOUSE	sp|Q8BFR4|GNS_MOUSE	1223
1.40708	1.50039	2.20047	NaN	1.19049	1.66916	1.94017	NaN	-0.146611	-0.192052	-0.142799	NaN	cellular macromolecule metabolic process;cellular metabolic process;cellular process;cellular protein metabolic process;chordate embryonic development;cullin deneddylation;developmental process;embryo development;embryo development ending in birth or egg hatching;in utero embryonic development;macromolecule metabolic process;macromolecule modification;metabolic process;primary metabolic process;p…	cell part;cytoplasm;intracellular organelle part;intracellular part;macromolecular complex;nuclear part;organelle part;protein complex;signalosome		PCI		O88543	COP9 signalosome complex subunit 3	Cops3				0	174.61	141700000	17054000	67370000	57274000	1	8	8	0.00286011	0.00439672	sp|O88543|CSN3_MOUSE	sp|O88543|CSN3_MOUSE	259
1.76681	2.12912	0.957989	1.44927	1.7043	2.13727	0.917317	1.33531	-0.174312	-0.180773	-0.0794018	-0.095512	anatomical structure development;cell differentiation;cellular component organization;cellular component organization at cellular level;cellular component organization or biogenesis;cellular component organization or biogenesis at cellular level;cellular developmental process;cellular macromolecule metabolic process;cellular metabolic process;cellular nitrogen compound metabolic process;cellular …	cell part;cytoplasm;extracellular matrix;extracellular region part;intracellular membrane-bounded organelle;intracellular organelle;intracellular organelle part;intracellular part;macromolecular complex;membrane-bounded organelle;nuclear part;nucleus;organelle;organelle part;proteinaceous extracellular matrix;ribonucleoprotein complex;spliceosomal complex	binding;carbohydrate binding	Gal-bind_lectin		P16110	Galectin-3	Lgals3	+			0	103.83	167500000	21169000	77226000	69107000	1	5	5	0.101566	0.0667701	sp|P16110|LEG3_MOUSE	sp|P16110|LEG3_MOUSE	409
1.14731	1.19194	NaN	NaN	1.24647	1.10165	NaN	NaN	-0.0887916	-0.0813543	NaN	NaN		cell part;cytoplasmic part;endoplasmic reticulum;intracellular membrane-bounded organelle;intracellular organelle;intracellular part;membrane-bounded organelle;organelle	adenyl nucleotide binding;adenyl ribonucleotide binding;ATP binding;binding;nucleotide binding;purine nucleotide binding;purine ribonucleoside triphosphate binding;purine ribonucleotide binding;ribonucleotide binding	HSP70		Q8BM72	Heat shock 70 kDa protein 13	Hspa13				0	37.575	27893000	4835500	12172000	10886000	2	4	4	0.945477	0.152267	sp|Q8BM72|HSP13_MOUSE;sp|Q8BM72-2|HSP13_MOUSE	sp|Q8BM72|HSP13_MOUSE	1265
1.55876	2.30153	1.51314	1.67229	1.58717	2.23386	1.32872	1.4452	-0.0617218	-0.205364	-0.0931402	-0.1708		cell part;cytoplasm;intracellular part	binding;identical protein binding;protein binding;protein dimerization activity;protein heterodimerization activity;protein homodimerization activity	TPR_1		Q8BJU0	Small glutamine-rich tetratricopeptide repeat-containing protein alpha	Sgta				0	76.623	72708000	9025400	32171000	31511000	2	6	6	0.01006	0.00632548	sp|Q8BJU0-2|SGTA_MOUSE;sp|Q8BJU0|SGTA_MOUSE	sp|Q8BJU0-2|SGTA_MOUSE;sp|Q8BJU0|SGTA_MOUSE	1252
3.42868	0.819341	NaN	NaN	3.3137	0.792439	NaN	NaN	-0.107446	-0.117631	NaN	NaN	cellular macromolecule metabolic process;cellular metabolic process;cellular process;cellular protein metabolic process;macromolecule metabolic process;macromolecule modification;metabolic process;N-terminal protein amino acid acetylation;N-terminal protein amino acid modification;primary metabolic process;protein acetylation;protein acylation;protein metabolic process;protein modification process	cell part;cytoplasm;intracellular part	acetyltransferase activity;catalytic activity;N-acetyltransferase activity;N-acyltransferase activity;transferase activity;transferase activity, transferring acyl groups;transferase activity, transferring acyl groups other than amino-acyl groups	Acetyltransf_1		Q6PGB6	N-alpha-acetyltransferase 50	Naa50				0	20.797	14567000	4555100	5618600	4393400	5	3	3	0.0130889	0.076889	sp|Q6PGB6-3|NAA50_MOUSE;sp|Q6PGB6-2|NAA50_MOUSE;sp|Q6PGB6|NAA50_MOUSE;sp|Q6PGB6-4|NAA50_MOUSE;sp|Q6PGB6-5|NAA50_MOUSE	sp|Q6PGB6-3|NAA50_MOUSE;sp|Q6PGB6-2|NAA50_MOUSE;sp|Q6PGB6|NAA50_MOUSE;sp|Q6PGB6-4|NAA50_MOUSE	1162
1.21717	1.18878	NaN	NaN	1.1927	1.21207	NaN	NaN	-0.0614056	-0.0528051	NaN	NaN	amine biosynthetic process;amine metabolic process;biosynthetic process;carboxylic acid biosynthetic process;carboxylic acid metabolic process;cellular amine metabolic process;cellular amino acid biosynthetic process;cellular amino acid metabolic process;cellular biosynthetic process;cellular ketone metabolic process;cellular macromolecule metabolic process;cellular metabolic process;cellular mod…	cell part;cytoplasm;intracellular part	binding;calcium ion binding;catalytic activity;cation binding;hydrolase activity;hydrolase activity, acting on carbon-nitrogen (but not peptide) bonds;hydrolase activity, acting on carbon-nitrogen (but not peptide) bonds, in linear amidines;ion binding;metal ion binding;protein-arginine deiminase activity	PAD;PAD_M;PAD_N		Q08642	Protein-arginine deiminase type-2	Padi2				0	61.822	23746000	4176600	9728800	9840300	1	5	5	0.851144	0.147242	sp|Q08642|PADI2_MOUSE	sp|Q08642|PADI2_MOUSE	905
1.61301	1.99978	0.926986	0.578987	1.91288	1.68657	0.96584	0.302173	-0.0590439	-0.118038	-0.0632283	-0.122617	actin cytoskeleton organization;actin cytoskeleton reorganization;actin filament-based movement;actin filament-based process;anatomical structure formation involved in morphogenesis;angiogenesis;biological adhesion;biological regulation;blood vessel endothelial cell migration;cell adhesion;cell cycle process;cell differentiation;cell migration;cell motility;cell projection organization;cell-cell …	actin filament bundle;actomyosin;actomyosin contractile ring;adherens junction;anchoring junction;cell cortex part;cell division site part;cell junction;cell part;cell projection;cell-cell adherens junction;cell-cell junction;cleavage furrow;contractile ring;cortical cytoskeleton;cytoplasmic part;cytoskeletal part;cytoskeleton;cytosol;extracellular membrane-bounded organelle;extracellular organel…	actin binding;actin filament binding;actin-dependent ATPase activity;adenyl nucleotide binding;adenyl ribonucleotide binding;ADP binding;ATP binding;ATPase activity;ATPase activity, coupled;binding;catalytic activity;cytoskeletal protein binding;hydrolase activity;hydrolase activity, acting on acid anhydrides;hydrolase activity, acting on acid anhydrides, in phosphorus-containing anhydrides;ident…	IQ;Myosin_head;Myosin_N;Myosin_tail_1	Tight junction;Viral myocarditis	Q8VDD5	Myosin-9	Myh9	+			0	323.31	1369500000	190880000	663470000	515160000	2	56	51	0.062465	0.0561891	sp|Q8VDD5|MYH9_MOUSE;sp|Q61879|MYH10_MOUSE	sp|Q8VDD5|MYH9_MOUSE	1418
1.5009	1.34976	1.59431	1.59445	1.76859	1.09727	1.60146	1.3715	-0.142783	-0.299205	-0.167507	-0.119463	catabolic process;cellular catabolic process;cellular macromolecule catabolic process;cellular macromolecule metabolic process;cellular metabolic process;cellular process;macromolecule catabolic process;macromolecule metabolic process;metabolic process;modification-dependent macromolecule catabolic process;modification-dependent protein catabolic process;primary metabolic process;protein metaboli…	cell part;cytoplasmic mRNA processing body;cytoplasmic part;cytosol;intracellular membrane-bounded organelle;intracellular non-membrane-bounded organelle;intracellular organelle;intracellular part;macromolecular complex;membrane-bounded organelle;non-membrane-bounded organelle;nucleus;organelle;proteasome core complex;proteasome core complex, alpha-subunit complex;protein complex;ribonucleoprotei…	catalytic activity;endopeptidase activity;hydrolase activity;peptidase activity;peptidase activity, acting on L-amino acid peptides;threonine-type endopeptidase activity;threonine-type peptidase activity	Proteasome;Proteasome_A_N	Proteasome	Q9R1P0	Proteasome subunit alpha type-4	Psma4				0	102.6	176230000	27894000	80188000	68152000	1	7	7	0.0974461	0.068865	sp|Q9R1P0|PSA4_MOUSE	sp|Q9R1P0|PSA4_MOUSE	1889
1.28582	1.57158	0.689836	0.921208	1.29643	1.56769	0.706111	0.773152	-0.0445533	-0.139363	-0.128566	-0.0417587	cellular process;ER to Golgi vesicle-mediated transport;establishment of localization;establishment of localization in cell;establishment of protein localization;Golgi vesicle transport;intracellular protein transport;intracellular transport;protein transport;transport;vesicle-mediated transport	cell part;COPII vesicle coat;cytoplasmic part;cytoplasmic vesicle part;endoplasmic reticulum membrane;endoplasmic reticulum part;Golgi apparatus part;Golgi membrane;intracellular organelle part;intracellular part;macromolecular complex;membrane;membrane coat;membrane part;organelle membrane;organelle part;perinuclear region of cytoplasm;protein complex;smooth endoplasmic reticulum membrane;vesicl…	binding;cation binding;ion binding;metal ion binding;transition metal ion binding;zinc ion binding	Gelsolin;Sec23_BS;Sec23_helical;Sec23_trunk;zf-Sec23_Sec24	Protein processing in endoplasmic reticulum	Q01405	Protein transport protein Sec23A	Sec23a				0	168.56	129470000	18034000	56518000	54919000	1	15	12	0.247846	0.0877521	sp|Q01405|SC23A_MOUSE	sp|Q01405|SC23A_MOUSE	867
1.26598	2.05106	0.928351	1.49897	1.14984	2.17833	0.873498	1.33891	-0.0975791	-0.115222	-0.029971	-0.0616163	anatomical structure development;anatomical structure morphogenesis;aromatic compound biosynthetic process;biosynthetic process;brainstem development;cellular aromatic compound metabolic process;cellular biosynthetic process;cellular metabolic process;cellular nitrogen compound biosynthetic process;cellular nitrogen compound metabolic process;cellular process;cerebellum development;cerebral corte…	cell part;cytoplasmic part;intracellular membrane-bounded organelle;intracellular organelle;intracellular part;membrane-bounded organelle;mitochondrion;organelle	binding;catalytic activity;cyclohydrolase activity;hydrolase activity;hydrolase activity, acting on carbon-nitrogen (but not peptide) bonds;hydrolase activity, acting on carbon-nitrogen (but not peptide) bonds, in cyclic amidines;hydroxymethyl-, formyl- and related transferase activity;identical protein binding;IMP cyclohydrolase activity;phosphoribosylaminoimidazolecarboxamide formyltransferase …	AICARFT_IMPCHas;MGS	One carbon pool by folate;Purine metabolism	Q9CWJ9	Bifunctional purine biosynthesis protein PURH;IMP cyclohydrolase;Phosphoribosylaminoimidazolecarboxamide formyltransferase	Atic				0	151.09	163460000	21152000	65682000	76622000	1	11	11	0.0769955	0.0680744	sp|Q9CWJ9|PUR9_MOUSE	sp|Q9CWJ9|PUR9_MOUSE	1620
2.47197	2.48798	NaN	NaN	2.16331	2.18371	NaN	NaN	-0.279354	-0.32829	NaN	NaN	actin cytoskeleton organization;actin filament-based process;actomyosin structure organization;adult behavior;adult locomotory behavior;anatomical structure formation involved in morphogenesis;behavior;cellular component assembly;cellular component assembly at cellular level;cellular component assembly involved in morphogenesis;cellular component organization;cellular component organization at ce…	cell cortex part;cell part;contractile fiber;cortical cytoskeleton;cytoplasmic part;cytoskeleton;intracellular non-membrane-bounded organelle;intracellular organelle;intracellular organelle part;intracellular part;macromolecular complex;membrane;myofibril;non-membrane-bounded organelle;nuclear part;organelle;organelle part;protein complex;signalosome	binding;cytoskeletal protein binding;protein binding;tropomyosin binding	Tropomodulin		P49813	Tropomodulin-1	Tmod1				0	42.545	23792000	2406900	12837000	8547800	2	5	5	1.16083	-0.158633	sp|P49813|TMOD1_MOUSE;sp|Q9JLH8|TMOD4_MOUSE	sp|P49813|TMOD1_MOUSE	604
1.3058	1.3115	NaN	NaN	1.09559	1.1155	NaN	NaN	-0.161879	-0.376133	NaN	NaN	2-oxoglutarate metabolic process;acetyl-CoA catabolic process;acetyl-CoA metabolic process;alcohol catabolic process;alcohol metabolic process;anatomical structure development;carbohydrate catabolic process;carbohydrate metabolic process;carboxylic acid metabolic process;catabolic process;cell development;cell migration;cell motility;cellular carbohydrate catabolic process;cellular carbohydrate m…	cell part;cytoplasmic part;intracellular organelle lumen;intracellular organelle part;intracellular part;macromolecular complex;membrane;membrane-enclosed lumen;mitochondrial matrix;mitochondrial membrane;mitochondrial part;organelle lumen;organelle membrane;organelle part;oxoglutarate dehydrogenase complex;protein complex	binding;catalytic activity;coenzyme binding;cofactor binding;oxidoreductase activity;oxidoreductase activity, acting on the aldehyde or oxo group of donors;oxidoreductase activity, acting on the aldehyde or oxo group of donors, disulfide as acceptor;oxidoreductase activity, acting on the aldehyde or oxo group of donors, NAD or NADP as acceptor;oxoglutarate dehydrogenase (NAD+) activity;oxoglutara…	E1_dh;Transket_pyr	Citrate cycle (TCA cycle);Lysine degradation;Tryptophan metabolism	Q60597	2-oxoglutarate dehydrogenase, mitochondrial	Ogdh				0	78.042	32259000	5173600	14118000	12967000	4	9	9	0.435438	-0.0552747	sp|Q60597|ODO1_MOUSE;sp|Q60597-2|ODO1_MOUSE;sp|Q60597-4|ODO1_MOUSE;sp|Q60597-3|ODO1_MOUSE	sp|Q60597|ODO1_MOUSE;sp|Q60597-2|ODO1_MOUSE;sp|Q60597-4|ODO1_MOUSE;sp|Q60597-3|ODO1_MOUSE	991
1.41392	1.38753	NaN	NaN	1.14666	1.16588	NaN	NaN	-0.200233	-0.335153	NaN	NaN	biological regulation;cell differentiation;cellular component organization;cellular component organization at cellular level;cellular component organization or biogenesis;cellular component organization or biogenesis at cellular level;cellular developmental process;cellular process;chromatin organization;chromosome organization;developmental process;fat cell differentiation;Golgi organization;neg…	cell part;cytoplasmic part;cytosol;intracellular organelle part;intracellular part;macromolecular complex;nuclear part;nucleoplasm part;organelle part;protein complex;transcription factor complex;transcriptional repressor complex	binding;catalytic activity;coenzyme binding;cofactor binding;NAD binding;nucleic acid binding transcription factor activity;nucleotide binding;oxidoreductase activity;oxidoreductase activity, acting on CH-OH group of donors;oxidoreductase activity, acting on the CH-OH group of donors, NAD or NADP as acceptor;protein binding transcription factor activity;RNA polymerase II transcription cofactor ac…	2-Hacid_dh;2-Hacid_dh_C	Chronic myeloid leukemia;Notch signaling pathway;Pathways in cancer;Wnt signaling pathway	O88712	C-terminal-binding protein 1	Ctbp1				0	29.318	12284000	2045700	5454800	4783100	5	3	3	0.594108	-0.0966246	sp|O88712-2|CTBP1_MOUSE;sp|O88712|CTBP1_MOUSE;sp|O88712-3|CTBP1_MOUSE;sp|P56546|CTBP2_MOUSE;sp|P56546-2|CTBP2_MOUSE	sp|O88712-2|CTBP1_MOUSE;sp|O88712|CTBP1_MOUSE;sp|O88712-3|CTBP1_MOUSE	268
1.33216	1.30258	NaN	NaN	1.07519	1.05242	NaN	NaN	0.00331442	-0.147218	NaN	NaN	amine catabolic process;amine metabolic process;carboxylic acid catabolic process;carboxylic acid metabolic process;catabolic process;cellular amine metabolic process;cellular amino acid catabolic process;cellular amino acid metabolic process;cellular catabolic process;cellular ketone metabolic process;cellular macromolecule catabolic process;cellular macromolecule metabolic process;cellular meta…	cell part;cytoplasmic part;extracellular region part;intracellular membrane-bounded organelle;intracellular organelle;intracellular part;lysosome;lytic vacuole;macromolecular complex;membrane;membrane-bounded organelle;organelle;plasma lipoprotein particle;plasma membrane;protein-lipid complex;triglyceride-rich lipoprotein particle;vacuole;very-low-density lipoprotein particle	active transmembrane transporter activity;anion transmembrane transporter activity;ATPase activity;ATPase activity, coupled;ATPase activity, coupled to movement of substances;ATPase activity, coupled to transmembrane movement of ions;ATPase activity, coupled to transmembrane movement of ions, phosphorylative mechanism;ATPase activity, coupled to transmembrane movement of substances;catalytic acti…	Prenylcys_lyase		Q9CQF9	Prenylcysteine oxidase	Pcyox1	+			0	78.662	55086000	16128000	20283000	18675000	1	6	6	0.699991	-0.105738	sp|Q9CQF9|PCYOX_MOUSE	sp|Q9CQF9|PCYOX_MOUSE	1589
1.30089	1.26231	NaN	NaN	0.955685	0.988485	NaN	NaN	-0.214575	-0.387468	NaN	NaN	anatomical structure morphogenesis;cardiac muscle tissue morphogenesis;developmental process;muscle tissue morphogenesis;tissue morphogenesis;ventricular cardiac muscle tissue morphogenesis	cell part;contractile fiber part;cytoplasmic part;cytoskeletal part;intracellular organelle part;intracellular part;macromolecular complex;organelle part;protein complex;troponin complex	binding;cation binding;ion binding;metal ion binding	Troponin		Q9WUZ5	Troponin I, slow skeletal muscle	Tnni1				0	46.658	81893000	17034000	35235000	29623000	1	7	7	0.834631	-0.161683	sp|Q9WUZ5|TNNI1_MOUSE	sp|Q9WUZ5|TNNI1_MOUSE	1914
0.972987	0.914641	NaN	NaN	0.572502	0.596076	NaN	NaN	-0.121392	-0.354833	NaN	NaN	biological regulation;negative regulation of biological process;negative regulation of cellular component organization;negative regulation of cellular process;negative regulation of protein complex assembly;negative regulation of protein polymerization;regulation of biological process;regulation of cellular component biogenesis;regulation of cellular component organization;regulation of cellular …	cell part;cytoplasmic part;intracellular non-membrane-bounded organelle;intracellular organelle;intracellular organelle part;intracellular part;macromolecular complex;membrane;membrane part;mitochondrial inner membrane;mitochondrial membrane;mitochondrial nucleoid;mitochondrial outer membrane;mitochondrial part;non-membrane-bounded organelle;nucleoid;organelle;organelle inner membrane;organelle m…	anion channel activity;anion transmembrane transporter activity;binding;channel activity;gated channel activity;ion channel activity;ion transmembrane transporter activity;nucleotide binding;passive transmembrane transporter activity;porin activity;substrate-specific channel activity;substrate-specific transmembrane transporter activity;substrate-specific transporter activity;transmembrane transp…	Porin_3	Calcium signaling pathway;Huntington's disease;Parkinson's disease	Q60930	Voltage-dependent anion-selective channel protein 2	Vdac2				0.00069589	11.747	8568100	1837900	3557200	3173000	1	2	2	0.961184	-0.211693	sp|Q60930|VDAC2_MOUSE	sp|Q60930|VDAC2_MOUSE	1012
1.40207	1.38206	NaN	NaN	1.15614	1.10568	NaN	NaN	-0.194889	-0.38677	NaN	NaN	amine biosynthetic process;amine metabolic process;anatomical structure development;asparagine biosynthetic process;asparagine metabolic process;aspartate family amino acid biosynthetic process;aspartate family amino acid metabolic process;biological regulation;biosynthetic process;carboxylic acid biosynthetic process;carboxylic acid metabolic process;cell communication;cellular amine metabolic p…		adenyl nucleotide binding;adenyl ribonucleotide binding;asparagine synthase (glutamine-hydrolyzing) activity;ATP binding;binding;carbon-nitrogen ligase activity, with glutamine as amido-N-donor;catalytic activity;cofactor binding;ligase activity;ligase activity, forming carbon-nitrogen bonds;nucleotide binding;purine nucleotide binding;purine ribonucleoside triphosphate binding;purine ribonucleot…	Asn_synthase;GATase_7	Alanine, aspartate and glutamate metabolism;Nitrogen metabolism	Q61024	Asparagine synthetase [glutamine-hydrolyzing]	Asns				0	53.776	34228000	4702100	16881000	12646000	1	5	5	0.806125	-0.113324	sp|Q61024|ASNS_MOUSE	sp|Q61024|ASNS_MOUSE	1021
2.35098	2.33748	NaN	NaN	2.23915	2.21621	NaN	NaN	-0.0770106	-0.178747	NaN	NaN		cell part;intracellular organelle part;intracellular part;membrane;nuclear membrane;nuclear part;organelle membrane;organelle part;plasma membrane	adenyl nucleotide binding;adenyl ribonucleotide binding;ATP binding;binding;catalytic activity;identical protein binding;kinase activity;nucleotide binding;phosphotransferase activity, paired acceptors;protein binding;protein dimerization activity;protein heterodimerization activity;protein homodimerization activity;purine nucleotide binding;purine ribonucleoside triphosphate binding;purine ribon…	AIRS;AIRS_C	Selenocompound metabolism	Q8BH69	Selenide, water dikinase 1	Sephs1				0	56.511	22420000	4747500	9463700	8209200	1	6	6	0.235343	0.0312811	sp|Q8BH69|SPS1_MOUSE	sp|Q8BH69|SPS1_MOUSE	1242
2.46208	2.47048	2.54055	NaN	2.30194	2.33651	2.173	NaN	-0.201543	-0.205913	-0.0120534	NaN	biological regulation;cellular component assembly;cellular component assembly at cellular level;cellular component organization;cellular component organization at cellular level;cellular component organization or biogenesis;cellular component organization or biogenesis at cellular level;cellular macromolecular complex assembly;cellular macromolecular complex subunit organization;cellular process;…	cell part;cytoplasmic part;eukaryotic 43S preinitiation complex;eukaryotic 48S preinitiation complex;eukaryotic translation initiation factor 3 complex;intracellular part;macromolecular complex;protein complex;ribonucleoprotein complex;translation preinitiation complex	binding;nucleic acid binding;RNA binding;translation factor activity, nucleic acid binding;translation initiation factor activity	JAB	Measles;RNA transport	Q91WK2	Eukaryotic translation initiation factor 3 subunit H	Eif3h				0	93.57	83298000	7031600	40185000	36081000	1	7	7	0.248575	-0.113447	sp|Q91WK2|EIF3H_MOUSE	sp|Q91WK2|EIF3H_MOUSE	1460
2.51735	2.55501	NaN	NaN	2.37662	2.39698	NaN	NaN	-0.0564162	-0.104449	NaN	NaN	anatomical structure formation involved in morphogenesis;angiogenesis;biological adhesion;biological regulation;cell adhesion;cell recognition;cellular component organization;cellular component organization or biogenesis;cellular membrane organization;cellular process;developmental process;fertilization;membrane invagination;membrane organization;phagocytosis, engulfment;phagocytosis, recognition…	cell part;external side of plasma membrane;extracellular matrix;extracellular membrane-bounded organelle;extracellular organelle;extracellular region part;extracellular space;extracellular vesicular exosome;extrinsic to membrane;extrinsic to plasma membrane;membrane part;membrane-bounded organelle;membrane-bounded vesicle;organelle;plasma membrane part;vesicle	binding;integrin binding;lipid binding;phosphatidylethanolamine binding;phosphatidylserine binding;phospholipid binding;protein binding;protein complex binding;receptor binding	EGF;F5_F8_type_C;hEGF		P21956	Lactadherin	Mfge8	+			0	89.725	68419000	6174700	31812000	30432000	2	7	7	0.0131231	-0.00154459	sp|P21956-2|MFGM_MOUSE;sp|P21956|MFGM_MOUSE	sp|P21956-2|MFGM_MOUSE;sp|P21956|MFGM_MOUSE	454
1.41251	1.44005	1.21735	NaN	1.10655	1.18288	1.08801	NaN	-0.308913	-0.349235	-0.134952	NaN	ATP metabolic process;biological regulation;cell cycle arrest;cell cycle process;cellular metabolic process;cellular nitrogen compound metabolic process;cellular process;heterocycle metabolic process;metabolic process;negative regulation of biological process;negative regulation of cell cycle;negative regulation of cellular process;nitrogen compound metabolic process;nucleobase-containing compoun…	axoneme part;cell part;cell projection part;cytoplasm;intracellular part;membrane;organelle part;outer dense fiber;plasma membrane	adenyl nucleotide binding;adenyl ribonucleotide binding;adenylate kinase activity;ATP binding;binding;catalytic activity;kinase activity;nucleobase-containing compound kinase activity;nucleotide binding;nucleotide kinase activity;phosphotransferase activity, phosphate group as acceptor;purine nucleotide binding;purine ribonucleoside triphosphate binding;purine ribonucleotide binding;ribonucleotid…	ADK	Purine metabolism	Q9R0Y5	Adenylate kinase isoenzyme 1	Ak1				0	37.444	18759000	3011200	8451800	7296200	2	4	4	0.446133	-0.123719	sp|Q9R0Y5|KAD1_MOUSE;sp|Q9R0Y5-2|KAD1_MOUSE	sp|Q9R0Y5|KAD1_MOUSE;sp|Q9R0Y5-2|KAD1_MOUSE	1882
1.74979	1.75766	NaN	NaN	1.63455	1.58559	NaN	NaN	-0.0276602	-0.189664	NaN	NaN	catabolic process;cellular catabolic process;cellular metabolic process;cellular nitrogen compound catabolic process;cellular nitrogen compound metabolic process;cellular process;cotranslational protein targeting to membrane;establishment of localization;establishment of localization in cell;establishment of protein localization;establishment of protein localization in endoplasmic reticulum;estab…	cell part;cytoplasmic part;intracellular organelle part;intracellular part;macromolecular complex;nuclear body;nuclear part;nuclear speck;nucleoplasm part;organelle part;ribonucleoprotein complex;signal recognition particle;signal recognition particle, endoplasmic reticulum targeting	7S RNA binding;binding;catalytic activity;GTP binding;GTPase activity;guanyl nucleotide binding;guanyl ribonucleotide binding;hydrolase activity;hydrolase activity, acting on acid anhydrides;hydrolase activity, acting on acid anhydrides, in phosphorus-containing anhydrides;nucleic acid binding;nucleoside-triphosphatase activity;nucleotide binding;purine nucleotide binding;purine ribonucleoside tr…	SRP_SPB;SRP54;SRP54_N	Bacterial secretion system;Protein export	P14576	Signal recognition particle 54 kDa protein	Srp54				0	40.782	29118000	4519000	12923000	11675000	2	6	6	0.0359019	0.00417107	sp|P14576|SRP54_MOUSE;sp|P14576-2|SRP54_MOUSE	sp|P14576|SRP54_MOUSE	393
2.34741	2.40896	NaN	NaN	2.16276	2.21282	NaN	NaN	-0.151666	-0.231193	NaN	NaN	catabolic process;cellular catabolic process;cellular component organization;cellular component organization or biogenesis;cellular membrane organization;cellular metabolic process;cellular nitrogen compound catabolic process;cellular nitrogen compound metabolic process;cellular process;endocytosis;establishment of localization;GTP catabolic process;GTP metabolic process;heterocycle catabolic pro…	cell junction;cell part;clathrin-coated endocytic vesicle;clathrin-coated vesicle;coated vesicle;cytoplasmic membrane-bounded vesicle;cytoplasmic part;cytoplasmic vesicle;cytoskeletal part;endocytic vesicle;intracellular membrane-bounded organelle;intracellular organelle;intracellular organelle part;intracellular part;macromolecular complex;membrane;membrane-bounded organelle;membrane-bounded ves…	binding;catalytic activity;GTP binding;GTPase activity;guanyl nucleotide binding;guanyl ribonucleotide binding;hydrolase activity;hydrolase activity, acting on acid anhydrides;hydrolase activity, acting on acid anhydrides, in phosphorus-containing anhydrides;lipid binding;nucleoside-triphosphatase activity;nucleotide binding;phospholipid binding;purine nucleotide binding;purine ribonucleoside tri…	Dynamin_M;Dynamin_N;GED;PH	Bacterial invasion of epithelial cells;Endocrine and other factor-regulated calcium reabsorption;Endocytosis;Fc gamma R-mediated phagocytosis	P39054	Dynamin-2	Dnm2				0	41.24	39868000	4860900	18307000	16701000	7	6	5	0.349023	-0.0425639	sp|P39054-2|DYN2_MOUSE;sp|P39054|DYN2_MOUSE;sp|P39053-5|DYN1_MOUSE;sp|P39053-3|DYN1_MOUSE;sp|P39053-6|DYN1_MOUSE;sp|P39053-4|DYN1_MOUSE;sp|P39053|DYN1_MOUSE	sp|P39054-2|DYN2_MOUSE;sp|P39054|DYN2_MOUSE;sp|P39053-5|DYN1_MOUSE;sp|P39053-3|DYN1_MOUSE;sp|P39053-6|DYN1_MOUSE;sp|P39053-4|DYN1_MOUSE;sp|P39053|DYN1_MOUSE	547
1.31086	1.3251	NaN	NaN	0.987976	1.10118	NaN	NaN	-0.217491	-0.258788	NaN	NaN	biological regulation;cellular process;cellular response to stimulus;establishment of localization;establishment of protein localization;intracellular signal transduction;protein transport;regulation of biological process;regulation of cellular process;response to stimulus;signal transduction;small GTPase mediated signal transduction;transport;vesicle-mediated transport	cell part;cytoplasmic membrane-bounded vesicle;cytoplasmic part;cytoplasmic vesicle;Golgi apparatus part;Golgi membrane;intracellular membrane-bounded organelle;intracellular organelle;intracellular organelle part;intracellular part;membrane;membrane-bounded organelle;membrane-bounded vesicle;organelle;organelle membrane;organelle part;vesicle	binding;GTP binding;guanyl nucleotide binding;guanyl ribonucleotide binding;nucleotide binding;purine nucleotide binding;purine ribonucleoside triphosphate binding;purine ribonucleotide binding;ribonucleotide binding	Ras		P61294	Ras-related protein Rab-6B	Rab6b				0	35.353	67175000	13742000	28790000	24644000	4	4	4	0.569599	-0.125572	sp|P61294|RAB6B_MOUSE;sp|P35279-2|RAB6A_MOUSE;sp|P35279|RAB6A_MOUSE;sp|Q8BHD0|RB39A_MOUSE	sp|P61294|RAB6B_MOUSE;sp|P35279-2|RAB6A_MOUSE;sp|P35279|RAB6A_MOUSE	529
1.26388	1.33794	NaN	NaN	1.00526	1.08304	NaN	NaN	-0.242294	-0.32182	NaN	NaN	cellular macromolecule metabolic process;cellular metabolic process;cellular nitrogen compound metabolic process;cellular process;macromolecule metabolic process;metabolic process;nitrogen compound metabolic process;nucleic acid metabolic process;nucleobase-containing compound metabolic process;primary metabolic process;RNA metabolic process;RNA processing	cell part;intracellular membrane-bounded organelle;intracellular organelle;intracellular part;membrane-bounded organelle;nucleus;organelle	binding;nucleic acid binding;nucleotide binding;RNA binding	cwf21;RRM_1;Surp	Spliceosome	Q6NV83	U2 snRNP-associated SURP motif-containing protein	U2surp				0.00076746	14.163	5738100	1072500	2522000	2143600	3	2	2	0.693029	-0.108927	sp|Q6NV83-3|SR140_MOUSE;sp|Q6NV83-2|SR140_MOUSE;sp|Q6NV83|SR140_MOUSE	sp|Q6NV83-3|SR140_MOUSE;sp|Q6NV83-2|SR140_MOUSE;sp|Q6NV83|SR140_MOUSE	1130
1.35282	1.35332	NaN	NaN	1.30714	1.28214	NaN	NaN	-0.106467	-0.201593	NaN	NaN	adipose tissue development;anatomical structure development;biological regulation;carbohydrate homeostasis;carboxylic acid metabolic process;cell differentiation;cellular chemical homeostasis;cellular developmental process;cellular glucose homeostasis;cellular homeostasis;cellular ketone metabolic process;cellular lipid metabolic process;cellular metabolic process;cellular process;cellular respon…	cell part;cytoplasmic part;cytosol;intracellular part	acetoacetate-CoA ligase activity;acid-thiol ligase activity;adenyl nucleotide binding;adenyl ribonucleotide binding;ATP binding;binding;butyrate-CoA ligase activity;catalytic activity;ligase activity;ligase activity, forming carbon-sulfur bonds;nucleotide binding;purine nucleotide binding;purine ribonucleoside triphosphate binding;purine ribonucleotide binding;ribonucleotide binding	AMP-binding;DUF3448	Butanoate metabolism	Q9D2R0	Acetoacetyl-CoA synthetase	Aacs				0	41.442	29315000	4856300	12577000	11882000	1	6	6	0.794022	0.0894024	sp|Q9D2R0|AACS_MOUSE	sp|Q9D2R0|AACS_MOUSE	1685
1.34426	1.3484	NaN	NaN	1.01657	1.13606	NaN	NaN	-0.194328	-0.232498	NaN	NaN	anatomical structure morphogenesis;biological regulation;bone morphogenesis;developmental process;negative regulation of biological process;negative regulation of cell communication;negative regulation of cellular process;negative regulation of protein processing;negative regulation of response to stimulus;negative regulation of signal transduction;negative regulation of signaling;negative regula…	cell part;cytoplasmic part;extracellular matrix;extracellular region part;Golgi apparatus part;Golgi membrane;integral to membrane;intracellular organelle part;intracellular part;intrinsic to membrane;membrane;membrane part;organelle membrane;organelle part;plasma membrane		Cys_rich_FGFR	Cell adhesion molecules (CAMs)	Q61543	Golgi apparatus protein 1	Glg1	+			0	52.402	24656000	4036100	10900000	9720000	1	7	7	0.523943	-0.122186	sp|Q61543|GSLG1_MOUSE	sp|Q61543|GSLG1_MOUSE	1045
1.48965	1.4678	NaN	NaN	1.23113	1.08352	NaN	NaN	-0.170719	-0.365927	NaN	NaN	amine catabolic process;amine metabolic process;carboxylic acid catabolic process;carboxylic acid metabolic process;catabolic process;cellular amine metabolic process;cellular amino acid catabolic process;cellular amino acid metabolic process;cellular catabolic process;cellular ketone metabolic process;cellular metabolic process;cellular modified amino acid catabolic process;cellular modified ami…	extracellular region	catalytic activity;oxidoreductase activity;oxidoreductase activity, acting on a sulfur group of donors;oxidoreductase activity, acting on a sulfur group of donors, oxygen as acceptor;prenylcysteine oxidase activity	Prenylcys_lyase		Q8C7K6	Prenylcysteine oxidase-like	Pcyox1l	+			0	23.725	7425300	1393900	3487700	2543700	1	2	2	0.833451	-0.17357	sp|Q8C7K6|PCYXL_MOUSE	sp|Q8C7K6|PCYXL_MOUSE	1317
2.45178	2.56084	NaN	2.40253	2.31449	2.29334	NaN	2.19257	-0.117067	-0.213621	NaN	-0.087626	binding of sperm to zona pellucida;cell recognition;cell-cell recognition;cellular process;cellular process involved in reproduction;reproductive process;sperm-egg recognition	Ada2/Gcn5/Ada3 transcription activator complex;cell part;histone acetyltransferase complex;intracellular organelle part;intracellular part;macromolecular complex;nuclear part;nucleoplasm part;organelle part;protein complex		DUF3697		Q80X50	Ubiquitin-associated protein 2-like	Ubap2l				0	55.204	27379000	2580000	13182000	11617000	5	5	5	0.119793	-0.0547768	sp|Q80X50-2|UBP2L_MOUSE;sp|Q80X50-3|UBP2L_MOUSE;sp|Q80X50-4|UBP2L_MOUSE;sp|Q80X50|UBP2L_MOUSE;sp|Q80X50-5|UBP2L_MOUSE	sp|Q80X50-2|UBP2L_MOUSE;sp|Q80X50-3|UBP2L_MOUSE;sp|Q80X50-4|UBP2L_MOUSE;sp|Q80X50|UBP2L_MOUSE;sp|Q80X50-5|UBP2L_MOUSE	1212
2.10115	2.16839	2.0969	2.07348	2.04935	1.9678	1.98979	2.00036	0.0418037	-0.270051	-0.0591342	-0.0218923	biosynthetic process;cellular biosynthetic process;cellular macromolecule biosynthetic process;cellular macromolecule metabolic process;cellular metabolic process;cellular process;macromolecule biosynthetic process;macromolecule metabolic process;metabolic process;translational elongation	cell part;cytosolic large ribosomal subunit;intracellular organelle part;intracellular part;large ribosomal subunit;macromolecular complex;organelle part;ribonucleoprotein complex	structural constituent of ribosome;structural molecule activity	Ribosomal_60s	Ribosome	P99027	60S acidic ribosomal protein P2	Rplp2				0	76.092	251740000	21950000	121860000	107920000	1	4	4	0.0230001	0.010864	sp|P99027|RLA2_MOUSE	sp|P99027|RLA2_MOUSE	860
NaN	NaN	NaN	NaN	NaN	NaN	NaN	NaN	NaN	NaN	NaN	NaN	biological regulation;cell differentiation;cellular developmental process;cellular process;developmental process;multicellular organismal development;multicellular organismal process;regulation of biological process;regulation of cellular process;regulation of Ras protein signal transduction;regulation of response to stimulus;regulation of Rho protein signal transduction;regulation of signal tran…	cell part;contractile fiber part;cytoplasmic part;intracellular part;M band;organelle part	adenyl nucleotide binding;adenyl ribonucleotide binding;ATP binding;binding;catalytic activity;enzyme regulator activity;GTPase regulator activity;guanyl-nucleotide exchange factor activity;kinase activity;lipid binding;nucleoside-triphosphatase regulator activity;nucleotide binding;phospholipid binding;phosphotransferase activity, alcohol group as acceptor;protein kinase activity;protein serine/…	fn3;IQ;I-set;Pkinase;RhoGEF		A2AAJ9	Obscurin	Obscn				0	21.202	1868000	165040	1064000	638910	2	2	2	0	NaN	sp|A2AAJ9-2|OBSCN_MOUSE;sp|A2AAJ9|OBSCN_MOUSE	sp|A2AAJ9-2|OBSCN_MOUSE;sp|A2AAJ9|OBSCN_MOUSE	131
NaN	NaN	NaN	NaN	NaN	NaN	NaN	NaN	NaN	NaN	NaN	NaN	cell cycle;cell division;cellular process	cell part;cytoplasm;cytoplasmic part;cytoskeletal part;intracellular organelle part;intracellular part;microtubule organizing center;organelle part		LRR_4		A2AL36	Centriolin	Cntrl				0.0024405	7.3438	623230	160130	239350	223760	1	1	1	0	NaN	sp|A2AL36|CNTRL_MOUSE	sp|A2AL36|CNTRL_MOUSE	134
NaN	NaN	NaN	NaN	NaN	NaN	NaN	NaN	NaN	NaN	NaN	NaN	anatomical structure development;biological regulation;cAMP-mediated signaling;cell development;cell proliferation;cell surface receptor linked signaling pathway;cellular developmental process;cellular process;cellular response to abiotic stimulus;cellular response to electrical stimulus;cellular response to stimulus;cGMP-mediated signaling;cyclic-nucleotide-mediated signaling;detection of abioti…	apical plasma membrane;cell body;cell part;cell projection;cilium;cytoplasm;extrinsic to internal side of plasma membrane;extrinsic to membrane;extrinsic to plasma membrane;heterotrimeric G-protein complex;intracellular part;macromolecular complex;membrane part;neuronal cell body;nonmotile primary cilium;photoreceptor connecting cilium;photoreceptor inner segment;photoreceptor outer segment;plasm…	binding;catalytic activity;cation binding;G-protein beta/gamma-subunit complex binding;G-protein-coupled receptor binding;GTP binding;GTPase activity;guanyl nucleotide binding;guanyl ribonucleotide binding;hydrolase activity;hydrolase activity, acting on acid anhydrides;hydrolase activity, acting on acid anhydrides, in phosphorus-containing anhydrides;ion binding;metal ion binding;molecular trans…	G-alpha	Phototransduction	P20612	Guanine nucleotide-binding protein G(t) subunit alpha-1	Gnat1				0.0024465	7.3704	7103500	833810	3453200	2816500	13	1	1	0	NaN	sp|P20612|GNAT1_MOUSE;sp|Q9DC51|GNAI3_MOUSE;sp|Q3V3I2|GNAT3_MOUSE;sp|P50149|GNAT2_MOUSE;sp|P18872-2|GNAO_MOUSE;sp|P18872|GNAO_MOUSE;sp|B2RSH2|GNAI1_MOUSE;sp|P08752|GNAI2_MOUSE;sp|P63094-2|GNAS2_MOUSE;sp|Q8CGK7|GNAL_MOUSE;sp|P63094|GNAS2_MOUSE;sp|Q6R0H7-4|GNAS1_MOUSE;sp|Q6R0H7|GNAS1_MOUSE	sp|P20612|GNAT1_MOUSE;sp|Q9DC51|GNAI3_MOUSE;sp|Q3V3I2|GNAT3_MOUSE;sp|P50149|GNAT2_MOUSE;sp|P18872-2|GNAO_MOUSE;sp|P18872|GNAO_MOUSE;sp|B2RSH2|GNAI1_MOUSE;sp|P08752|GNAI2_MOUSE;sp|P63094-2|GNAS2_MOUSE;sp|Q8CGK7|GNAL_MOUSE;sp|P63094|GNAS2_MOUSE;sp|Q6R0H7-4|GNAS1_MOUSE;sp|Q6R0H7|GNAS1_MOUSE	143
NaN	NaN	NaN	NaN	NaN	NaN	NaN	NaN	NaN	NaN	NaN	NaN		cell part;integral to membrane;intrinsic to membrane;membrane part				B2RVY9	Transmembrane protein 182	Tmem182				0.00070522	12.067	3489800	291560	1589100	1609200	1	1	1	0	NaN	sp|B2RVY9|TM182_MOUSE	sp|B2RVY9|TM182_MOUSE	144
NaN	NaN	NaN	NaN	NaN	NaN	NaN	NaN	NaN	NaN	NaN	NaN	catabolic process;cellular catabolic process;cellular macromolecule catabolic process;cellular macromolecule metabolic process;cellular metabolic process;cellular process;cellular protein metabolic process;macromolecule catabolic process;macromolecule metabolic process;macromolecule modification;metabolic process;modification-dependent macromolecule catabolic process;modification-dependent protei…	cell part;cytoplasm;intracellular part;macromolecular complex;protein complex;ubiquitin ligase complex	acid-amino acid ligase activity;catalytic activity;ligase activity;ligase activity, forming carbon-nitrogen bonds;small conjugating protein ligase activity;ubiquitin-protein ligase activity;ubiquitin-ubiquitin ligase activity	U-box;Ufd2P_core	Ubiquitin mediated proteolysis	E9Q735		Ube4a				0.0035108	6.8812	1093200	246430	498710	348090	1	1	1	0	NaN	sp|E9Q735|UBE4A_MOUSE	sp|E9Q735|UBE4A_MOUSE	147
NaN	NaN	NaN	NaN	NaN	NaN	NaN	NaN	NaN	NaN	NaN	NaN	anatomical structure development;anatomical structure morphogenesis;apoptosis;axon guidance;axonal fasciculation;biological regulation;cell death;cell part morphogenesis;cell projection morphogenesis;cell projection organization;cell recognition;cellular component morphogenesis;cellular component organization;cellular component organization at cellular level;cellular component organization or bio…	axon;cell part;cell projection;dendrite;extracellular region;membrane;neuron projection	chemorepellent activity;receptor activity	Sema	Axon guidance	O08665	Semaphorin-3A	Sema3a	+			0	20.835	2771100	426700	1159800	1184600	1	2	2	0	NaN	sp|O08665|SEM3A_MOUSE	sp|O08665|SEM3A_MOUSE	161
NaN	NaN	NaN	NaN	NaN	NaN	NaN	NaN	NaN	NaN	NaN	NaN	actin cytoskeleton organization;actin filament organization;actin filament polymerization;actin filament-based process;actin polymerization or depolymerization;biological regulation;cell projection organization;cellular component assembly;cellular component assembly at cellular level;cellular component organization;cellular component organization at cellular level;cellular component organization …	cell part;cell projection;cell projection membrane;cell projection part;cytoplasm;cytoskeletal part;intracellular non-membrane-bounded organelle;intracellular organelle;intracellular organelle part;intracellular part;leading edge membrane;membrane part;mitotic spindle;neuron projection;non-membrane-bounded organelle;organelle;organelle part;plasma membrane part;ruffle membrane;spindle	actin binding;binding;cytoskeletal protein binding;enzyme binding;GTPase binding;profilin binding;protein binding;Ras GTPase binding;Rho GTPase binding;small GTPase binding	Drf_DAD;Drf_FH1;Drf_FH3;Drf_GBD;FH2	Focal adhesion;Regulation of actin cytoskeleton;Shigellosis	O08808	Protein diaphanous homolog 1	Diaph1				0.0019023	7.829	324400	39366	128160	156870	1	1	1	0	NaN	sp|O08808|DIAP1_MOUSE	sp|O08808|DIAP1_MOUSE	169
NaN	NaN	NaN	NaN	NaN	NaN	NaN	NaN	NaN	NaN	NaN	NaN	anatomical structure morphogenesis;cell part morphogenesis;cell projection morphogenesis;cell projection organization;cellular component morphogenesis;cellular component organization;cellular component organization at cellular level;cellular component organization or biogenesis;cellular component organization or biogenesis at cellular level;cellular developmental process;cellular process;cilium m…	cell part;cytoplasm;intracellular membrane-bounded organelle;intracellular organelle;intracellular part;macromolecular complex;membrane-bounded organelle;nucleus;organelle;ribonucleoprotein complex	binding;cation binding;ion binding;metal ion binding;nucleic acid binding;RNA binding	TROVE	Systemic lupus erythematosus	O08848	60 kDa SS-A/Ro ribonucleoprotein	Trove2				0.00078555	14.93	5155200	1463100	1865300	1826800	1	1	1	0	NaN	sp|O08848|RO60_MOUSE	sp|O08848|RO60_MOUSE	172
NaN	NaN	NaN	NaN	NaN	NaN	NaN	NaN	NaN	NaN	NaN	NaN	anatomical structure development;anatomical structure formation involved in morphogenesis;anatomical structure morphogenesis;biological regulation;biosynthetic process;cell differentiation;cellular biosynthetic process;cellular component organization;cellular component organization at cellular level;cellular component organization or biogenesis;cellular component organization or biogenesis at cel…	cell body;cell part;chromatin;chromatin remodeling complex;chromosomal part;cytoplasm;heterochromatin;histone deacetylase complex;intracellular organelle part;intracellular part;macromolecular complex;neuronal cell body;nuclear chromatin;nuclear chromosome part;nuclear part;nucleoplasm part;NuRD complex;organelle part;protein complex;transcription factor complex;transcriptional repressor complex	binding;catalytic activity;chromatin binding;deacetylase activity;DNA binding;histone deacetylase activity;histone deacetylase activity (H3-K14 specific);histone deacetylase activity (H3-K9 specific);hydrolase activity;hydrolase activity, acting on carbon-nitrogen (but not peptide) bonds;hydrolase activity, acting on carbon-nitrogen (but not peptide) bonds, in linear amides;NAD-dependent histone …	Hist_deacetyl	Cell cycle;Chronic myeloid leukemia;Huntington's disease;Notch signaling pathway;Pathways in cancer	O09106	Histone deacetylase 1	Hdac1				0.0019455	8.7325	8543700	1435500	3979300	3128900	1	2	1	0	NaN	sp|O09106|HDAC1_MOUSE	sp|O09106|HDAC1_MOUSE	177
NaN	NaN	NaN	NaN	NaN	NaN	NaN	NaN	NaN	NaN	NaN	NaN		cell part;clathrin-coated vesicle;coated vesicle;cytoplasmic membrane-bounded vesicle;cytoplasmic part;cytoplasmic vesicle;cytoplasmic vesicle membrane;cytoplasmic vesicle part;integral to membrane;intracellular membrane-bounded organelle;intracellular organelle;intracellular organelle part;intracellular part;intrinsic to membrane;melanosome;membrane;membrane part;membrane-bounded organelle;membr…	transporter activity	MARVEL		O09117	Synaptophysin-like protein 1	Sypl1				0.0062217	6.5864	426130	37892	243860	144380	1	1	1	0	NaN	sp|O09117-2|SYPL1_MOUSE	sp|O09117-2|SYPL1_MOUSE	178
NaN	NaN	NaN	NaN	NaN	NaN	NaN	NaN	NaN	NaN	NaN	NaN	bile acid biosynthetic process;bile acid metabolic process;biosynthetic process;carboxylic acid biosynthetic process;carboxylic acid metabolic process;catabolic process;cellular biosynthetic process;cellular catabolic process;cellular ketone metabolic process;cellular lipid catabolic process;cellular lipid metabolic process;cellular metabolic process;cellular process;fatty acid metabolic process;…	cell part;cytoplasmic part;intracellular membrane-bounded organelle;intracellular organelle;intracellular part;membrane-bounded organelle;microbody;mitochondrion;organelle;peroxisome	alpha-methylacyl-CoA racemase activity;catalytic activity;isomerase activity;racemase and epimerase activity	CoA_transf_3	Peroxisome;Primary bile acid biosynthesis	O09174	Alpha-methylacyl-CoA racemase	Amacr				0.0062112	6.5478	1826800	941580	480170	405020	1	1	1	0	NaN	sp|O09174|AMACR_MOUSE	sp|O09174|AMACR_MOUSE	183
NaN	NaN	NaN	NaN	NaN	NaN	NaN	NaN	NaN	NaN	NaN	NaN	amine transport;establishment of localization;nitrogen compound transport;organic substance transport;taurine transport;transport	cell part;integral to membrane;integral to plasma membrane;intrinsic to membrane;intrinsic to plasma membrane;membrane part;plasma membrane part	active transmembrane transporter activity;amine binding;amine transmembrane transporter activity;binding;cation transmembrane transporter activity;inorganic cation transmembrane transporter activity;ion transmembrane transporter activity;metal ion transmembrane transporter activity;monovalent inorganic cation transmembrane transporter activity;neurotransmitter transporter activity;neurotransmitte…	SNF		O35316	Sodium- and chloride-dependent taurine transporter	Slc6a6				0.00069156	11.55	1808700	169440	869870	769340	8	2	1	0	NaN	sp|O35316|SC6A6_MOUSE;sp|P31649|S6A13_MOUSE;sp|P31651|S6A12_MOUSE;sp|O55192|SC6A2_MOUSE;sp|Q61327|SC6A3_MOUSE;sp|Q8VBW1-3|SC6A8_MOUSE;sp|Q8VBW1-2|SC6A8_MOUSE;sp|Q8VBW1|SC6A8_MOUSE	sp|O35316|SC6A6_MOUSE;sp|P31649|S6A13_MOUSE;sp|P31651|S6A12_MOUSE;sp|O55192|SC6A2_MOUSE;sp|Q61327|SC6A3_MOUSE;sp|Q8VBW1-3|SC6A8_MOUSE;sp|Q8VBW1-2|SC6A8_MOUSE;sp|Q8VBW1|SC6A8_MOUSE	192
NaN	NaN	NaN	NaN	NaN	NaN	NaN	NaN	NaN	NaN	NaN	NaN	biological adhesion;biological regulation;cell adhesion;cellular process;developmental process;multicellular organismal development;multicellular organismal process;positive regulation of biological process;positive regulation of cell adhesion;positive regulation of cell-substrate adhesion;positive regulation of cellular process;regulation of biological process;regulation of cell adhesion;regulat…	extracellular membrane-bounded organelle;extracellular organelle;extracellular region part;extracellular vesicular exosome;membrane-bounded organelle;membrane-bounded vesicle;organelle;vesicle	binding;calcium ion binding;cation binding;ion binding;metal ion binding	EGF;F5_F8_type_C		O35474	EGF-like repeat and discoidin I-like domain-containing protein 3	Edil3	+			0.0019973	9.9437	935970	213440	433810	288720	1	1	1	0	NaN	sp|O35474|EDIL3_MOUSE	sp|O35474|EDIL3_MOUSE	198
NaN	NaN	NaN	NaN	NaN	NaN	NaN	NaN	NaN	NaN	NaN	NaN	cell activation;cell migration;cell motility;cell proliferation;cellular component movement;cellular process;immune system process;leukocyte activation;leukocyte proliferation;locomotion;lymphocyte activation;lymphocyte proliferation;mononuclear cell proliferation;T cell activation;T cell proliferation	cell part;integral to membrane;intrinsic to membrane;membrane part		Tetraspannin		O35566	CD151 antigen	Cd151				0.0018657	7.5504	4675200	367200	2180900	2127100	1	1	1	0	NaN	sp|O35566|CD151_MOUSE	sp|O35566|CD151_MOUSE	199
NaN	NaN	NaN	NaN	NaN	NaN	NaN	NaN	NaN	NaN	NaN	NaN	establishment of localization;establishment of localization in cell;establishment of protein localization;intracellular protein transport;intracellular transport;protein transport;response to chemical stimulus;response to external stimulus;response to extracellular stimulus;response to nutrient;response to nutrient levels;response to retinoic acid;response to stimulus;response to vitamin;response…	cell part;cytoplasmic part;Golgi apparatus part;Golgi membrane;integral to membrane;intracellular organelle part;intracellular part;intrinsic to membrane;membrane;membrane part;organelle membrane;organelle part		SCAMP		O35609	Secretory carrier-associated membrane protein 3	Scamp3				0.0013569	11.038	2732300	601140	1228900	902230	1	1	1	0	NaN	sp|O35609|SCAM3_MOUSE	sp|O35609|SCAM3_MOUSE	202
NaN	NaN	NaN	NaN	NaN	NaN	NaN	NaN	NaN	NaN	NaN	NaN		cell part;integral to membrane;intrinsic to membrane;membrane part		MARVEL		O35682	Myeloid-associated differentiation marker	Myadm				0.00072464	12.824	3596100	917690	1473400	1205000	1	1	1	0	NaN	sp|O35682|MYADM_MOUSE	sp|O35682|MYADM_MOUSE	206
NaN	NaN	NaN	NaN	NaN	NaN	NaN	NaN	NaN	NaN	NaN	NaN	anatomical structure morphogenesis;cell activation;cell morphogenesis;cell proliferation;cellular component morphogenesis;cellular component organization;cellular component organization or biogenesis;cellular developmental process;cellular process;developmental process;immune system process;leukocyte activation;leukocyte proliferation;lymphocyte activation;lymphocyte proliferation;macromolecule m…	cell part;cytoplasmic part;cytosol;intracellular membrane-bounded organelle;intracellular organelle;intracellular part;macromolecular complex;membrane-bounded organelle;nucleus;organelle;proteasome core complex;protein complex	catalytic activity;endopeptidase activity;hydrolase activity;peptidase activity;peptidase activity, acting on L-amino acid peptides;threonine-type endopeptidase activity;threonine-type peptidase activity	Pr_beta_C;Proteasome	Proteasome	O35955	Proteasome subunit beta type-10	Psmb10				0.00076046	13.861	3764600	963450	1549100	1252100	1	1	1	0	NaN	sp|O35955|PSB10_MOUSE	sp|O35955|PSB10_MOUSE	215
NaN	NaN	NaN	NaN	NaN	NaN	NaN	NaN	NaN	NaN	NaN	NaN	cellular process;ER to Golgi vesicle-mediated transport;establishment of localization;establishment of localization in cell;Golgi vesicle transport;intracellular transport;transport;vesicle-mediated transport	cell part;cytoplasmic part;cytosol;endoplasmic reticulum;Golgi apparatus part;Golgi membrane;intracellular membrane-bounded organelle;intracellular organelle;intracellular organelle part;intracellular part;macromolecular complex;membrane;membrane-bounded organelle;organelle;organelle membrane;organelle part;protein complex;TRAPP complex		TRAPP		O55013	Trafficking protein particle complex subunit 3	Trappc3				0.0029343	6.938	7083900	1175500	3140400	2768000	1	1	1	0	NaN	sp|O55013|TPPC3_MOUSE	sp|O55013|TPPC3_MOUSE	223
NaN	NaN	NaN	NaN	NaN	NaN	NaN	NaN	NaN	NaN	NaN	NaN	establishment of localization;establishment of localization in cell;establishment of protein localization;intracellular protein transport;intracellular transport;protein targeting;protein transport;transport	cell part;clathrin-coated vesicle;coated vesicle;cytoplasmic membrane-bounded vesicle;cytoplasmic part;cytoplasmic vesicle;integral to membrane;intracellular membrane-bounded organelle;intracellular organelle;intracellular part;intrinsic to membrane;membrane part;membrane-bounded organelle;membrane-bounded vesicle;organelle;synapse part;synaptic vesicle;vesicle		MARVEL		O55101	Synaptogyrin-2	Syngr2				0.0018576	7.4972	3966500	625020	1693300	1648200	1	1	1	0	NaN	sp|O55101|SNG2_MOUSE	sp|O55101|SNG2_MOUSE	228
NaN	NaN	NaN	NaN	NaN	NaN	NaN	NaN	NaN	NaN	NaN	NaN	acyl-CoA metabolic process;carboxylic acid metabolic process;cellular ketone metabolic process;cellular lipid metabolic process;cellular metabolic process;cellular process;coenzyme metabolic process;cofactor metabolic process;fatty acid metabolic process;lipid metabolic process;long-chain fatty acid metabolic process;metabolic process;monocarboxylic acid metabolic process;organic acid metabolic p…	cell part;cytoplasmic part;intracellular membrane-bounded organelle;intracellular organelle;intracellular part;membrane-bounded organelle;mitochondrion;organelle	acyl-CoA hydrolase activity;acyl-CoA thioesterase activity;carboxylesterase activity;carboxylic ester hydrolase activity;catalytic activity;CoA hydrolase activity;hydrolase activity;hydrolase activity, acting on ester bonds;palmitoyl-CoA hydrolase activity;thiolester hydrolase activity	BAAT_C;Bile_Hydr_Trans	Biosynthesis of unsaturated fatty acids	O55137	Acyl-coenzyme A thioesterase 1	Acot1				0.0018975	7.7413	235430	33891	101440	100100	2	1	1	0	NaN	sp|O55137|ACOT1_MOUSE;sp|Q9QYR9|ACOT2_MOUSE	sp|O55137|ACOT1_MOUSE;sp|Q9QYR9|ACOT2_MOUSE	231
NaN	NaN	NaN	NaN	NaN	NaN	NaN	NaN	NaN	NaN	NaN	NaN	aging;anatomical structure development;anatomical structure formation involved in morphogenesis;anatomical structure morphogenesis;axon ensheathment;biological adhesion;biological regulation;branching involved in ureteric bud morphogenesis;branching morphogenesis of a tube;cell adhesion;cell aging;cell cycle arrest;cell cycle process;cell morphogenesis;cell morphogenesis involved in differentiati…	adherens junction;anchoring junction;axon part;cell body;cell junction;cell part;cell projection;cell projection part;cell-cell junction;cell-substrate adherens junction;cell-substrate junction;contractile fiber part;costamere;cytoplasmic part;dendritic shaft;focal adhesion;intracellular part;lamellipodium;macromolecular complex;membrane;neuronal cell body;organelle part;plasma membrane;protein c…	adenyl nucleotide binding;adenyl ribonucleotide binding;ATP binding;binding;catalytic activity;kinase activity;molecular transducer activity;nucleotide binding;phosphotransferase activity, alcohol group as acceptor;protein kinase activity;protein serine/threonine kinase activity;purine nucleotide binding;purine ribonucleoside triphosphate binding;purine ribonucleotide binding;ribonucleotide bindi…	Ank;Pkinase_Tyr	Bacterial invasion of epithelial cells;Endometrial cancer;Focal adhesion;PPAR signaling pathway	O55222	Integrin-linked protein kinase	Ilk				0.0056721	6.6073	2979600	330920	1527200	1121500	1	1	1	0	NaN	sp|O55222|ILK_MOUSE	sp|O55222|ILK_MOUSE	233
NaN	NaN	NaN	NaN	NaN	NaN	NaN	NaN	NaN	NaN	NaN	NaN	anatomical structure morphogenesis;biological regulation;cell differentiation;cell differentiation in hindbrain;cell part morphogenesis;cell projection morphogenesis;cell projection organization;cellular component morphogenesis;cellular component organization;cellular component organization at cellular level;cellular component organization or biogenesis;cellular component organization or biogenes…	cell part;cytoplasmic part;intracellular part;perinuclear region of cytoplasm		LsmAD;PAM2;SM-ATX		O70305	Ataxin-2	Atxn2				0.0040556	6.7976	1016100	73412	561750	380960	3	1	1	0	NaN	sp|O70305-3|ATX2_MOUSE;sp|O70305-2|ATX2_MOUSE;sp|O70305|ATX2_MOUSE	sp|O70305-3|ATX2_MOUSE;sp|O70305-2|ATX2_MOUSE;sp|O70305|ATX2_MOUSE	240
NaN	NaN	NaN	NaN	NaN	NaN	NaN	NaN	NaN	NaN	NaN	NaN	alcohol metabolic process;anatomical structure morphogenesis;biosynthetic process;carbohydrate biosynthetic process;carbohydrate metabolic process;carboxylic acid biosynthetic process;carboxylic acid metabolic process;cellular biosynthetic process;cellular carbohydrate metabolic process;cellular ketone metabolic process;cellular metabolic process;cellular process;developmental process;embryonic m…		binding;catalytic activity;coenzyme binding;cofactor binding;NAD binding;nucleotide binding;oxidoreductase activity;oxidoreductase activity, acting on CH-OH group of donors;oxidoreductase activity, acting on the CH-OH group of donors, NAD or NADP as acceptor;UDP-glucose 6-dehydrogenase activity	UDPG_MGDP_dh;UDPG_MGDP_dh_C;UDPG_MGDP_dh_N	Amino sugar and nucleotide sugar metabolism;Ascorbate and aldarate metabolism;Pentose and glucuronate interconversions;Starch and sucrose metabolism	O70475	UDP-glucose 6-dehydrogenase	Ugdh				0.0020121	10.265	592080	118360	258400	215320	1	1	1	0	NaN	sp|O70475|UGDH_MOUSE	sp|O70475|UGDH_MOUSE	248
NaN	NaN	NaN	NaN	NaN	NaN	NaN	NaN	NaN	NaN	NaN	NaN	biological regulation;positive regulation of biological process;positive regulation of cell communication;positive regulation of cell proliferation;positive regulation of cellular process;positive regulation of fibroblast growth factor receptor signaling pathway;positive regulation of response to stimulus;positive regulation of signal transduction;positive regulation of signaling;regulation of bi…	cell part;cell surface;extracellular region;extracellular region part;extracellular space;membrane;plasma membrane		FGF-BP1		O70514	Fibroblast growth factor-binding protein 1	Fgfbp1	+			0.0023881	7.0999	193530	12382	97240	83906	1	1	1	0	NaN	sp|O70514|FGFP1_MOUSE	sp|O70514|FGFP1_MOUSE	249
NaN	NaN	NaN	NaN	NaN	NaN	NaN	NaN	NaN	NaN	NaN	NaN	calcium ion transport;cation transport;divalent inorganic cation transport;divalent metal ion transport;establishment of localization;establishment of localization in cell;intracellular transport;ion transport;metal ion transport;sarcoplasmic reticulum calcium ion transport;transport	calcium channel complex;cation channel complex;cell part;ion channel complex;macromolecular complex;membrane part;plasma membrane part;protein complex;voltage-gated calcium channel complex	calcium channel activity;cation channel activity;cation transmembrane transporter activity;channel activity;gated channel activity;ion channel activity;ion transmembrane transporter activity;passive transmembrane transporter activity;substrate-specific channel activity;substrate-specific transmembrane transporter activity;substrate-specific transporter activity;transmembrane transporter activity;…		Arrhythmogenic right ventricular cardiomyopathy (ARVC);Cardiac muscle contraction;Dilated cardiomyopathy;Hypertrophic cardiomyopathy (HCM);MAPK signaling pathway	O70578	Voltage-dependent calcium channel gamma-1 subunit	Cacng1				0.00068966	11.462	916310	126650	458770	330890	1	2	2	0	NaN	sp|O70578|CCG1_MOUSE	sp|O70578|CCG1_MOUSE	250
NaN	NaN	NaN	NaN	NaN	NaN	NaN	NaN	NaN	NaN	NaN	NaN	biological regulation;multicellular organismal process;muscle contraction;muscle system process;negative regulation of biological process;negative regulation of multicellular organismal process;negative regulation of muscle contraction;regulation of biological process;regulation of multicellular organismal process;regulation of muscle contraction;regulation of muscle system process;regulation of …	cell part;contractile fiber part;cytoplasmic part;cytoskeletal part;intracellular organelle part;intracellular part;macromolecular complex;organelle part;protein complex;troponin complex		Troponin		O88346	Troponin T, slow skeletal muscle	Tnnt1				0.0056818	6.6158	6113900	1044900	2316000	2753000	3	2	0	0	NaN	sp|O88346-3|TNNT1_MOUSE;sp|O88346-2|TNNT1_MOUSE;sp|O88346|TNNT1_MOUSE	sp|O88346-3|TNNT1_MOUSE;sp|O88346-2|TNNT1_MOUSE;sp|O88346|TNNT1_MOUSE	256
NaN	NaN	NaN	NaN	NaN	NaN	NaN	NaN	NaN	NaN	NaN	NaN	biological regulation;regulation of biological process;regulation of biosynthetic process;regulation of cellular biosynthetic process;regulation of cellular macromolecule biosynthetic process;regulation of cellular metabolic process;regulation of cellular process;regulation of gene expression;regulation of growth;regulation of macromolecule biosynthetic process;regulation of macromolecule metabol…	cell part;extracellular region;intracellular organelle part;intracellular part;macromolecular complex;nuclear part;nucleoplasm part;organelle part;protein complex;transcription factor complex	binding;catalytic activity;coenzyme binding;cofactor binding;FMN binding;nucleotide binding;oxidoreductase activity;protein binding;transcription factor binding			O88668	Protein CREG1	Creg1	+			0.0062182	6.5749	1479100	133510	740730	604900	1	1	1	0	NaN	sp|O88668|CREG1_MOUSE	sp|O88668|CREG1_MOUSE	264
NaN	NaN	NaN	NaN	NaN	NaN	NaN	NaN	NaN	NaN	NaN	NaN	macromolecule metabolic process;metabolic process;misfolded or incompletely synthesized protein catabolic process;primary metabolic process;protein metabolic process;proteolysis;proteolysis involved in cellular protein catabolic process	cell part;cytoplasmic part;intracellular membrane-bounded organelle;intracellular organelle;intracellular organelle lumen;intracellular organelle part;intracellular part;membrane-bounded organelle;membrane-enclosed lumen;mitochondrial matrix;mitochondrial part;mitochondrion;organelle;organelle lumen;organelle part	adenyl nucleotide binding;adenyl ribonucleotide binding;ATP binding;binding;catalytic activity;endopeptidase activity;hydrolase activity;nucleotide binding;peptidase activity;peptidase activity, acting on L-amino acid peptides;purine nucleotide binding;purine ribonucleoside triphosphate binding;purine ribonucleotide binding;ribonucleotide binding;serine hydrolase activity;serine-type endopeptidas…	CLP_protease	Cell cycle - Caulobacter	O88696	Putative ATP-dependent Clp protease proteolytic subunit, mitochondrial	Clpp				0.0019084	7.8518	761420	208370	238920	314130	1	1	1	0	NaN	sp|O88696|CLPP_MOUSE	sp|O88696|CLPP_MOUSE	266
NaN	NaN	NaN	NaN	NaN	NaN	NaN	NaN	NaN	NaN	NaN	NaN	establishment of localization;establishment of localization in cell;establishment of protein localization;intracellular protein transport;intracellular transport;protein transport;transport	cell part;cytoplasmic part;early endosome membrane;endosomal part;endosome membrane;intracellular membrane-bounded organelle;intracellular organelle;intracellular organelle part;intracellular part;membrane;membrane-bounded organelle;nucleus;organelle;organelle membrane;organelle part		SH3_1;UIM;VHS	Endocytosis;Jak-STAT signaling pathway	O88811	Signal transducing adapter molecule 2	Stam2				0.001938	8.5331	10657000	974280	4906900	4775600	3	1	1	0	NaN	sp|O88811-2|STAM2_MOUSE;sp|O88811|STAM2_MOUSE;sp|P70297|STAM1_MOUSE	sp|O88811-2|STAM2_MOUSE;sp|O88811|STAM2_MOUSE;sp|P70297|STAM1_MOUSE	271
NaN	NaN	NaN	NaN	NaN	NaN	NaN	NaN	NaN	NaN	NaN	NaN	biological regulation;cellular process;establishment of localization;establishment of localization in cell;establishment of protein localization;exocytosis;neurotransmitter secretion;neurotransmitter transport;protein transport;regulation of biological quality;regulation of neurotransmitter levels;secretion;secretion by cell;signal release;transport;vesicle-mediated transport	basolateral plasma membrane;cell junction;cell part;cell-cell junction;cytoskeletal part;intracellular organelle part;intracellular part;membrane;membrane part;occluding junction;organelle part;plasma membrane part;postsynaptic density;postsynaptic membrane;synapse;synapse part;synaptic membrane;tight junction		L27;PDZ		O88952	Protein lin-7 homolog C	Lin7c				0.0057143	6.6638	421110	88623	173610	158870	2	1	1	0	NaN	sp|O88952|LIN7C_MOUSE;sp|Q8JZS0|LIN7A_MOUSE	sp|O88952|LIN7C_MOUSE;sp|Q8JZS0|LIN7A_MOUSE	276
NaN	NaN	NaN	NaN	NaN	NaN	NaN	NaN	NaN	NaN	NaN	NaN	cellular component assembly;cellular component organization;cellular component organization or biogenesis;developmental process;macromolecular complex assembly;macromolecular complex subunit organization;multicellular organismal development;multicellular organismal process;protein complex assembly;protein complex subunit organization;protein oligomerization	alpha-amino-3-hydroxy-5-methyl-4-isoxazolepropionic acid selective glutamate receptor complex;cell junction;cell part;extracellular region;extracellular region part;extracellular space;ionotropic glutamate receptor complex;macromolecular complex;membrane part;plasma membrane part;protein complex;receptor complex;synapse		Noelin-1;OLF		O88998	Noelin	Olfm1	+			0.0024169	7.2566	436730	28457	212900	195370	2	1	1	0	NaN	sp|O88998-3|NOE1_MOUSE;sp|O88998|NOE1_MOUSE	sp|O88998-3|NOE1_MOUSE;sp|O88998|NOE1_MOUSE	280
NaN	NaN	NaN	NaN	NaN	NaN	NaN	NaN	NaN	NaN	NaN	NaN	macromolecule metabolic process;metabolic process;primary metabolic process;protein metabolic process;proteolysis	cell part;integral to membrane;intrinsic to membrane;membrane part	binding;carboxypeptidase activity;catalytic activity;cation binding;exopeptidase activity;hydrolase activity;ion binding;metal ion binding;metallocarboxypeptidase activity;metalloexopeptidase activity;metallopeptidase activity;peptidase activity;peptidase activity, acting on L-amino acid peptides;serine hydrolase activity;serine-type carboxypeptidase activity;serine-type exopeptidase activity;ser…	Peptidase_M14		O89001	Carboxypeptidase D	Cpd				0.0019595	8.9954	1492000	172390	699950	619640	1	1	1	0	NaN	sp|O89001|CBPD_MOUSE	sp|O89001|CBPD_MOUSE	281
NaN	NaN	NaN	NaN	NaN	NaN	NaN	NaN	NaN	NaN	NaN	NaN	ATP biosynthetic process;ATP metabolic process;ATP synthesis coupled proton transport;biosynthetic process;cation transport;cellular biosynthetic process;cellular metabolic process;cellular nitrogen compound biosynthetic process;cellular nitrogen compound metabolic process;cellular process;energy coupled proton transport, down electrochemical gradient;establishment of localization;heterocycle bio…	cell part;cytoplasmic part;integral to membrane;intracellular organelle part;intracellular part;intrinsic to membrane;macromolecular complex;membrane part;mitochondrial membrane part;mitochondrial part;mitochondrial proton-transporting ATP synthase complex;organelle part;protein complex;proton-transporting ATP synthase complex;proton-transporting ATP synthase complex, coupling factor F(o);proton-…	ATPase activity;catalytic activity;cation transmembrane transporter activity;hydrogen ion transmembrane transporter activity;hydrolase activity;hydrolase activity, acting on acid anhydrides;hydrolase activity, acting on acid anhydrides, in phosphorus-containing anhydrides;inorganic cation transmembrane transporter activity;ion transmembrane transporter activity;monovalent inorganic cation transme…	ATP-synt_A	Alzheimer's disease;Huntington's disease;Oxidative phosphorylation;Parkinson's disease	P00848	ATP synthase subunit a	Mtatp6				0.0018668	7.5528	10406000	967160	4840800	4597700	1	1	1	0	NaN	sp|P00848|ATP6_MOUSE	sp|P00848|ATP6_MOUSE	292
NaN	NaN	NaN	NaN	NaN	NaN	NaN	NaN	NaN	NaN	NaN	NaN			antigen binding;binding	V-set		P01631	Ig kappa chain V-II region 26-10					0.0018856	7.6609	17948000	17294000	362720	290750	1	1	1	0	NaN	sp|P01631|KV2A7_MOUSE	sp|P01631|KV2A7_MOUSE	295
NaN	NaN	NaN	NaN	NaN	NaN	NaN	NaN	NaN	NaN	NaN	NaN			antigen binding;binding	V-set		P01786	Ig heavy chain V region MOPC 47A					0.0023895	7.1054	296340	296340	0	0	9	1	1	0	NaN	sp|P01786|HVM17_MOUSE;sp|P01790|HVM21_MOUSE;sp|P01789|HVM20_MOUSE;sp|P01794|HVM25_MOUSE;sp|P01793|HVM24_MOUSE;sp|P01792|HVM23_MOUSE;sp|P01791|HVM22_MOUSE;sp|P01788|HVM19_MOUSE;sp|P01787|HVM18_MOUSE	sp|P01786|HVM17_MOUSE;sp|P01790|HVM21_MOUSE;sp|P01789|HVM20_MOUSE;sp|P01794|HVM25_MOUSE;sp|P01793|HVM24_MOUSE;sp|P01792|HVM23_MOUSE;sp|P01791|HVM22_MOUSE;sp|P01788|HVM19_MOUSE;sp|P01787|HVM18_MOUSE	296
NaN	NaN	NaN	NaN	NaN	NaN	NaN	NaN	NaN	NaN	NaN	NaN	cellular metabolic process;cellular process;electron transport chain;generation of precursor metabolites and energy;metabolic process;mitochondrial electron transport, NADH to ubiquinone;oxidation-reduction process;respiratory electron transport chain	cell part;cytoplasmic part;integral to membrane;intracellular organelle part;intracellular part;intrinsic to membrane;membrane;membrane part;mitochondrial inner membrane;mitochondrial membrane;mitochondrial part;organelle inner membrane;organelle membrane;organelle part;respiratory chain	catalytic activity;NADH dehydrogenase (quinone) activity;NADH dehydrogenase (ubiquinone) activity;NADH dehydrogenase activity;oxidoreductase activity;oxidoreductase activity, acting on NADH or NADPH;oxidoreductase activity, acting on NADH or NADPH, quinone or similar compound as acceptor	NADH_dehy_S2_C;Oxidored_q1		P03893	NADH-ubiquinone oxidoreductase chain 2	Mtnd2				0.0013605	11.131	2660300	269340	1296900	1094000	1	1	1	0	NaN	sp|P03893|NU2M_MOUSE	sp|P03893|NU2M_MOUSE	304
NaN	NaN	NaN	NaN	NaN	NaN	NaN	NaN	NaN	NaN	NaN	NaN	cellular metabolic process;cellular process;electron transport chain;generation of precursor metabolites and energy;metabolic process;mitochondrial electron transport, NADH to ubiquinone;oxidation-reduction process;respiratory electron transport chain	cell part;cytoplasmic part;integral to membrane;intracellular membrane-bounded organelle;intracellular organelle;intracellular organelle part;intracellular part;intrinsic to membrane;macromolecular complex;membrane part;membrane-bounded organelle;mitochondrial membrane part;mitochondrial part;mitochondrial respiratory chain complex I;mitochondrion;NADH dehydrogenase complex;organelle;organelle pa…	catalytic activity;NADH dehydrogenase (quinone) activity;NADH dehydrogenase (ubiquinone) activity;NADH dehydrogenase activity;oxidoreductase activity;oxidoreductase activity, acting on NADH or NADPH;oxidoreductase activity, acting on NADH or NADPH, quinone or similar compound as acceptor	Oxidored_q1;Oxidored_q5_N	Oxidative phosphorylation;Parkinson's disease	P03911	NADH-ubiquinone oxidoreductase chain 4	Mtnd4				0.001888	7.6831	11087000	880110	5590700	4615900	1	1	1	0	NaN	sp|P03911|NU4M_MOUSE	sp|P03911|NU4M_MOUSE	305
NaN	NaN	NaN	NaN	NaN	NaN	NaN	NaN	NaN	NaN	NaN	NaN	anatomical structure development;antigen processing and presentation;antigen processing and presentation of endogenous antigen;antigen processing and presentation of endogenous peptide antigen;antigen processing and presentation of endogenous peptide antigen via MHC class I;antigen processing and presentation of endogenous peptide antigen via MHC class I via ER pathway;antigen processing and pres…	cell part;cytoplasmic part;cytoplasmic vesicle membrane;cytoplasmic vesicle part;endocytic vesicle membrane;endoplasmic reticulum part;external side of plasma membrane;integral to endoplasmic reticulum membrane;integral to lumenal side of endoplasmic reticulum membrane;integral to membrane;integral to organelle membrane;intracellular organelle part;intracellular part;intrinsic to endoplasmic reti…	antigen binding;binding;peptide antigen binding;peptide binding	C1-set;MHC_I;MHC_I_C		P04223	H-2 class I histocompatibility antigen, K-K alpha chain	H2-K1				0.0057176	6.666	2490700	529930	1172800	788010	2	5	1	0	NaN	sp|P04223-2|HA1K_MOUSE;sp|P04223|HA1K_MOUSE	sp|P04223-2|HA1K_MOUSE;sp|P04223|HA1K_MOUSE	307
NaN	NaN	NaN	NaN	NaN	NaN	NaN	NaN	NaN	NaN	NaN	NaN	activation of MAPK activity;aging;amine metabolic process;anatomical structure homeostasis;anterograde axon cargo transport;auditory receptor cell stereocilium organization;axon cargo transport;behavior;biological regulation;biosynthetic process;carboxylic acid metabolic process;cation homeostasis;cell aging;cell projection organization;cellular amine metabolic process;cellular amino acid metabol…	cell body;cell part;cell projection cytoplasm;cell projection part;cytoplasmic part;cytoplasmic vesicle;cytosol;dendrite cytoplasm;extracellular matrix;extracellular region part;extracellular space;intracellular membrane-bounded organelle;intracellular organelle;intracellular part;macromolecular complex;membrane;membrane-bounded organelle;microbody;mitochondrion;neuronal cell body;nucleus;organel…	antioxidant activity;binding;catalytic activity;cation binding;chaperone binding;copper ion binding;enzyme binding;ion binding;metal ion binding;oxidoreductase activity;oxidoreductase activity, acting on superoxide radicals as acceptor;phosphatase binding;protein binding;protein phosphatase 2B binding;protein phosphatase binding;superoxide dismutase activity;transition metal ion binding;zinc ion …	Sod_Cu	Amyotrophic lateral sclerosis (ALS);Huntington's disease;Peroxisome;Prion diseases	P08228	Superoxide dismutase [Cu-Zn]	Sod1	+			0.0018564	7.4932	2706000	869770	924910	911280	1	1	1	0	NaN	sp|P08228|SODC_MOUSE	sp|P08228|SODC_MOUSE	335
NaN	NaN	NaN	NaN	NaN	NaN	NaN	NaN	NaN	NaN	NaN	NaN	biological regulation;cation homeostasis;cation transport;cellular cation homeostasis;cellular chemical homeostasis;cellular homeostasis;cellular ion homeostasis;cellular iron ion homeostasis;cellular metal ion homeostasis;cellular process;chemical homeostasis;establishment of localization;homeostatic process;immune response;immune system process;ion homeostasis;ion transport;iron ion homeostasis…	cell part;cytoplasmic part;intracellular membrane-bounded organelle;intracellular organelle;intracellular part;membrane-bounded organelle;mitochondrion;organelle	binding;catalytic activity;cation binding;ferric iron binding;ferroxidase activity;ion binding;iron ion binding;metal ion binding;oxidoreductase activity;oxidoreductase activity, oxidizing metal ions;oxidoreductase activity, oxidizing metal ions, oxygen as acceptor;transition metal ion binding	Ferritin	Mineral absorption;Porphyrin and chlorophyll metabolism	P09528	Ferritin heavy chain	Fth1				0.0067568	6.5279	487390	127080	223950	136360	1	1	1	0	NaN	sp|P09528|FRIH_MOUSE	sp|P09528|FRIH_MOUSE	342
NaN	NaN	NaN	NaN	NaN	NaN	NaN	NaN	NaN	NaN	NaN	NaN	biological regulation;biosynthetic process;cellular biosynthetic process;cellular macromolecule biosynthetic process;cellular macromolecule metabolic process;cellular metabolic process;cellular nitrogen compound metabolic process;cellular process;macromolecule biosynthetic process;macromolecule metabolic process;metabolic process;nitrogen compound metabolic process;nucleic acid metabolic process;…	cell part;intracellular non-membrane-bounded organelle;intracellular organelle;intracellular organelle part;intracellular part;macromolecular complex;non-membrane-bounded organelle;nuclear part;nucleolus;nucleoplasm part;organelle;organelle part;protein complex;transcription factor complex	binding;DNA binding;nucleic acid binding;protein binding transcription factor activity;single-stranded DNA binding;structure-specific DNA binding;transcription coactivator activity;transcription cofactor activity;transcription factor binding transcription factor activity	PC4		P11031	Activated RNA polymerase II transcriptional coactivator p15	Sub1				0.00080775	15.95	1511300	254660	724450	532160	1	1	1	0	NaN	sp|P11031|TCP4_MOUSE	sp|P11031|TCP4_MOUSE	360
NaN	NaN	NaN	NaN	NaN	NaN	NaN	NaN	NaN	NaN	NaN	NaN	response to chemical stimulus;response to organic substance;response to stilbenoid;response to stimulus	cell part;cytoplasmic part;endoplasmic reticulum membrane;endoplasmic reticulum part;intracellular organelle part;intracellular part;membrane;membrane part;organelle membrane;organelle part	aromatase activity;binding;catalytic activity;cation binding;electron carrier activity;heme binding;ion binding;iron ion binding;metal ion binding;monooxygenase activity;oxidoreductase activity;oxidoreductase activity, acting on paired donors, with incorporation or reduction of molecular oxygen;oxidoreductase activity, acting on paired donors, with incorporation or reduction of molecular oxygen, …	p450		P12790	Cytochrome P450 2B9	Cyp2b9				0.004058	6.7998	1566200	129810	735530	700860	1	1	1	0	NaN	sp|P12790|CP2B9_MOUSE	sp|P12790|CP2B9_MOUSE	373
NaN	NaN	NaN	NaN	NaN	NaN	NaN	NaN	NaN	NaN	NaN	NaN	biological regulation;multicellular organismal process;muscle contraction;muscle system process;positive regulation of biological process;positive regulation of biosynthetic process;positive regulation of cellular biosynthetic process;positive regulation of cellular metabolic process;positive regulation of cellular process;positive regulation of gene expression;positive regulation of macromolecul…	cell part;contractile fiber part;cytoplasmic part;cytoskeletal part;intracellular membrane-bounded organelle;intracellular organelle;intracellular organelle part;intracellular part;macromolecular complex;membrane-bounded organelle;nucleus;organelle;organelle part;protein complex;troponin complex	binding;cation binding;ion binding;metal ion binding	Troponin		P13412	Troponin I, fast skeletal muscle	Tnni2				0.0013708	11.31	48304000	734030	26133000	21438000	1	2	2	0	NaN	sp|P13412|TNNI2_MOUSE	sp|P13412|TNNI2_MOUSE	379
NaN	NaN	NaN	NaN	NaN	NaN	NaN	NaN	NaN	NaN	NaN	NaN	alcohol metabolic process;amine metabolic process;biological regulation;biosynthetic process;cellular amine metabolic process;cellular biogenic amine metabolic process;cellular biosynthetic process;cellular component organization;cellular component organization or biogenesis;cellular lipid metabolic process;cellular macromolecule biosynthetic process;cellular macromolecule metabolic process;cellu…	extracellular region part;extracellular space;high-density lipoprotein particle;macromolecular complex;plasma lipoprotein particle;protein-lipid complex	catalytic activity;O-acyltransferase activity;phosphatidylcholine-sterol O-acyltransferase activity;transferase activity;transferase activity, transferring acyl groups;transferase activity, transferring acyl groups other than amino-acyl groups	LACT	Glycerophospholipid metabolism	P16301	Phosphatidylcholine-sterol acyltransferase	Lcat	+			0.00070771	12.15	1129800	367900	691720	70208	1	2	2	0	NaN	sp|P16301|LCAT_MOUSE	sp|P16301|LCAT_MOUSE	411
NaN	NaN	NaN	NaN	NaN	NaN	NaN	NaN	NaN	NaN	NaN	NaN	biological regulation;catabolic process;cellular catabolic process;cellular macromolecule catabolic process;cellular macromolecule metabolic process;cellular metabolic process;cellular nitrogen compound metabolic process;cellular process;macromolecule catabolic process;macromolecule metabolic process;metabolic process;mRNA catabolic process;mRNA metabolic process;negative regulation of biological…	cell part;cytoplasmic part;intracellular organelle part;intracellular part;nuclear body;nuclear part;nuclear speck;nucleoplasm part;organelle part;perinuclear region of cytoplasm	adenyl nucleotide binding;adenyl ribonucleotide binding;ATP binding;binding;nucleotide binding;purine nucleotide binding;purine ribonucleoside triphosphate binding;purine ribonucleotide binding;ribonucleotide binding	HSP70	Antigen processing and presentation;Endocytosis;MAPK signaling pathway;Measles;Protein processing in endoplasmic reticulum;Spliceosome;Toxoplasmosis	Q61696	Heat shock 70 kDa protein 1A	Hspa1a				0.00079618	15.393	7804900	1603500	3012600	3188800	2	6	1	0	NaN	sp|Q61696|HS71A_MOUSE;sp|P17879|HS71B_MOUSE	sp|Q61696|HS71A_MOUSE;sp|P17879|HS71B_MOUSE	427
NaN	NaN	NaN	NaN	NaN	NaN	NaN	NaN	NaN	NaN	NaN	NaN	biological regulation;biosynthetic process;cellular biosynthetic process;cellular macromolecule biosynthetic process;cellular macromolecule metabolic process;cellular metabolic process;cellular process;cellular protein metabolic process;cellular response to chemical stimulus;cellular response to cytokine stimulus;cellular response to interferon-gamma;cellular response to organic substance;cellula…	cell part;intracellular organelle part;intracellular part;large ribosomal subunit;macromolecular complex;organelle part;ribonucleoprotein complex	structural constituent of ribosome;structural molecule activity	Ribosomal_L13	Ribosome	P19253	60S ribosomal protein L13a	Rpl13a				0.0018553	7.4867	12900000	1623400	5938800	5338000	1	1	1	0	NaN	sp|P19253|RL13A_MOUSE	sp|P19253|RL13A_MOUSE	438
NaN	NaN	NaN	NaN	NaN	NaN	NaN	NaN	NaN	NaN	NaN	NaN	anatomical structure development;biological regulation;cartilage development;cell differentiation;cellular developmental process;cellular process;developmental process;multicellular organismal process;ossification;regulation of biological process;regulation of biomineral tissue development;regulation of bone mineralization;regulation of developmental process;regulation of multicellular organismal…	extracellular matrix;extracellular region;extracellular region part	binding;calcium ion binding;cation binding;ion binding;metal ion binding	Gla		P19788	Matrix Gla protein	Mgp	+			0	21.552	470450	135140	156200	179100	1	1	1	0	NaN	sp|P19788|MGP_MOUSE	sp|P19788|MGP_MOUSE	441
[truncated: 1,382 more rows]

## Sheet: Cell
M/L A	M/L B	M/L C	M/L D	H/L A	H/L B	H/L C	H/L D	H/M A	H/M B	H/M C	H/M D	GOBP name	GOMF name	GOCC name	KEGG name	GSEA	t-test Significantcell_HL_vs_ML	Q-value	Score	Intensity	Intensity L	Intensity M	Intensity H	Peptides	Razor + unique peptides	Unique peptides	Mol. weight [kDa]	Sequence coverage [%]	-Log t-test p valuecell_HL_vs_ML	t-test Differencecell_HL_vs_ML	Protein IDs	Majority protein IDs	id	Uniprot	Gene name
[truncated: 3,098 more rows]

## Sheet: Description
Description
Column Header	Description
M/L A	log2 SILAC ratios of replicates
M/L B
M/L C
M/L D
H/L A
H/L B
H/L C
H/L D
H/M A
H/M B
H/M C
H/M D
GOBP name	Categorical Annotations (GO,KEGG,Pfam)
GOCC name
GOMF name
Pfam
KEGG name
First ID	First Uniprot ID
Protein name	Name of protein
Gene name	Name of encoding gene
Extracellular	"+" indicates extrecellular location (by GOCC)
[truncated: 16 more rows]
