# Supplementary material for: Muscle regulates mTOR dependent axonal local translation in motor neurons via CTRP3 secretion: implications for a neuromuscular disorder, spinal muscular atrophy
Source: Acta Neuropathol Commun. 2019 Oct 15;7:154. doi: 10.1186/s40478-019-0806-3 (PMC6794869; doi:10.1186/s40478-019-0806-3)
Supplement: Supplementary file 4 — Additional file 4. Data 2. [file 40478_2019_806_MOESM4_ESM.xlsx]

## Sheet: ExportInstantClue
T: Majority protein IDs	T: Protein names	T: Gene names	UP(p-value<0.05, Diff> 1.5)	DOWN(p-value<0.05, Diff< -1.5)	N: -Log p-value	p-value	Fold change	N: Log2 Difference 6h/N	C: GOMF name	C: GOBP name	C: GOCC name	C: Reactome	C: KEGG name	LFQ intensity 6h_01	LFQ intensity 6h_02	LFQ intensity 6h_03	LFQ intensity N1_01	LFQ intensity N2_02	LFQ intensity N3_03	N: Peptides	N: Razor + unique peptides	N: Unique peptides	N: Sequence coverage [%]	N: Unique + razor sequence coverage [%]	N: Unique sequence coverage [%]	N: Mol. weight [kDa]	N: Q-value	N: Score	N: Intensity	N: MS/MS Count	N: Student's T-test q-value LFQ intensity 6h_LFQ intensity N	N: Student's T-test Test statistic LFQ intensity 6h_LFQ intensity N	T: Protein IDs	numFilt_and_["N:-LogStudentsT-testp-valueLFQintens___ensity6h_LFQintensityN"]_[>,>]	numFilt_and_["N:-LogStudentsT-testp-valueLFQintens___ensity6h_LFQintensityN"]_[>,<]
Q9D0D3	Poly(A) RNA polymerase, mitochondrial	Mtpap	-	-	3.60716	0.000247081	0.677679	-0.561325	ATP binding;identical protein binding;magnesium ion binding;manganese ion binding;metal ion binding;nucleotide binding;polynucleotide adenylyltransferase activity;protein homodimerization activity;RNA binding;transferase activity;UTP binding	histone mRNA catabolic process;mRNA polyadenylation;mRNA processing;transcription, DNA-templated	cytoplasm;intracellular membrane-bounded organelle;mitochondrion	-	-	25.7668	25.8769	25.8841	26.4473	26.3606	26.4039	9	9	9	22.1	22.1	22.1	65.229	0	23.796	379080000	11	1	-3.85912	Q9D0D3	-	-
Q504N4;Q9QX60;A0A0U1RPX3	Deoxyguanosine kinase, mitochondrial	Dguok	-	-	3.43488	0.000367384	0.841098	-0.249655	ATP binding;deoxyguanosine kinase activity;kinase activity;nucleoside kinase activity;nucleotide binding;transferase activity	deoxyribonucleoside monophosphate biosynthetic process;dGTP metabolic process;negative regulation of neuron projection development;nucleobase-containing compound metabolic process;nucleotide biosynthetic process;phosphorylation;protein phosphorylation;purine deoxyribonucleoside metabolic process	cytoplasm;cytosol;mitochondrion	Metabolism;Metabolism of nucleotides;Nucleotide salvage;Purine salvage	Purine metabolism	25.5462	NaN	25.5479	25.776	25.8025	25.8116	4	4	4	23.7	23.7	23.7	27.556	0	12.551	294650000	5	1	-2.19405	Q504N4;Q9QX60;A0A0U1RPX3	-	-
Q99JP7	Gamma-glutamyltransferase 7;Gamma-glutamyltransferase 7 heavy chain;Gamma-glutamyltransferase 7 light chain	Ggt7	-	-	3.148	0.000711214	0.834593	-0.260855	glutathione hydrolase activity;hydrolase activity;hypoglycin A gamma-glutamyl transpeptidase activity;leukotriene C4 gamma-glutamyl transferase activity;molecular_function;transferase activity;transferase activity, transferring acyl groups	glutathione biosynthetic process;glutathione catabolic process;glutathione metabolic process;negative regulation of response to oxidative stress;proteolysis	integral component of membrane;membrane;plasma membrane	Aflatoxin activation and detoxification;Biological oxidations;Glutathione conjugation;Glutathione synthesis and recycling;Metabolism;Phase II - Conjugation of compounds	Arachidonic acid metabolism;Cyanoamino acid metabolism;Glutathione metabolism;Taurine and hypotaurine metabolism	27.3841	27.3718	27.3975	27.6765	27.5921	27.6673	9	9	9	19.2	19.2	19.2	70.251	0	20.336	908900000	17	1	-2.04232	Q99JP7;H3BKA5;A2AQN2	-	-
A0A1W2P6L9;Q3UQ28	Peroxidasin homolog	Pxdn	-	-	2.58812	0.00258155	0.762415	-0.391352	extracellular matrix structural constituent;heme binding;metal ion binding;oxidoreductase activity;peroxidase activity	cellular oxidant detoxification;extracellular matrix organization;hydrogen peroxide catabolic process;oxidation-reduction process;response to oxidative stress	endoplasmic reticulum;extracellular matrix;extracellular region;extracellular space	Assembly of collagen fibrils and other multimeric structures;Collagen formation;Crosslinking of collagen fibrils;Extracellular matrix organization	-	24.698	24.7283	24.603	24.9844	25.082	25.1369	5	5	5	6.1	6.1	6.1	144.35	0	21.032	177010000	8	1	-2.47053	A0A1W2P6L9;Q3UQ28	-	-
Q3U741;Q501J6	Probable ATP-dependent RNA helicase DDX17	Ddx17	-	-	2.44465	0.00359211	1.13528	0.183054	ATP binding;ATP-dependent RNA helicase activity;helicase activity;hydrolase activity;nucleic acid binding;nucleotide binding;protein binding;RNA binding;transcription coactivator activity	alternative mRNA splicing, via spliceosome;androgen receptor signaling pathway;defense response to virus;epithelial to mesenchymal transition;gene silencing by RNA;immune system process;intracellular estrogen receptor signaling pathway;miRNA metabolic process;mRNA processing;myoblast differentiation;positive regulation of transcription by RNA polymerase II;positive regulation of transcription, DN…	cytoplasm;cytosol;nuclear speck;nucleolus;nucleus	Metabolism of proteins;Post-translational protein modification;SUMO E3 ligases SUMOylate target proteins;SUMOylation;SUMOylation of transcription cofactors	-	30.4317	30.4109	30.4435	30.1985	30.2964	30.2422	33	22	22	51.4	36.8	36.8	72.584	0	147.87	7287400000	116	1	1.40952	Q3U741;Q501J6	-	-
F6Z1E7;F6UMH9;Q8VDI7	Ubiquitin-associated domain-containing protein 1	Ubac1	-	-	2.43299	0.00368986	1.25974	0.333122	molecular_function	biological_process;protein ubiquitination	cytoplasm;cytosol;Golgi apparatus;plasma membrane	Adaptive Immune System;Antigen processing: Ubiquitination & Proteasome degradation;Class I MHC mediated antigen processing & presentation;Immune System	-	23.6495	23.5859	23.6745	23.3322	NaN	23.2748	3	3	3	14.7	14.7	14.7	20.615	0	7.0614	56475000	7	1	2.37551	F6Z1E7;F6UMH9;Q8VDI7	-	-
P53986	Monocarboxylate transporter 1	Slc16a1	-	-	2.41873	0.00381303	0.891681	-0.1654	lactate transmembrane transporter activity;monocarboxylic acid transmembrane transporter activity;organic cyclic compound binding;protein homodimerization activity;symporter activity	behavioral response to nutrient;cellular response to organic cyclic compound;centrosome cycle;glucose homeostasis;lactate transmembrane transport;lipid metabolic process;monocarboxylic acid transport;plasma membrane lactate transport;regulation of insulin secretion;response to food;transmembrane transport	cell junction;centrosome;integral component of membrane;integral component of plasma membrane;intracellular membrane-bounded organelle;membrane;mitochondrion;plasma membrane	Basigin interactions;Cell surface interactions at the vascular wall;Hemostasis;Metabolism;Proton-coupled monocarboxylate transport;Pyruvate metabolism;Pyruvate metabolism and Citric Acid (TCA) cycle;SLC-mediated transmembrane transport;The citric acid (TCA) cycle and respiratory electron transport;Transport of bile salts and organic acids, metal ions and amine compounds;Transport of small molecul…	-	30.0963	30.067	30.0062	30.218	30.2123	30.2355	11	11	11	19.3	19.3	19.3	53.267	0	195.17	6143500000	67	1	-1.29795	P53986	-	-
O70591;F8WJ30	Prefoldin subunit 2	Pfdn2	-	-	2.39967	0.0039841	0.885718	-0.175081	protein binding involved in protein folding;unfolded protein binding	positive regulation of cytoskeleton organization;protein folding	cytoplasm;cytosol;mitochondrion;nucleus;prefoldin complex	-	-	30.8296	30.8446	30.7858	30.9492	31.0091	31.027	7	7	7	53.9	53.9	53.9	16.534	0	100.27	10404000000	76	1	-1.35316	O70591;F8WJ30	-	-
P55258	Ras-related protein Rab-8A	Rab8a	-	-	2.36595	0.00430576	1.16151	0.216002	GDP binding;GTP binding;GTPase activity;GTP-dependent protein binding;myosin V binding;nucleotide binding;protein binding;Rab GTPase binding	antigen processing and presentation;autophagy;axonogenesis;cell projection organization;cellular response to insulin stimulus;cilium assembly;Golgi vesicle fusion to target membrane;neurotransmitter receptor transport to postsynaptic membrane;peptidyl-cysteine methylation;positive regulation of dopamine uptake involved in synaptic transmission;protein localization to plasma membrane;protein secre…	anchored component of synaptic vesicle membrane;cell projection;centriole;centrosome;ciliary basal body;ciliary base;cilium;cytoplasm;cytoplasmic vesicle;cytoplasmic vesicle membrane;cytoskeleton;cytosol;dendrite;dendritic spine;endosome;Golgi apparatus;membrane;midbody;neuronal cell body;non-motile cilium;perinuclear region of cytoplasm;phagocytic vesicle;phagocytic vesicle membrane;plasma membr…	Anchoring of the basal body to the plasma membrane;Cargo trafficking to the periciliary membrane;Cell Cycle;Cell Cycle, Mitotic;Cilium Assembly;G2/M Transition;Membrane Trafficking;Metabolism of proteins;Mitotic G2-G2/M phases;Organelle biogenesis and maintenance;Post-translational protein modification;RAB GEFs exchange GTP for GDP on RABs;RAB geranylgeranylation;Rab regulation of trafficking;Reg…	Pancreatic secretion;Tight junction	29.1666	29.25	29.1518	28.9325	28.9869	29.0011	11	8	7	44.4	34.8	30.9	23.668	0	47.309	2917300000	45	1	1.57627	P55258;A2A7Z6;Q9CZT8	-	-
Q99N95;D3Z456	39S ribosomal protein L3, mitochondrial	Mrpl3	-	-	2.3058	0.00494538	1.23227	0.301313	structural constituent of ribosome	translation	intracellular;mitochondrial large ribosomal subunit;mitochondrion;ribosome	Metabolism of proteins;Mitochondrial translation;Mitochondrial translation elongation;Mitochondrial translation termination;Translation	-	28.1056	28.0273	28.0931	27.7787	27.8545	27.6889	11	11	11	43.4	43.4	43.4	39.109	0	62.195	1395800000	36	1	1.96083	Q99N95;D3Z456;F6W7C7;A0A1L1SU47	-	-
Q61937;Q9DAY9;Q5SQB0;Q5SQB5	Nucleophosmin	Npm1	-	-	2.27224	0.00534269	1.20607	0.270313	activating transcription factor binding;ATP binding;core promoter binding;DNA binding;enzyme binding;histone binding;NF-kappaB binding;nucleic acid binding;phosphatidylinositol-3,4,5-trisphosphate binding;protein binding;protein heterodimerization activity;protein homodimerization activity;protein kinase B binding;protein kinase binding;protein kinase inhibitor activity;protein N-terminus binding…	cardiac muscle hypertrophy;cell aging;cell volume homeostasis;cellular response to hypoxia;cellular response to testosterone stimulus;cellular response to UV;centrosome cycle;cleavage in ITS2 between 5.8S rRNA and LSU-rRNA of tricistronic rRNA transcript (SSU-rRNA, 5.8S rRNA, LSU-rRNA);DNA repair;liver regeneration;negative regulation of apoptotic process;negative regulation of cardiac muscle cel…	centrosome;cytoplasm;cytoskeleton;cytosol;granular component;large ribosomal subunit;microtubule organizing center;nuclear matrix;nuclear speck;nucleolus;nucleoplasm;nucleus;protein-containing complex;protein-DNA complex;small ribosomal subunit;spindle pole centrosome	-	-	34.3416	34.3113	34.4522	34.0741	34.0736	34.1464	23	23	23	64.4	64.4	64.4	32.56	0	323.31	121820000000	826	1	1.81193	Q61937;Q9DAY9;Q5SQB0;Q5SQB5	-	-
P56391;A0A140LIU3	Cytochrome c oxidase subunit 6B1	Cox6b1	-	-	2.25765	0.00552523	1.24683	0.318262	-	-	mitochondrial inner membrane;mitochondrial intermembrane space;mitochondrion	-	Alzheimer's disease;Cardiac muscle contraction;Huntington's disease;Oxidative phosphorylation;Parkinson's disease	29.8104	29.6986	29.7743	29.3908	29.5393	29.3984	9	9	9	75.6	75.6	75.6	10.071	0	80.035	4337300000	84	1	2.00857	P56391;A0A140LIU3	-	-
Q99KF1	Transmembrane emp24 domain-containing protein 9	Tmed9	+	-	2.24511	0.00568709	1.49583	0.580951	syntaxin binding	COPI coating of Golgi vesicle;Golgi organization;positive regulation of organelle organization;protein transport	endoplasmic reticulum;endoplasmic reticulum membrane;endoplasmic reticulum-Golgi intermediate compartment;endoplasmic reticulum-Golgi intermediate compartment membrane;Golgi apparatus;Golgi membrane;integral component of membrane;membrane	Asparagine N-linked glycosylation;COPI-dependent Golgi-to-ER retrograde traffic;COPI-mediated anterograde transport;ER to Golgi Anterograde Transport;Golgi-to-ER retrograde transport;Intra-Golgi and retrograde Golgi-to-ER traffic;Membrane Trafficking;Metabolism of proteins;Post-translational protein modification;Transport to the Golgi and subsequent modification;Vesicle-mediated transport	-	28.2761	28.3427	28.5357	27.9458	27.6953	27.7705	6	6	6	23.8	23.8	23.8	27.127	0	61.466	1550400000	33	1	2.799	Q99KF1	+	-
V9GXJ9;F6WIU1;Q8VDQ9	Protein KRI1 homolog	Kri1	-	-	2.21622	0.00607827	0.838471	-0.254168	-	endonucleolytic cleavage in ITS1 to separate SSU-rRNA from 5.8S rRNA and LSU-rRNA from tricistronic rRNA transcript (SSU-rRNA, 5.8S rRNA, LSU-rRNA)	90S preribosome;nucleolus	-	-	26.261	26.4235	26.3362	26.6125	26.5909	26.5799	6	6	6	10.9	10.9	10.9	68.631	0	12.406	506130000	10	1	-1.71809	V9GXJ9;F6WIU1;Q8VDQ9	-	-
Q91WC9	Sn1-specific diacylglycerol lipase beta	Daglb	-	-	2.13692	0.00729592	1.48801	0.573388	hydrolase activity;metal ion binding	arachidonic acid metabolic process;lipid catabolic process;lipid metabolic process;neuroblast proliferation;neurogenesis;neurotransmitter biosynthetic process	integral component of membrane;membrane;nucleus;plasma membrane	Arachidonate production from DAG;Effects of PIP2 hydrolysis;G alpha (q) signalling events;GPCR downstream signalling;Hemostasis;Platelet activation, signaling and aggregation;Signal Transduction;Signaling by GPCR	-	25.2714	25.0623	25.1235	24.7595	24.5425	24.435	5	5	5	6.9	6.9	6.9	73.904	0	15.677	203800000	21	1	2.68154	Q91WC9	-	-
G8JL74;G3UXA6;Q8BHD7;G3UZ01	Polypyrimidine tract-binding protein 3	Ptbp3	-	-	2.12048	0.0075774	1.40833	0.493987	nucleic acid binding;RNA binding	cell differentiation;erythrocyte maturation;mRNA processing;negative regulation of mRNA splicing, via spliceosome;negative regulation of RNA splicing;regulation of cell differentiation;RNA splicing	nucleus	-	-	26.7136	26.7087	26.8975	26.3677	26.1254	26.3448	8	5	5	18.5	14	14	59.465	0	47.294	519550000	20	1	2.48085	G8JL74;G3UXA6;Q8BHD7;G3UZ01;G3UY95;G3UXZ8	-	-
Q00422	GA-binding protein alpha chain	Gabpa	-	-	2.05002	0.0089121	1.32979	0.411196	activating transcription factor binding;chromatin binding;DNA binding;DNA binding transcription factor activity;protein heterodimerization activity;RNA polymerase II proximal promoter sequence-specific DNA binding;sequence-specific DNA binding;transcription regulatory region DNA binding;transcriptional activator activity, RNA polymerase II proximal promoter sequence-specific DNA binding;transcrip…	cellular response to dopamine;in utero embryonic development;negative regulation of megakaryocyte differentiation;negative regulation of transcription by RNA polymerase II;positive regulation of gene expression;positive regulation of transcription by RNA polymerase II;regulation of transcription by RNA polymerase II;regulation of transcription, DNA-templated;transcription by RNA polymerase II;tra…	nuclear chromatin;nucleoplasm;nucleus	Mitochondrial biogenesis;Organelle biogenesis and maintenance;Transcriptional activation of mitochondrial biogenesis	-	26.4146	26.2798	26.3205	NaN	25.9858	25.8684	6	6	6	14.5	14.5	14.5	51.344	0	12.942	374220000	14	1	2.45382	Q00422	-	-
P56390	Cyclin-dependent kinases regulatory subunit 2	Cks2	+	-	2.00758	0.00982698	1.5697	0.65049	chromatin binding;cyclin-dependent protein serine/threonine kinase activator activity;cyclin-dependent protein serine/threonine kinase regulator activity;histone binding;protein kinase binding;ubiquitin binding	cell cycle;cell division;cell proliferation;meiosis I;mitotic cell cycle phase transition;positive regulation of cyclin-dependent protein serine/threonine kinase activity;positive regulation of transcription, DNA-templated;regulation of mitotic cell cycle;regulation of transcription by RNA polymerase II	cyclin-dependent protein kinase holoenzyme complex;SCF ubiquitin ligase complex	-	-	27.0649	26.9466	27.1892	26.2227	26.3851	26.6414	5	5	4	65.8	65.8	57	9.8742	0	16.857	632170000	18	1	2.70389	P56390	+	-
P57787	Monocarboxylate transporter 4	Slc16a3	-	-	1.99617	0.0100886	1.47423	0.559958	lactate transmembrane transporter activity;monocarboxylic acid transmembrane transporter activity;symporter activity	lactate transmembrane transport;monocarboxylic acid transport;plasma membrane lactate transport;transmembrane transport	integral component of membrane;integral component of plasma membrane;membrane;nuclear membrane;plasma membrane	Basigin interactions;Cell surface interactions at the vascular wall;Hemostasis;Metabolism;Proton-coupled monocarboxylate transport;Pyruvate metabolism;Pyruvate metabolism and Citric Acid (TCA) cycle;SLC-mediated transmembrane transport;The citric acid (TCA) cycle and respiratory electron transport;Transport of bile salts and organic acids, metal ions and amine compounds;Transport of small molecul…	-	28.2856	28.1801	28.2521	27.703	27.8707	27.4644	6	6	6	14.7	14.7	14.7	50.373	0	31.174	1455100000	31	1	2.52311	P57787;B1ATM1;B1ATM2	-	-
Q8C6B9	Active regulator of SIRT1	Rps19bp1	-	-	1.9718	0.0106709	0.754878	-0.405685	enzyme binding;protein binding	biological_process	cytosol;nucleolus;nucleoplasm;nucleus	Cellular response to heat stress;Cellular responses to external stimuli;Cellular responses to stress;Regulation of HSF1-mediated heat shock response	-	26.8269	26.9076	26.615	27.156	27.1822	27.2284	7	7	7	47.6	47.6	47.6	15.977	0	60.727	698620000	20	1	-2.13762	Q8C6B9	-	-
Q8R5C5	Beta-centractin	Actr1b	-	-	1.95127	0.0111874	1.1653	0.220697	ATP binding;molecular_function;nucleotide binding	biological_process	centrosome;cytoplasm;cytoskeleton;dynactin complex;microtubule cytoskeleton;microtubule organizing center	Adaptive Immune System;Immune System;Innate Immune System;MHC class II antigen presentation;Neutrophil degranulation	-	29.5441	29.6103	29.4693	29.266	29.3603	29.3351	23	12	12	73.1	44.4	44.4	42.281	0	186.56	3885500000	87	1	1.47605	Q8R5C5;E0CYB4;E0CZD4	-	-
O70435;E0CX62	Proteasome subunit alpha type-3	Psma3	-	-	1.9426	0.011413	1.19465	0.256588	endopeptidase activity;hydrolase activity;peptidase activity;protein binding;threonine-type endopeptidase activity;ubiquitin protein ligase binding	proteolysis;proteolysis involved in cellular protein catabolic process;regulation of endopeptidase activity;ubiquitin-dependent protein catabolic process	cytoplasm;cytosol;nucleoplasm;nucleus;proteasome complex;proteasome core complex;proteasome core complex, alpha-subunit complex;synapse	ABC-family proteins mediated transport;Activation of APC/C and APC/C:Cdc20 mediated degradation of mitotic proteins;Activation of NF-kappaB in B cells;Adaptive Immune System;Antigen processing: Ubiquitination & Proteasome degradation;Antigen processing-Cross presentation;APC/C:Cdc20 mediated degradation of mitotic proteins;APC/C:Cdc20 mediated degradation of Securin;APC/C:Cdh1 mediated degradatio…	Proteasome	32.4354	32.2493	32.3461	32.1161	32.1001	32.0448	21	21	21	64.3	64.3	64.3	28.405	0	103.78	26056000000	184	1	1.62493	O70435;E0CX62;E0CZ34;F8WH02;E0CYL6;F7BWF9	-	-
Q9D8T7;F8WHU8	SRA stem-loop-interacting RNA-binding protein, mitochondrial	Slirp	-	-	1.89635	0.0126955	0.838703	-0.253768	nucleic acid binding;RNA binding	flagellated sperm motility;mitochondrion morphogenesis;negative regulation of mitochondrial RNA catabolic process;regulation of transcription, DNA-templated;single fertilization;spermatid development;transcription, DNA-templated	acrosomal vesicle;cytoplasm;mitochondrion;nucleus;perinuclear region of cytoplasm;sperm flagellum	-	-	29.0101	29.0009	28.8285	29.2001	29.1962	29.2045	8	8	8	71.4	71.4	71.4	12.605	0	47.123	2915500000	30	1	-1.59518	Q9D8T7;F8WHU8;F7DE82	-	-
F8WI64;D3YUP0;Q0P5W1;F6ZLN8;D3Z5P1	Vacuolar protein sorting-associated protein 8 homolog	Vps8	-	-	1.89422	0.0127579	0.78044	-0.357641	metal ion binding;molecular_function	endosomal vesicle fusion	CORVET complex;early endosome	-	-	25.0021	24.9764	NaN	25.2883	25.3033	25.4489	8	8	8	6.6	6.6	6.6	158.04	0	13.095	188370000	10	1	-2.14388	F8WI64;D3YUP0;Q0P5W1;F6ZLN8;D3Z5P1	-	-
Q7TMI3	E3 ubiquitin-protein ligase UHRF2	Uhrf2	-	-	1.88553	0.0130158	1.23362	0.302896	DNA binding;histone binding;metal ion binding;transferase activity;ubiquitin protein ligase activity;ubiquitin-protein transferase activity	cell cycle;cell differentiation;cell proliferation;maintenance of DNA methylation;positive regulation of cell cycle arrest;protein autoubiquitination;protein ubiquitination;regulation of methylation-dependent chromatin silencing	nuclear heterochromatin;nucleoplasm;nucleus	-	-	24.2218	NaN	24.2438	NaN	23.9631	23.8968	7	5	5	12.1	10	10	90.105	0	8.8243	86793000	4	1	2.24537	Q7TMI3	-	-
Q9CYL5;B1AWD6	Golgi-associated plant pathogenesis-related protein 1	Glipr2	-	-	1.885	0.0130317	1.18765	0.248106	protein homodimerization activity	positive regulation of epithelial cell migration;positive regulation of epithelial to mesenchymal transition;positive regulation of ERK1 and ERK2 cascade	extracellular region;Golgi apparatus;Golgi membrane;membrane	-	-	29.0645	29.1023	29.1691	28.8541	28.9541	28.7833	7	7	7	69.5	69.5	69.5	17.09	0	81.839	2697900000	47	1	1.56819	Q9CYL5;B1AWD6	-	-
Q8BGS2	BolA-like protein 2	Bola2	-	-	1.86293	0.013711	1.28643	0.363378	molecular_function	[2Fe-2S] cluster assembly;biological_process;protein maturation by iron-sulfur cluster transfer	cellular_component;cytoplasm;nucleus	-	-	30.4113	30.2257	30.3908	30.0772	30.0003	29.8601	7	7	7	86	86	86	10.214	0	62.075	6133500000	67	1	1.94792	Q8BGS2	-	-
Q9D172	ES1 protein homolog, mitochondrial	D10Jhu81e	-	-	1.84737	0.0142112	0.820903	-0.284716	molecular_function	biological_process	mitochondrion	-	-	30.3999	30.3998	30.4522	30.5732	30.7934	30.7394	9	9	9	56	56	56	28.09	0	123.3	8212100000	97	1	-1.68935	Q9D172;A0A1W2P7B6;A0A1W2P870	-	-
P97333	Neuropilin-1	Nrp1	-	-	1.84512	0.014285	0.827604	-0.272988	growth factor binding;GTPase activator activity;heparin binding;metal ion binding;protein binding;protein kinase binding;semaphorin receptor activity;vascular endothelial growth factor binding;vascular endothelial growth factor-activated receptor activity	actin cytoskeleton reorganization;angiogenesis;angiogenesis involved in coronary vascular morphogenesis;animal organ morphogenesis;artery morphogenesis;axon extension involved in axon guidance;axon guidance;axonal fasciculation;axonogenesis involved in innervation;basal dendrite arborization;basal dendrite development;branching involved in blood vessel morphogenesis;branchiomotor neuron axon guid…	axon;cell surface;cytosol;early endosome;focal adhesion;growth cone;integral component of membrane;membrane;neurofilament;neuron projection;neuronal cell body;plasma membrane;sorting endosome	Axon guidance;CRMPs in Sema3A signaling;Developmental Biology;L1CAM interactions;Neurophilin interactions with VEGF and VEGFR;Sema3A PAK dependent Axon repulsion;SEMA3A-Plexin repulsion signaling by inhibiting Integrin adhesion;Semaphorin interactions;Signal Transduction;Signal transduction by L1;Signaling by Receptor Tyrosine Kinases;Signaling by VEGF	Axon guidance	27.3689	27.4742	27.3608	27.6646	27.5847	27.7736	13	13	13	22.5	22.5	22.5	103	0	66.177	1014900000	38	1	-1.64635	P97333	-	-
O88531;B1B0P8;B1B0P9	Palmitoyl-protein thioesterase 1	Ppt1	-	-	1.84086	0.0144258	0.836756	-0.257121	hydrolase activity;palmitoyl hydrolase activity;palmitoyl-(protein) hydrolase activity;palmitoyl-CoA hydrolase activity;protein binding	adult locomotory behavior;associative learning;brain development;cellular macromolecule catabolic process;cellular protein catabolic process;cofactor metabolic process;cofactor transport;grooming behavior;lipid catabolic process;lysosomal lumen acidification;lysosome organization;membrane raft organization;negative regulation of apoptotic process;negative regulation of cell growth;negative regula…	axon;cytosol;dendrite;extracellular region;extracellular space;Golgi apparatus;lysosome;membrane raft;neuron projection;neuronal cell body;nucleus;presynapse;synapse;synaptic vesicle	Fatty acid metabolism;Fatty acyl-CoA biosynthesis;Metabolism;Metabolism of lipids	Fatty acid elongation in mitochondria;Lysosome	27.0935	27.1841	27.0758	27.4708	27.2906	27.3634	9	9	9	41.5	41.5	41.5	34.49	0	43.597	786140000	38	1	-1.58551	O88531;B1B0P8;B1B0P9	-	-
Q3U9N4;P28798;H3BJE0	Granulins;Acrogranin;Granulin-1;Granulin-2;Granulin-3;Granulin-4;Granulin-5;Granulin-6;Granulin-7	Grn	-	-	1.83565	0.0145999	0.791039	-0.338179	cytokine activity	blastocyst hatching;embryo implantation;positive regulation of epithelial cell proliferation;regulation of signaling receptor activity	endoplasmic reticulum;endosome;extracellular region;extracellular space;lysosome;mitochondrion	Immune System;Innate Immune System;Neutrophil degranulation	-	25.9532	25.971	25.7882	26.2105	26.1619	26.3546	6	6	6	13.5	13.5	13.5	65.018	0	12.953	399190000	13	1	-1.8575	Q3U9N4;P28798;H3BJE0;H3BLC9;H3BJ90	-	-
P29758	Ornithine aminotransferase, mitochondrial	Oat	-	-	1.82188	0.0150702	1.12538	0.170407	catalytic activity;identical protein binding;ornithine-oxo-acid transaminase activity;pyridoxal phosphate binding;transaminase activity;transferase activity	L-proline biosynthetic process;protein hexamerization	cytoplasm;mitochondrial matrix;mitochondrion;nucleoplasm	Amino acid synthesis and interconversion (transamination);Metabolism;Metabolism of amino acids and derivatives	Arginine and proline metabolism	32.2005	32.183	32.2498	31.9987	32.0096	32.1137	26	26	26	69.9	69.9	69.9	48.354	0	323.31	25216000000	311	1	1.20222	P29758	-	-
P97822;E9Q5H2;E9PZF5	Acidic leucine-rich nuclear phosphoprotein 32 family member E	Anp32e	-	-	1.81236	0.0154042	1.30271	0.381513	histone binding;phosphatase inhibitor activity	chromatin organization;histone exchange;negative regulation of catalytic activity;nucleocytoplasmic transport;nucleosome assembly;regulation of apoptotic process	cytoplasm;cytoplasmic vesicle;nucleus;Swr1 complex	-	-	29.1027	29.2022	28.8891	28.6705	28.7183	28.6607	6	6	6	24.2	24.2	24.2	29.622	0	117.69	2571800000	62	1	1.96585	P97822;E9Q5H2;E9PZF5;E9Q2G1;E9Q0X5	-	-
P98203	Armadillo repeat protein deleted in velo-cardio-facial syndrome homolog	Arvcf	-	-	1.80936	0.015511	0.867323	-0.205358	protein binding	calcium-dependent cell-cell adhesion via plasma membrane cell adhesion molecules;cell adhesion;cell-cell adhesion;multicellular organism development	cytoplasm;nucleus;plasma membrane	-	-	29.2592	29.1531	29.2074	29.4914	29.3589	29.3856	34	34	34	51.5	51.5	51.5	105.06	0	316.25	3470300000	140	1	-1.36233	P98203	-	-
D3Z2J6;Q9D710	Thioredoxin-related transmembrane protein 2	Tmx2	-	-	1.79512	0.016028	0.871134	-0.199034	molecular_function	biological_process;cell redox homeostasis	cell;cellular_component;integral component of membrane;membrane	-	-	27.4289	27.4569	27.4961	27.748	27.5953	27.6357	6	6	6	30.7	30.7	30.7	29.591	0	20.802	988960000	27	1	-1.32988	D3Z2J6;Q9D710;D3YYX0	-	-
Q60848	Lymphocyte-specific helicase	Hells	-	-	1.7745	0.0168074	1.13168	0.178469	ATP binding;chromatin binding;helicase activity;hydrolase activity;nucleotide binding;protein binding	cell cycle;cell division;cellular response to leukemia inhibitory factor;chromatin silencing;DNA methylation;lymphocyte differentiation;lymphocyte proliferation;maintenance of DNA methylation;methylation-dependent chromatin silencing;multicellular organism development;negative regulation of apoptotic process;negative regulation of intrinsic apoptotic signaling pathway;pericentric heterochromatin …	chromosome, centromeric region;nucleus;pericentric heterochromatin	-	-	26.5888	26.5074	26.6178	26.4517	26.3477	26.3791	9	9	9	13.5	13.5	13.5	95.125	0	36.528	495020000	22	1	1.22935	Q60848;D3Z414	-	-
Q60855;F7D1J2	Receptor-interacting serine/threonine-protein kinase 1	Ripk1	-	-	1.76568	0.0171522	0.870004	-0.200906	ATP binding;death domain binding;death receptor binding;identical protein binding;kinase activity;nucleotide binding;protein binding;protein kinase activity;protein serine/threonine kinase activity;protein-containing complex binding;signal transducer activity;transferase activity;ubiquitin protein ligase binding	activation of JUN kinase activity;amyloid fibril formation;apoptotic process;cellular protein catabolic process;cellular response to growth factor stimulus;cellular response to tumor necrosis factor;extrinsic apoptotic signaling pathway;necroptotic process;necroptotic signaling pathway;negative regulation of extrinsic apoptotic signaling pathway;negative regulation of extrinsic apoptotic signalin…	cytoplasm;cytosol;death-inducing signaling complex;membrane;membrane raft;mitochondrion;plasma membrane;protein-containing complex;receptor complex;ripoptosome	Apoptosis;CASP8 activity is inhibited;Caspase activation via extrinsic apoptotic signalling pathway;Death Receptor Signalling;Deubiquitination;Dimerization of procaspase-8;IKK complex recruitment mediated by RIP1;Immune System;Innate Immune System;Ion channel transport;Ligand-dependent caspase activation;Metabolism of proteins;MyD88-independent TLR4 cascade;Ovarian tumor domain proteases;Post-tra…	Apoptosis;Cytosolic DNA-sensing pathway;Hepatitis C;RIG-I-like receptor signaling pathway;Toll-like receptor signaling pathway	24.7911	NaN	24.8047	NaN	25.0246	24.9731	4	4	4	7.9	7.9	7.9	74.854	0	6.153	131140000	7	1	-1.58623	Q60855;F7D1J2	-	-
Q99KD5;D6RIN1	Protein unc-45 homolog A	Unc45a	-	-	1.75803	0.017457	0.91028	-0.135617	cadherin binding;Hsp90 protein binding;protein binding	cell differentiation;chaperone-mediated protein folding;multicellular organism development;muscle organ development	cytoplasm;cytosol;Golgi apparatus;nuclear speck;nucleus;perinuclear region of cytoplasm	-	-	28.7868	28.7685	28.7611	28.9752	28.869	28.8789	33	33	33	44.5	44.5	44.5	103.45	0	100.39	2409000000	76	1	-1.00664	Q99KD5;D6RIN1;D3YZN8;A0A0U1RNI4	-	-
Q6QD59;B8JJI4;F7C279	Vesicle transport protein SEC20	Bnip1	-	-	1.75437	0.0176048	1.14309	0.192942	SNAP receptor activity	apoptotic process;autophagy;endoplasmic reticulum membrane fusion;endoplasmic reticulum organization;protein transport;vesicle-mediated transport	cytoplasm;endoplasmic reticulum;endoplasmic reticulum membrane;Golgi apparatus;Golgi membrane;integral component of membrane;intracellular membrane-bounded organelle;membrane;mitochondrion;nuclear envelope;SNARE complex	COPI-dependent Golgi-to-ER retrograde traffic;Golgi-to-ER retrograde transport;Intra-Golgi and retrograde Golgi-to-ER traffic;Membrane Trafficking;Vesicle-mediated transport	SNARE interactions in vesicular transport	27.0706	27.2099	27.1435	27.006	26.9163	26.9229	9	9	9	41.7	41.7	41.7	26.175	0	27.127	749970000	24	1	1.29035	Q6QD59;B8JJI4;F7C279;F6QGF9	-	-
P27612	Phospholipase A-2-activating protein	Plaa	-	-	1.7501	0.0177787	0.932343	-0.101067	phospholipase A2 activator activity;protein binding;ubiquitin binding	cellular response to lipopolysaccharide;inflammatory response;macroautophagy;multicellular organism development;negative regulation of protein K63-linked ubiquitination;nervous system development;positive regulation of dendrite extension;positive regulation of neuron migration;positive regulation of phospholipase A2 activity;positive regulation of synaptic vesicle recycling;prostaglandin metaboli…	cell junction;cytoplasm;extracellular exosome;nucleus;synapse	-	Protein processing in endoplasmic reticulum	29.513	29.4695	29.4424	29.5807	29.601	29.5464	33	33	33	57.4	57.4	57.4	87.22	0	215.89	4118900000	115	1	-0.801986	P27612;F7D1R5	-	-
Q8BJW6	Eukaryotic translation initiation factor 2A;Eukaryotic translation initiation factor 2A, N-terminally processed	Eif2a	-	-	1.7453	0.0179763	1.06186	0.0865993	cadherin binding;mRNA binding;ribosome binding;translation initiation factor activity;tRNA binding	positive regulation of signal transduction;protein phosphorylation;regulation of translation;response to amino acid starvation;ribosome assembly;SREBP signaling pathway;translation;translational initiation	cytoplasm;cytosolic small ribosomal subunit;eukaryotic translation initiation factor 2 complex	-	-	30.3321	30.3847	30.3766	30.3051	30.2523	30.2763	26	26	26	62.7	62.7	62.7	64.403	0	298.38	7187200000	138	1	0.707681	Q8BJW6;D3YZZ6;D6RFN2;D6RGA6	-	-
Q61171;D3Z4A4	Peroxiredoxin-2	Prdx2	-	-	1.72697	0.0187512	1.14411	0.194221	antioxidant activity;oxidoreductase activity;peroxidase activity;peroxiredoxin activity;protein binding;selenium binding;thioredoxin peroxidase activity	activation of MAPK activity;cell redox homeostasis;cellular response to oxidative stress;homeostasis of number of cells;hydrogen peroxide catabolic process;hydrogen peroxide metabolic process;negative regulation of extrinsic apoptotic signaling pathway;negative regulation of extrinsic apoptotic signaling pathway in absence of ligand;negative regulation of lipopolysaccharide-mediated signaling pat…	cytoplasm;cytosol;mitochondrion;myelin sheath	Cellular responses to external stimuli;Cellular responses to stress;Detoxification of Reactive Oxygen Species;Gene expression (Transcription);Generic Transcription Pathway;RNA Polymerase II Transcription;TP53 Regulates Metabolic Genes;Transcriptional Regulation by TP53	-	32.67	32.8223	32.7032	32.5779	32.5284	32.5065	16	16	16	92.4	92.4	92.4	21.778	0	323.31	34658000000	276	1	1.28776	Q61171;D3Z4A4	-	-
D3YZP9	Coiled-coil domain-containing protein 6	Ccdc6	-	-	1.71981	0.0190629	1.21073	0.275872	molecular_function;SH3 domain binding	biological_process	cytoplasm;cytoskeleton;cytosol	-	Pathways in cancer;Thyroid cancer	28.1013	28.2085	27.9926	27.8861	27.8309	27.7579	12	12	12	28.1	28.1	28.1	52.938	0	42.215	1293900000	31	1	1.59879	D3YZP9;F6SXB0	-	-
Q8BJH1	Zinc finger C2HC domain-containing protein 1A	Zc2hc1a	-	-	1.71453	0.0192961	0.832425	-0.264607	metal ion binding;molecular_function	biological_process	cellular_component	-	-	26.2376	26.2302	26.0339	26.4406	26.3924	26.4626	7	7	7	26.2	26.2	26.2	35.152	0	17.31	396960000	12	1	-1.55791	Q8BJH1	-	-
A3KGL9;F6W687;P09602;Q5XK38;E9Q2Z4;B7ZCQ3;J3QM43	Non-histone chromosomal protein HMG-17	Hmgn2;Gm16494;Gm6594	-	-	1.70982	0.0195065	0.750785	-0.413528	DNA binding;molecular_function;nucleosomal DNA binding	biological_process;negative regulation of transcription by RNA polymerase II;regulation of development, heterochronic;regulation of transcription by RNA polymerase II	cellular_component;chromatin;cytoplasm;nucleus	-	-	29.6931	29.8957	29.5715	30.1387	30.0355	30.2266	8	8	8	51	51	51	9.7258	0	180.07	4990800000	50	1	-1.97369	A3KGL9;F6W687;P09602;Q5XK38;E9Q2Z4;B7ZCQ3;J3QM43;A0A087WR34	-	-
Q8K009;D3Z6B9	Mitochondrial 10-formyltetrahydrofolate dehydrogenase	Aldh1l2	-	-	1.70225	0.0198495	0.922869	-0.115803	aldehyde dehydrogenase (NAD) activity;catalytic activity;formyltetrahydrofolate dehydrogenase activity;hydroxymethyl-, formyl- and related transferase activity;oxidoreductase activity;oxidoreductase activity, acting on the aldehyde or oxo group of donors, NAD or NADP as acceptor;protein binding	10-formyltetrahydrofolate catabolic process;biosynthetic process;metabolic process;one-carbon metabolic process;oxidation-reduction process	cytoplasm;cytosol;mitochondrion;nucleus	Metabolism;Metabolism of folate and pterines;Metabolism of vitamins and cofactors;Metabolism of water-soluble vitamins and cofactors	One carbon pool by folate	31.2323	31.1777	31.2262	31.3783	31.3099	31.2955	55	55	55	66.6	66.6	66.6	101.59	0	323.31	13527000000	264	1	-0.885114	Q8K009;D3Z6B9;Q8R0Y6;A0A0N4SW56;A0A0N4SVT2	-	-
Q91VC9	Growth hormone-inducible transmembrane protein	Ghitm	-	+	1.67831	0.0209744	0.634245	-0.656887	-	apoptotic process	integral component of membrane;membrane;mitochondrial inner membrane;mitochondrion	-	-	25.8361	NaN	25.9237	NaN	26.623	26.4506	4	4	4	12.1	12.1	12.1	37.275	0	6.1034	347700000	6	1	-3.34019	Q91VC9	-	+
Q8VCH6	Delta(24)-sterol reductase	Dhcr24	-	-	1.677	0.0210378	0.687917	-0.539694	delta24(24-1) sterol reductase activity;delta24-sterol reductase activity;enzyme binding;flavin adenine dinucleotide binding;oxidoreductase activity;oxidoreductase activity, acting on CH-OH group of donors;oxidoreductase activity, acting on the CH-CH group of donors, NAD or NADP as acceptor;peptide antigen binding	amyloid precursor protein catabolic process;cholesterol biosynthetic process;cholesterol metabolic process;lipid metabolic process;male genitalia development;membrane organization;negative regulation of apoptotic process;negative regulation of cell proliferation;negative regulation of cysteine-type endopeptidase activity involved in apoptotic process;oxidation-reduction process;plasminogen activa…	cytoplasm;cytoskeleton;cytosol;endoplasmic reticulum;endoplasmic reticulum membrane;Golgi apparatus;Golgi membrane;integral component of membrane;membrane;nucleus	Cholesterol biosynthesis;Cholesterol biosynthesis via desmosterol;Cholesterol biosynthesis via lathosterol;Metabolism;Metabolism of lipids;Metabolism of steroids	Steroid biosynthesis	26.6002	26.4022	26.115	26.8971	26.8523	26.987	6	6	6	11.6	11.6	11.6	60.112	0	9.7409	553550000	11	1	-2.19121	Q8VCH6	-	-
Q9CQV8;A2A5N1	14-3-3 protein beta/alpha;14-3-3 protein beta/alpha, N-terminally processed	Ywhab	-	-	1.67439	0.0211646	1.2475	0.31904	cadherin binding;enzyme binding;histone deacetylase binding;identical protein binding;phosphoprotein binding;phosphoserine residue binding;protein binding;protein domain specific binding;transcription corepressor activity	cytoplasmic sequestering of protein;negative regulation of G-protein coupled receptor protein signaling pathway;negative regulation of protein dephosphorylation;negative regulation of transcription, DNA-templated;positive regulation of catalytic activity;protein targeting	cytoplasm;cytoplasmic vesicle membrane;cytosol;intracellular;melanosome;nucleus;perinuclear region of cytoplasm;protein-containing complex;transcriptional repressor complex	Activation of BAD and translocation to mitochondria;Activation of BH3-only proteins;Adaptive Immune System;Apoptosis;Butyrate Response Factor 1 (BRF1) binds and destabilizes mRNA;Cell Cycle;Cell Cycle Checkpoints;Chk1/Chk2(Cds1) mediated inactivation of Cyclin B:Cdk1 complex;G2/M Checkpoints;G2/M DNA damage checkpoint;Gene expression (Transcription);Generic Transcription Pathway;Immune System;Int…	Cell cycle;Neurotrophin signaling pathway;Oocyte meiosis	32.8971	32.7591	32.7971	32.3861	32.6441	32.466	25	18	15	86.6	74.8	65.4	28.086	0	323.31	38888000000	248	1	1.70933	Q9CQV8;A2A5N1	-	-
Q8BH58	TIP41-like protein	Tiprl	-	-	1.66898	0.0214299	1.18308	0.242551	molecular_function	DNA damage checkpoint;negative regulation of phosphoprotein phosphatase activity	cytoplasm	-	-	28.7806	28.8143	28.9189	28.5559	28.6973	28.533	13	13	13	70.5	70.5	70.5	31.253	0	91.682	2423700000	61	1	1.46003	Q8BH58;A0A0A6YY87;A0A0A6YWU8	-	-
Q80WJ7;F6QHD1;F6ZSG0;F6QFT1	Protein LYRIC	Mtdh	-	-	1.66635	0.0215601	0.863267	-0.212122	double-stranded RNA binding;NF-kappaB binding;protein binding;RNA polymerase II transcription factor binding;transcription coactivator activity	bicellular tight junction assembly;lipopolysaccharide-mediated signaling pathway;negative regulation of apoptotic process;negative regulation of transcription by RNA polymerase II;positive regulation of angiogenesis;positive regulation of autophagy;positive regulation of I-kappaB kinase/NF-kappaB signaling;positive regulation of NF-kappaB transcription factor activity;positive regulation of prote…	apical plasma membrane;bicellular tight junction;cell junction;cytoplasm;endoplasmic reticulum;endoplasmic reticulum membrane;fibrillar center;integral component of membrane;intercellular canaliculus;membrane;nuclear body;nuclear membrane;nucleolus;nucleus;perinuclear region of cytoplasm	-	-	31.2133	31.0154	31.1033	31.3171	31.3112	31.3402	34	34	34	60.4	60.4	60.4	63.845	0	323.31	12888000000	204	1	-1.34305	Q80WJ7;F6QHD1;F6ZSG0;F6QFT1;F6ZQL0;E9PUX0	-	-
Q60823;F8WHG5;D3YXM7;D3Z3N2	RAC-beta serine/threonine-protein kinase	Akt2	-	-	1.65328	0.0222188	1.27789	0.353764	ATP binding;kinase activity;metal ion binding;nucleotide binding;protein binding;protein kinase activity;protein serine/threonine kinase activity;transferase activity	activation of GTPase activity;apoptotic process;carbohydrate metabolic process;carbohydrate transport;cellular response to high light intensity;cellular response to insulin stimulus;glucose metabolic process;glycogen biosynthetic process;glycogen metabolic process;insulin receptor signaling pathway;intracellular protein transmembrane transport;intracellular signal transduction;multicellular organ…	cell cortex;cytoplasm;cytosol;early endosome;endosome;intracellular membrane-bounded organelle;membrane;nucleus;plasma membrane;protein-containing complex;ruffle membrane	Activation of AKT2;Adaptive Immune System;AKT phosphorylates targets in the cytosol;AKT phosphorylates targets in the nucleus;AKT-mediated inactivation of FOXO1A;CD28 co-stimulation;CD28 dependent PI3K/Akt signaling;Cell Cycle;Cell Cycle, Mitotic;Costimulation by the CD28 family;CTLA4 inhibitory signaling;Cyclin A:Cdk2-associated events at S phase entry;Cyclin E associated events during G1/S tran…	Acute myeloid leukemia;Adipocytokine signaling pathway;Apoptosis;B cell receptor signaling pathway;Carbohydrate digestion and absorption;Chagas disease (American trypanosomiasis);Chemokine signaling pathway;Chronic myeloid leukemia;Colorectal cancer;Endometrial cancer;ErbB signaling pathway;Fc epsilon RI signaling pathway;Fc gamma R-mediated phagocytosis;Focal adhesion;Glioma;Hepatitis C;Insulin …	25.2291	NaN	25.1578	NaN	24.7996	24.8798	8	4	4	20.4	10.6	10.6	55.741	0	8.4667	149750000	9	1	2.3027	Q60823;F8WHG5;D3YXM7;D3Z3N2	-	-
Q8K4F5;D3YYK0	Alpha/beta hydrolase domain-containing protein 11	Abhd11	-	-	1.64889	0.0224445	1.22441	0.292089	catalytic activity;hydrolase activity	-	mitochondrion	-	-	28.0398	27.983	28.136	27.7114	27.8941	27.6771	8	8	8	54.7	54.7	54.7	33.56	0	70.646	1429000000	35	1	1.61567	Q8K4F5;D3YYK0;A0A0J9YU40	-	-
Q80ZP8;Q3TMX5;Q9CXI5	Mesencephalic astrocyte-derived neurotrophic factor	Manf	-	-	1.63545	0.0231499	1.33351	0.415232	growth factor activity;molecular_function	dopaminergic neuron differentiation;neuron projection development;regulation of signaling receptor activity;response to unfolded protein;vasoconstriction of artery involved in ischemic response to lowering of systemic arterial blood pressure	cellular_component;endoplasmic reticulum;extracellular region;extracellular space;perinuclear region of cytoplasm	-	-	30.5702	30.5237	30.6455	30.2779	30.272	29.9438	12	12	12	53.9	53.9	53.9	19.012	0	78.821	7200600000	88	1	1.92273	Q80ZP8;Q3TMX5;Q9CXI5;F6USD5;F6T4L3;F7C1S6	-	-
Q9DCT1;Q8CEB6	1,5-anhydro-D-fructose reductase	Akr1e2;Akr1e1	-	-	1.62136	0.0239133	1.3103	0.3899	1,5-anhydro-D-fructose reductase activity;oxidoreductase activity	oxidation-reduction process	cytoplasm;cytosol;Golgi apparatus;nucleoplasm	-	-	27.7967	28.0645	27.7395	27.5552	27.478	27.3977	12	12	12	43.5	43.5	43.5	34.46	0	37.091	1126300000	33	1	1.85669	Q9DCT1;Q8CEB6	-	-
Q924B0;O55023;Q80ZJ2	Inositol monophosphatase 1	Impa1	-	-	1.61919	0.0240331	0.817595	-0.290541	hydrolase activity;identical protein binding;inositol monophosphate 1-phosphatase activity;inositol monophosphate 3-phosphatase activity;inositol monophosphate 4-phosphatase activity;inositol monophosphate phosphatase activity;lithium ion binding;magnesium ion binding;manganese ion binding;metal ion binding;protein homodimerization activity	inositol biosynthetic process;inositol metabolic process;inositol phosphate dephosphorylation;phosphate-containing compound metabolic process;phosphatidylinositol biosynthetic process;phosphatidylinositol phosphorylation;signal transduction	cytoplasm	Inositol phosphate metabolism;Metabolism;Synthesis of IP2, IP, and Ins in the cytosol	Inositol phosphate metabolism;Phosphatidylinositol signaling system;Streptomycin biosynthesis	29.1691	29.0786	29.3493	29.4544	29.4899	29.5243	12	12	12	46.6	46.6	46.6	30.429	0	79.124	3501000000	52	1	-1.59555	Q924B0;O55023;Q80ZJ2;A0A0A6YW07;D3Z703	-	-
P58871;Z4YJL4	182 kDa tankyrase-1-binding protein	Tnks1bp1	-	-	1.59602	0.0253501	0.934168	-0.0982463	ankyrin repeat binding;cadherin binding;enzyme binding;protein-containing complex binding	cellular response to ionizing radiation;double-strand break repair;positive regulation of peptidyl-serine phosphorylation;positive regulation of peptidyl-threonine phosphorylation;positive regulation of protein autophosphorylation	CCR4-NOT complex;cell-cell adherens junction;chromosome;cytoplasm;cytoskeleton;nuclear heterochromatin;nucleus	Gene expression (Transcription);Generic Transcription Pathway;RNA Polymerase II Transcription;TP53 regulates transcription of additional cell cycle genes whose exact role in the p53 pathway remain uncertain;TP53 Regulates Transcription of Cell Cycle Genes;Transcriptional Regulation by TP53	-	27.1192	27.1217	27.0811	27.2419	27.1577	27.2172	18	18	18	17.7	17.7	17.7	181.82	0	74.71	793720000	31	1	-0.766167	P58871;Z4YJL4	-	-
O35343;A0A0B4J1E7	Importin subunit alpha-3	Kpna4	-	-	1.59412	0.0254613	0.853576	-0.228409	nuclear import signal receptor activity;nuclear localization sequence binding;protein binding;protein transporter activity	NLS-bearing protein import into nucleus;protein import into nucleus;protein transport;response to hydrogen peroxide	cytoplasm;cytosol;nuclear membrane;nuclear pore;nucleoplasm;nucleus	-	-	30.5824	30.6536	30.491	30.7641	30.8956	30.7525	20	20	15	50.7	50.7	36.7	57.922	0	204.03	8882800000	121	1	-1.37825	O35343;A0A0B4J1E7;D3YTN1	-	-
Q6KAR6	Exocyst complex component 3	Exoc3	-	-	1.59392	0.025473	1.47033	0.556142	cadherin binding;SNARE binding	exocyst localization;exocytosis;protein transport	cell projection;cytoplasm;exocyst;Golgi apparatus;growth cone;midbody;perinuclear region of cytoplasm;secretory granule membrane	Cargo trafficking to the periciliary membrane;Cilium Assembly;Insulin processing;Metabolism of proteins;Organelle biogenesis and maintenance;Peptide hormone metabolism;VxPx cargo-targeting to cilium	Tight junction	26.5537	26.5701	26.9446	26.0061	26.3228	26.0711	9	9	9	12.2	12.2	12.2	86.454	0	21.761	500630000	10	1	2.13858	Q6KAR6	-	-
P61025;Q3UNC9;V9GWZ0;D3YXP1	Cyclin-dependent kinases regulatory subunit 1;Cyclin-dependent kinases regulatory subunit	Cks1b;Cks1brt	-	-	1.56544	0.0271994	1.30364	0.382544	cyclin-dependent protein serine/threonine kinase activator activity;cyclin-dependent protein serine/threonine kinase regulator activity;histone binding;protein kinase binding;ubiquitin binding	cell cycle;cell division;cell proliferation;mitotic cell cycle phase transition;positive regulation of cyclin-dependent protein serine/threonine kinase activity;positive regulation of transcription, DNA-templated;regulation of mitotic cell cycle;regulation of protein kinase activity;regulation of transcription, DNA-templated	cyclin-dependent protein kinase holoenzyme complex;SCF ubiquitin ligase complex	Cell Cycle;Cell Cycle, Mitotic;Cyclin A:Cdk2-associated events at S phase entry;Cyclin D associated events in G1;Cyclin E associated events during G1/S transition;G1 Phase;G1/S Transition;Mitotic G1-G1/S phases;S Phase;SCF(Skp2)-mediated degradation of p27/p21	Cell cycle - yeast;Pathways in cancer;Small cell lung cancer	26.357	26.5685	26.3863	25.9103	26.2225	26.0314	4	3	3	65.8	65.8	65.8	9.6601	0	14.367	435900000	11	1	1.80096	P61025;Q3UNC9;V9GWZ0;D3YXP1	-	-
Q9JLV1	BAG family molecular chaperone regulator 3	Bag3	-	-	1.56216	0.0274056	0.881462	-0.182029	adenyl-nucleotide exchange factor activity;cadherin binding;chaperone binding;protein binding;protein-containing complex binding	apoptotic process;brain development;cellular response to heat;cellular response to mechanical stimulus;extrinsic apoptotic signaling pathway in absence of ligand;extrinsic apoptotic signaling pathway via death domain receptors;negative regulation of striated muscle cell apoptotic process;negative regulation of transcription from RNA polymerase II promoter in response to stress;positive regulation…	cytoplasm;cytosol;neuron projection;nucleus;plasma membrane;Z disc	Cellular response to heat stress;Cellular responses to external stimuli;Cellular responses to stress;Regulation of HSF1-mediated heat shock response	-	31.7078	31.8007	31.6738	31.9418	31.9527	31.8339	37	37	37	79.4	79.4	79.4	61.859	0	323.31	19520000000	260	1	-1.18494	Q9JLV1	-	-
O35286;Q497W9;A0A0G2JG10	Pre-mRNA-splicing factor ATP-dependent RNA helicase DHX15	Dhx15	-	-	1.54296	0.0286444	1.15211	0.204273	ATP binding;ATP-dependent RNA helicase activity;double-stranded RNA binding;helicase activity;hydrolase activity;nucleic acid binding;nucleotide binding;protein binding;RNA binding	mRNA processing;mRNA splicing, via spliceosome;response to alkaloid;response to toxic substance;RNA splicing	cytoplasm;nuclear speck;nucleolus;nucleus;spliceosomal complex;U12-type spliceosomal complex;U2-type post-mRNA release spliceosomal complex	Metabolism of RNA;mRNA Splicing;mRNA Splicing - Major Pathway;Processing of Capped Intron-Containing Pre-mRNA	Spliceosome	30.9023	30.7915	30.9528	30.6069	30.6892	30.7376	38	38	37	57.2	57.2	56.1	91.006	0	247.3	10187000000	316	1	1.26855	O35286;Q497W9;A0A0G2JG10;A0A0G2JGQ5	-	-
A2AQA7;Q8CFQ3	Intron-binding protein aquarius	Aqr	-	-	1.54293	0.0286464	0.881224	-0.182419	ATP binding;helicase activity;hydrolase activity;nucleotide binding;RNA binding	mRNA processing;mRNA splicing, via spliceosome;RNA splicing	catalytic step 2 spliceosome;nucleoplasm;nucleus;spliceosomal complex;U2-type catalytic step 2 spliceosome	DNA Repair;Dual incision in TC-NER;Formation of TC-NER Pre-Incision Complex;Gap-filling DNA repair synthesis and ligation in TC-NER;Metabolism of RNA;mRNA Splicing;mRNA Splicing - Major Pathway;Nucleotide Excision Repair;Processing of Capped Intron-Containing Pre-mRNA;Transcription-Coupled Nucleotide Excision Repair (TC-NER)	Spliceosome	27.3593	27.2026	27.2543	27.5101	27.4413	27.4121	19	19	19	20.1	20.1	20.1	161.85	0	78.751	968740000	37	1	-1.1807	A2AQA7;Q8CFQ3	-	-
Q9JMG1	Endothelial differentiation-related factor 1	Edf1	-	-	1.53796	0.0289761	0.84847	-0.237064	calmodulin binding;DNA binding;sequence-specific DNA binding;transcription coactivator activity	cell differentiation;multicellular organism development;positive regulation of DNA binding;regulation of transcription, DNA-templated;transcription, DNA-templated	cytoplasm;cytosol;nucleolus;nucleus;transcription factor TFIID complex	-	-	28.093	28.0815	28.0982	28.2999	28.4624	28.2215	7	7	7	49.3	49.3	49.3	16.369	0	38.652	1488100000	25	1	-1.38562	Q9JMG1	-	-
Q9JJ78;D3YVF2	Lymphokine-activated killer T-cell-originated protein kinase	Pbk	-	-	1.52535	0.0298298	1.38619	0.471129	ATP binding;kinase activity;nucleotide binding;protein kinase activity;protein serine/threonine kinase activity;transferase activity	cellular response to UV;mitotic cell cycle;negative regulation of inflammatory response;negative regulation of proteasomal ubiquitin-dependent protein catabolic process;negative regulation of protein phosphorylation;negative regulation of stress-activated MAPK cascade;peptidyl-serine phosphorylation;peptidyl-threonine phosphorylation;phosphorylation;protein phosphorylation	nucleus	-	-	25.5618	25.4549	25.6697	25.2275	24.8344	25.2112	3	3	3	9.7	9.7	9.7	36.744	0	10.424	212480000	8	1	1.94195	Q9JJ78;D3YVF2	-	-
B1AT82;Q9D0M1;B1AT84	Phosphoribosyl pyrophosphate synthase-associated protein 1	Prpsap1	-	-	1.52335	0.0299675	1.12314	0.167535	identical protein binding;magnesium ion binding;ribose phosphate diphosphokinase activity	nucleoside metabolic process;nucleotide biosynthetic process	-	-	-	28.7637	28.9092	28.8304	28.6275	28.651	28.7223	18	16	16	62.1	56.6	56.6	42.467	0	127.62	2409600000	103	1	1.11107	B1AT82;Q9D0M1;B1AT84;B1AT83	-	-
Q80VD1	Protein FAM98B	Fam98b	-	-	1.51887	0.0302782	1.17101	0.22775	identical protein binding;protein methyltransferase activity	positive regulation of cell proliferation;positive regulation of gene expression;protein methylation	cytoplasm;intracellular membrane-bounded organelle;nucleoplasm;nucleus;tRNA-splicing ligase complex	-	-	28.557	28.4267	28.4853	28.1602	28.3616	28.2639	15	15	12	41	41	32.4	45.349	0	89.633	1865100000	60	1	1.34547	Q80VD1	-	-
Q9R0E2	Procollagen-lysine,2-oxoglutarate 5-dioxygenase 1	Plod1	-	-	1.51352	0.0306535	1.18568	0.245715	dioxygenase activity;iron ion binding;L-ascorbic acid binding;metal ion binding;oxidoreductase activity;oxidoreductase activity, acting on paired donors, with incorporation or reduction of molecular oxygen;procollagen-lysine 5-dioxygenase activity;protein binding	epidermis development;hydroxylysine biosynthetic process;oxidation-reduction process;peptidyl-lysine hydroxylation;response to hypoxia	catalytic complex;endoplasmic reticulum;membrane;rough endoplasmic reticulum membrane	Collagen biosynthesis and modifying enzymes;Collagen formation;Extracellular matrix organization	Lysine degradation	28.8335	28.6582	28.8884	28.5081	28.6029	28.5319	22	21	21	39.6	38.3	38.3	83.594	0	113.97	2203900000	67	1	1.40381	Q9R0E2;F6WNR1;A8Y5E6	-	-
A2A9W7;Q8BMI3;S4R2D2	ADP-ribosylation factor-binding protein GGA3	Gga3	+	-	1.49093	0.0322901	1.5305	0.614005	ADP-ribosylation factor binding	intracellular protein transport;positive regulation of protein catabolic process;protein transport;vesicle-mediated transport	clathrin adaptor complex;endosome;endosome membrane;Golgi apparatus;intracellular;membrane;trans-Golgi network	MET receptor recycling;Signal Transduction;Signaling by MET;Signaling by Receptor Tyrosine Kinases	Lysosome	26.8326	27.0593	27.1291	26.0659	26.6259	26.4872	9	8	8	18.6	17.5	17.5	70.192	0	13.985	581570000	12	1	2.11214	A2A9W7;Q8BMI3;S4R2D2;A2A9W5	+	-
A0A0A6YXG0;Q9JKK1	Syntaxin-6	Stx6	-	-	1.48705	0.0325799	1.46331	0.549236	protein binding;SNAP receptor activity;SNARE binding;syntaxin binding	endocytic recycling;endosome organization;Golgi ribbon formation;Golgi vesicle transport;intracellular protein transport;protein transport;regulation of cellular protein localization;regulation of protein localization;retrograde transport, endosome to Golgi;vesicle docking;vesicle fusion;vesicle-mediated transport	cytosol;early endosome;Golgi apparatus;Golgi membrane;integral component of membrane;integral component of synaptic vesicle membrane;membrane;nucleoplasm;perinuclear region of cytoplasm;phagocytic vesicle;recycling endosome;SNARE complex;synaptic vesicle;trans-Golgi network;trans-Golgi network membrane	Intra-Golgi and retrograde Golgi-to-ER traffic;Intra-Golgi traffic;Membrane Trafficking;Retrograde transport at the Trans-Golgi-Network;Vesicle-mediated transport	SNARE interactions in vesicular transport	26.1574	NaN	26.2653	NaN	25.5759	25.7482	3	3	3	19.6	19.6	19.6	22.569	0	12.131	290960000	8	1	2.72388	A0A0A6YXG0;Q9JKK1	-	-
Q9DBJ1	Phosphoglycerate mutase 1	Pgam1	-	-	1.48643	0.0326265	1.27126	0.34626	2,3-bisphosphoglycerate-dependent phosphoglycerate mutase activity;bisphosphoglycerate mutase activity;catalytic activity;cofactor binding;hydrolase activity;intramolecular transferase activity, phosphotransferases;isomerase activity;phosphoglycerate mutase activity;protein binding;protein kinase binding	gluconeogenesis;glycolytic process;metabolic process;Notch signaling pathway;regulation of glycolytic process;regulation of pentose-phosphate shunt;respiratory burst;response to inorganic substance;response to mercury ion;spermatogenesis;striated muscle contraction	cytoplasm;cytosol;myelin sheath;nucleus	Gluconeogenesis;Glucose metabolism;Glycolysis;Metabolism;Metabolism of carbohydrates	Glycolysis / Gluconeogenesis;Methane metabolism	32.5574	32.4276	32.5266	32.0393	32.3576	32.0759	17	17	17	72	72	72	28.832	0	323.31	29017000000	229	1	1.66543	Q9DBJ1;O70250	-	-
P36552	Oxygen-dependent coproporphyrinogen-III oxidase, mitochondrial	Cpox	-	-	1.48487	0.0327439	1.15358	0.20612	coproporphyrinogen oxidase activity;identical protein binding;oxidoreductase activity;protein homodimerization activity;sodium:potassium-exchanging ATPase activity;structural constituent of eye lens	establishment or maintenance of transmembrane electrochemical gradient;heme biosynthetic process;oxidation-reduction process;porphyrin-containing compound biosynthetic process;potassium ion transport;protoporphyrinogen IX biosynthetic process;response to arsenic-containing substance;response to inorganic substance;response to insecticide;response to iron ion;response to lead ion;response to methy…	cytosol;membrane;mitochondrial inner membrane;mitochondrial intermembrane space;mitochondrion	Heme biosynthesis;Metabolism;Metabolism of porphyrins	Porphyrin and chlorophyll metabolism	28.682	28.5395	28.5973	28.4903	28.3208	28.3893	16	16	16	38.4	38.4	38.4	49.714	0	63.164	2034700000	67	1	1.25444	P36552	-	-
Q80U44	Zinc finger FYVE domain-containing protein 16	Zfyve16	-	-	1.47698	0.0333442	0.826323	-0.275223	1-phosphatidylinositol binding;metal ion binding;phosphatidylinositol-3,4,5-trisphosphate binding;protein transporter activity	endosomal transport;protein targeting to lysosome	cytoplasm;cytosol;early endosome;early endosome membrane;endosome;intracellular membrane-bounded organelle;membrane	Signal Transduction;Signaling by BMP;Signaling by TGF-beta family members	Endocytosis;TGF-beta signaling pathway	24.8166	NaN	24.9117	NaN	25.1592	25.1195	5	5	5	4.4	4.4	4.4	166.67	0	9.0384	140050000	5	1	-1.81599	Q80U44	-	-
Q9D5T0	ATPase family AAA domain-containing protein 1	Atad1	-	-	1.4719	0.0337365	0.872031	-0.197549	ATP binding;ATPase activity;hydrolase activity;nucleotide binding;protein binding	learning;memory;negative regulation of synaptic transmission, glutamatergic;positive regulation of receptor internalization	cell junction;membrane;mitochondrion;nucleus;peroxisome;plasma membrane;postsynaptic membrane;synapse	-	-	30.3119	30.2799	30.1757	30.4988	30.3599	30.5014	18	18	18	64.8	64.8	64.8	40.744	0	218.94	6946700000	105	1	-1.2176	Q9D5T0	-	-
D3YUP1;Q9WVG6	Histone-arginine methyltransferase CARM1	Carm1	-	-	1.4694	0.0339313	1.19194	0.253307	histone methyltransferase activity;histone methyltransferase activity (H3-R17 specific);histone-arginine N-methyltransferase activity;ligand-dependent nuclear receptor transcription coactivator activity;lysine-acetylated histone binding;methyltransferase activity;protein binding;protein homodimerization activity;protein methyltransferase activity;protein-arginine N-methyltransferase activity;prot…	aging;chromatin organization;endochondral bone morphogenesis;histone arginine methylation;histone H3-R17 methylation;histone H3-R2 methylation;histone methylation;intracellular estrogen receptor signaling pathway;intracellular steroid hormone receptor signaling pathway;methylation;negative regulation of dendrite development;negative regulation of protein binding;peptidyl-arginine methylation, to …	cytoplasm;cytosol;nucleoplasm;nucleus;protein-containing complex;RNA polymerase II transcription factor complex	Chromatin modifying enzymes;Chromatin organization;ESR-mediated signaling;Estrogen-dependent gene expression;Metabolism;Metabolism of lipids;Regulation of lipid metabolism by Peroxisome proliferator-activated receptor alpha (PPARalpha);RMTs methylate histone arginines;Signal Transduction;Signaling by Nuclear Receptors	-	28.0429	27.9438	28.1505	27.7584	27.8968	27.7221	13	13	13	32.6	32.6	32.6	70.322	0	73.851	1331300000	35	1	1.40754	D3YUP1;Q9WVG6;D6RFA7	-	-
A0A0R4J047;Q9CYI4;D3Z765	Putative RNA-binding protein Luc7-like 1	Luc7l	-	-	1.46884	0.033975	1.18879	0.249499	identical protein binding;mRNA binding;protein binding;RS domain binding	mRNA splice site selection;negative regulation of striated muscle tissue development	nucleus;U1 snRNP;U2-type prespliceosome	-	-	28.1161	28.2141	28.0117	27.7602	27.9319	27.9014	16	9	9	51.7	35.7	35.7	38.465	0	39.73	1469500000	38	1	1.39544	A0A0R4J047;Q9CYI4;D3Z765;D3YZ82;D6REI1;D6RGP6;F6QU81	-	-
E9PU96;Q571H0	Nucleolar pre-ribosomal-associated protein 1	Urb1	-	-	1.4677	0.0340643	0.898766	-0.153982	-	-	fibrillar center;nucleolus;nucleus	-	-	26.8229	26.8405	26.7827	26.897	26.9575	27.0535	29	29	29	17.6	17.6	17.6	254.84	0	75.787	671450000	44	1	-1.03571	E9PU96;Q571H0	-	-
P84084	ADP-ribosylation factor 5	Arf5	-	-	1.46761	0.0340714	0.704001	-0.50635	GTP binding;nucleotide binding;protein binding	protein transport;retrograde vesicle-mediated transport, Golgi to ER;vesicle-mediated transport	cytoplasm;Golgi apparatus;intracellular;membrane;perinuclear region of cytoplasm;plasma membrane	Asparagine N-linked glycosylation;COPI-dependent Golgi-to-ER retrograde traffic;COPI-mediated anterograde transport;ER to Golgi Anterograde Transport;Golgi-to-ER retrograde transport;Intra-Golgi and retrograde Golgi-to-ER traffic;Membrane Trafficking;Metabolism of proteins;Post-translational protein modification;Transport to the Golgi and subsequent modification;Vesicle-mediated transport	-	28.7756	28.7975	28.3154	29.0758	29.1605	29.1712	14	9	8	81.7	51.7	43.9	20.529	0	82.732	2858800000	68	1	-1.94702	P84084	-	-
A0A0R4J0T8;Q9D8S3	ADP-ribosylation factor GTPase-activating protein 3	Arfgap3	-	-	1.46699	0.0341201	0.821464	-0.283731	GTPase activator activity;metal ion binding	positive regulation of GTPase activity;protein secretion;protein transport;vesicle-mediated transport	cytoplasm;cytosol;Golgi apparatus;Golgi membrane;membrane	Asparagine N-linked glycosylation;COPI-dependent Golgi-to-ER retrograde traffic;COPI-mediated anterograde transport;ER to Golgi Anterograde Transport;Golgi-to-ER retrograde transport;Intra-Golgi and retrograde Golgi-to-ER traffic;Membrane Trafficking;Metabolism of proteins;Post-translational protein modification;Transport to the Golgi and subsequent modification;Vesicle-mediated transport	Endocytosis	28.6438	28.698	28.4807	28.9694	28.9345	28.7697	20	19	19	46.6	44.7	44.7	57.542	0	107.56	2356600000	60	1	-1.49543	A0A0R4J0T8;Q9D8S3	-	-
P50516	V-type proton ATPase catalytic subunit A	Atp6v1a	-	-	1.46449	0.0343171	1.07775	0.108018	ATP binding;hydrolase activity;nucleotide binding;proton-transporting ATPase activity, rotational mechanism	ATP hydrolysis coupled proton transport;ATP metabolic process;cellular iron ion homeostasis;cellular response to increased oxygen levels;ion transport;proton transmembrane transport	apical plasma membrane;cytosol;lysosomal membrane;microvillus;mitochondrion;myelin sheath;plasma membrane;proton-transporting V-type ATPase, V1 domain	Immune System;Innate Immune System;Insulin receptor recycling;Ion channel transport;Iron uptake and transport;ROS, RNS production in phagocytes;Signal Transduction;Signaling by Insulin receptor;Signaling by Receptor Tyrosine Kinases;Transferrin endocytosis and recycling;Transport of small molecules	Collecting duct acid secretion;Epithelial cell signaling in Helicobacter pylori infection;Oxidative phosphorylation;Phagosome;Rheumatoid arthritis;Vibrio cholerae infection	32.1884	32.0885	32.1674	32.0701	32.0331	32.017	44	44	44	74.2	74.2	74.2	68.325	0	323.31	24159000000	405	1	0.804745	P50516;D3Z1B9;D3YWH3;D3YZ23	-	-
A0A0N4SV80;E9QML5;Q61464;A0A0N4SV38;A0A0N4SVI8;E9QKZ7;Q3TZK9;A0A0N4SVM8	Zinc finger protein 638	Zfml;Znf638	-	-	1.46389	0.0343645	1.12694	0.172409	DNA binding;metal ion binding;nucleic acid binding;RNA binding;zinc ion binding	regulation of transcription, DNA-templated;RNA splicing;transcription, DNA-templated	intracellular membrane-bounded organelle;nuclear speck;nucleoplasm;nucleus	-	-	29.7247	29.8053	29.8034	29.6085	29.6865	29.5211	41	41	41	27.7	27.7	27.7	214.46	0	265.41	4425700000	124	1	1.1148	A0A0N4SV80;E9QML5;Q61464;A0A0N4SV38;A0A0N4SVI8;E9QKZ7;Q3TZK9;A0A0N4SVM8;A0A0N4SUP3;A0A0N4SWG8	-	-
Q9CQJ2	PIH1 domain-containing protein 1	Pih1d1	-	-	1.46083	0.0346075	0.834656	-0.260747	ATPase binding;histone binding;phosphoprotein binding;protein binding;protein kinase binding;RNA polymerase I CORE element sequence-specific DNA binding	box C/D snoRNP assembly;chromatin remodeling;epithelial cell differentiation;establishment of protein localization to chromatin;negative regulation of cysteine-type endopeptidase activity involved in apoptotic signaling pathway;negative regulation of histone H3-K9 dimethylation;negative regulation of histone H3-K9 trimethylation;negative regulation of histone H4-K16 acetylation;positive regulatio…	cytoplasm;nucleolus;nucleus;pre-snoRNP complex;R2TP complex	-	-	26.6827	26.5568	26.4926	26.7595	26.7961	26.9587	5	5	5	22.1	22.1	22.1	32.208	0	22.808	581860000	17	1	-1.42601	Q9CQJ2;A0A1B0GQV4;A0A1B0GSA4;A0A1B0GRL0;A0A1B0GRD5	-	-
Q9WUM3	Coronin-1B	Coro1b	-	-	1.45918	0.0347392	0.854738	-0.226445	actin binding;actin filament binding;Arp2/3 complex binding;cadherin binding;identical protein binding;protein binding	actin cytoskeleton organization;actin filament branching;actin filament bundle assembly;cell migration;cellular response to platelet-derived growth factor stimulus;endothelial cell chemotaxis;negative regulation of Arp2/3 complex-mediated actin nucleation;negative regulation of smooth muscle cell chemotaxis;positive regulation of lamellipodium morphogenesis;protein localization to cell leading ed…	actin cytoskeleton;actin filament;cell leading edge;cell periphery;cytoplasm;cytoskeleton;cytosol;lamellipodium;perinuclear region of cytoplasm;plasma membrane;stress fiber	-	-	28.3758	28.3347	28.4421	28.5018	28.7263	28.6039	9	9	9	26	26	26	53.912	0	67.12	1987300000	32	1	-1.31622	Q9WUM3	-	-
Q9WVH4;H3BKE2	Forkhead box protein O3	Foxo3	-	-	1.45187	0.0353289	1.22687	0.294984	beta-catenin binding;chromatin DNA binding;core promoter binding;DNA binding;DNA binding transcription factor activity;mitochondrial sequence-specific DNA binding transcription factor activity;protein binding;protein kinase binding;sequence-specific DNA binding;transcriptional activator activity, RNA polymerase II transcription regulatory region sequence-specific DNA binding;transcriptional repre…	aging;antral ovarian follicle growth;apoptotic process;brain morphogenesis;cellular response to amyloid-beta;cellular response to corticosterone stimulus;cellular response to glucose stimulus;cellular response to hypoxia;cellular response to nerve growth factor stimulus;cellular response to oxidative stress;DNA damage response, signal transduction by p53 class mediator;extrinsic apoptotic signali…	cytoplasm;cytosol;membrane;mitochondrial matrix;mitochondrial outer membrane;mitochondrion;nucleoplasm;nucleus;protein-containing complex	AKT phosphorylates targets in the nucleus;Developmental Biology;Intracellular signaling by second messengers;MAPK family signaling cascades;MAPK6/MAPK4 signaling;PIP3 activates AKT signaling;Signal Transduction;Signaling by NODAL	Chemokine signaling pathway;Endometrial cancer;Neurotrophin signaling pathway;Non-small cell lung cancer	25.2363	25.1345	NaN	24.9159	24.8649	NaN	2	2	2	6	6	6	71.064	0	7.8933	113580000	7	1	1.87929	Q9WVH4;H3BKE2	-	-
A0A0R4J0J8;Q2KN98	Cytospin-A	Specc1l	-	-	1.45133	0.0353728	0.844574	-0.243705	molecular_function	actin cytoskeleton organization;cell adhesion;cell cycle;cell division;cell migration;face morphogenesis;negative regulation of actin filament depolymerization;negative regulation of microtubule depolymerization	actin cytoskeleton;cell junction;cytoplasm;cytoskeleton;cytosol;filamentous actin;gap junction;microtubule cytoskeleton;microtubule organizing center;spindle	-	-	28.2573	28.3424	28.2349	28.6217	28.559	28.385	29	28	28	32.9	32.2	32.2	126.55	0	129.58	1783100000	67	1	-1.36914	A0A0R4J0J8;Q2KN98;A0A1W2P785	-	-
Q9R190	Metastasis-associated protein MTA2	Mta2	-	-	1.4462	0.0357932	1.13678	0.184952	chromatin binding;DNA binding;DNA binding transcription factor activity;histone deacetylase activity;metal ion binding;protein binding;RNA polymerase II repressing transcription factor binding;RNA polymerase II transcription factor binding;sequence-specific DNA binding;transcription factor activity, transcription factor binding;transcription regulatory region DNA binding;transcription regulatory …	chromatin remodeling;DNA methylation;DNA packaging;histone deacetylation;negative regulation of transcription by RNA polymerase II;negative regulation of transcription, DNA-templated;positive regulation of transcription by RNA polymerase II;regulation of fibroblast migration;regulation of transcription, DNA-templated	histone deacetylase complex;nucleoplasm;nucleus;NuRD complex;transcription factor complex	Gene expression (Transcription);Generic Transcription Pathway;Intracellular signaling by second messengers;PIP3 activates AKT signaling;PTEN Regulation;Regulation of PTEN gene transcription;Regulation of TP53 Activity;Regulation of TP53 Activity through Acetylation;RNA Polymerase I Promoter Clearance;RNA Polymerase I Transcription;RNA Polymerase I Transcription Initiation;RNA Polymerase II Transc…	-	28.5082	28.3154	28.4309	28.2686	28.2311	28.1999	20	16	16	37.1	31.9	31.9	75.029	0	47.953	1757400000	60	1	1.16011	Q9R190	-	-
Q61733	28S ribosomal protein S31, mitochondrial	Mrps31	-	-	1.44618	0.0357948	1.36485	0.448738	protein domain specific binding;structural constituent of ribosome	biological_process	mitochondrial small ribosomal subunit;mitochondrion;nucleolus;ribosome	Metabolism of proteins;Mitochondrial translation;Mitochondrial translation elongation;Mitochondrial translation termination;Translation	-	27.9351	27.5379	27.7829	27.2515	27.4713	27.1869	13	13	13	51.6	51.6	51.6	43.88	0	63.632	1005700000	34	1	1.8377	Q61733	-	-
P52480	Pyruvate kinase PKM	Pkm	-	-	1.4447	0.035917	1.05965	0.0835864	ATP binding;cadherin binding;catalytic activity;kinase activity;magnesium ion binding;metal ion binding;nucleotide binding;potassium ion binding;protein binding;pyruvate kinase activity;transferase activity	ATP biosynthetic process;carbohydrate metabolic process;cellular response to epinephrine stimulus;cellular response to insulin stimulus;endocrine pancreas development;glycolytic process;metabolic process;phosphorylation;programmed cell death;pyruvate biosynthetic process;response to ATP;response to cAMP;response to glucose;response to heat;response to hypoxia;response to lithium ion;response to m…	cilium;cytoplasm;cytosol;extracellular matrix;mitochondrion;myelin sheath;nucleus	Glucose metabolism;Glycolysis;Immune System;Innate Immune System;Metabolism;Metabolism of carbohydrates;Neutrophil degranulation	Carbon fixation in photosynthetic organisms;Glycolysis / Gluconeogenesis;Insulin signaling pathway;Maturity onset diabetes of the young;Purine metabolism;Pyruvate metabolism;Type II diabetes mellitus	35.5423	35.5656	35.5651	35.4475	35.5256	35.4492	50	50	50	82.1	82.1	82.1	57.844	0	323.31	273910000000	1712	1	0.658742	P52480;A0A1L1SU37;A0A1L1SQV8;A0A1L1SSN6;A0A1L1STV8;A0A1L1SUV0;A0A1L1ST52;A0A1L1SVH2;E9Q509;G3X925;P53657	-	-
Q8R1N4;A0A0A0MQL8	NudC domain-containing protein 3	Nudcd3	-	-	1.44184	0.0361543	1.25662	0.329554	unfolded protein binding	cilium assembly;developmental process;protein folding;protein localization to pericentriolar material	cytoplasm;cytoplasmic dynein complex	-	-	28.2247	28.4462	28.2048	28.0332	27.8168	28.037	12	12	12	36.6	36.6	36.6	40.89	0	34.122	1609200000	24	1	1.5979	Q8R1N4;A0A0A0MQL8	-	-
Q9DAA6	Exosome complex component CSL4	Exosc1	-	-	1.44031	0.0362819	1.18772	0.248199	protein binding;RNA binding	RNA processing;rRNA processing	cytoplasm;exosome (RNase complex);nuclear exosome (RNase complex);nucleolus;nucleus	Butyrate Response Factor 1 (BRF1) binds and destabilizes mRNA;Deadenylation-dependent mRNA decay;KSRP (KHSRP) binds and destabilizes mRNA;Major pathway of rRNA processing in the nucleolus and cytosol;Metabolism of RNA;mRNA decay by 3' to 5' exoribonuclease;Regulation of mRNA stability by proteins that bind AU-rich elements;rRNA processing;rRNA processing in the nucleus and cytosol	RNA degradation	26.7998	26.819	26.879	26.4377	26.6951	26.6204	6	6	6	39.5	39.5	39.5	21.423	0	28.877	559320000	19	1	1.37805	Q9DAA6	-	-
Q3UHB1;A0A1W2P799	5-nucleotidase domain-containing protein 3	Nt5dc3	-	-	1.43754	0.036514	1.18245	0.241785	5'-nucleotidase activity;hydrolase activity;metal ion binding	dephosphorylation	cytosol;mitochondrion;receptor complex	-	-	28.4814	28.3397	28.3799	28.2891	28.0778	28.1088	19	19	19	45.8	45.8	45.8	63.17	0	89.138	1667600000	57	1	1.35678	Q3UHB1;A0A1W2P799	-	-
O08586	Phosphatidylinositol 3,4,5-trisphosphate 3-phosphatase and dual-specificity protein phosphatase PTEN	Pten	-	-	1.43006	0.0371484	0.881569	-0.181854	anaphase-promoting complex binding;enzyme binding;hydrolase activity;identical protein binding;inositol-1,3,4,5-tetrakisphosphate 3-phosphatase activity;ionotropic glutamate receptor binding;PDZ domain binding;phosphatidylinositol-3,4,5-trisphosphate 3-phosphatase activity;phosphatidylinositol-3,4-bisphosphate 3-phosphatase activity;phosphatidylinositol-3-phosphatase activity;phosphoprotein phosp…	adult behavior;aging;angiogenesis;apoptotic process;brain morphogenesis;canonical Wnt signaling pathway;cardiac muscle tissue development;cell migration;cellular response to decreased oxygen levels;cellular response to electrical stimulus;cellular response to ethanol;cellular response to hypoxia;cellular response to insulin stimulus;cellular response to insulin-like growth factor stimulus;cellula…	apical plasma membrane;cell projection;cytoplasm;cytoplasmic side of plasma membrane;cytosol;dendritic spine;mitochondrion;myelin sheath adaxonal region;neuron projection;nucleoplasm;nucleus;plasma membrane;PML body;postsynaptic membrane;Schmidt-Lanterman incisure	Adaptive Immune System;Deubiquitination;Downstream TCR signaling;Immune System;Inositol phosphate metabolism;Intracellular signaling by second messengers;Metabolism;Metabolism of lipids;Metabolism of proteins;Negative regulation of the PI3K/AKT network;Ovarian tumor domain proteases;Phospholipid metabolism;PI Metabolism;PIP3 activates AKT signaling;Post-translational protein modification;PTEN Reg…	Endometrial cancer;Focal adhesion;Glioma;Inositol phosphate metabolism;Melanoma;p53 signaling pathway;Pathways in cancer;Phosphatidylinositol signaling system;Prostate cancer;Small cell lung cancer;Tight junction	25.972	25.92	25.8774	26.0532	26.2099	26.0518	6	6	6	14.9	14.9	14.9	47.152	0	12.107	354360000	15	1	-1.14259	O08586	-	-
Q9R1Z7	6-pyruvoyl tetrahydrobiopterin synthase	Pts	-	-	1.41825	0.0381724	1.35569	0.439026	6-pyruvoyltetrahydropterin synthase activity;identical protein binding;lyase activity;metal ion binding;protein homodimerization activity	tetrahydrobiopterin biosynthetic process	cytoplasm;mitochondrion	Metabolism;Metabolism of cofactors;Metabolism of vitamins and cofactors;Tetrahydrobiopterin (BH4) synthesis, recycling, salvage and regulation	Folate biosynthesis	27.2097	27.5555	27.1638	26.9076	26.7279	26.9765	7	7	7	49.3	49.3	49.3	16.188	0	16.154	740530000	21	1	1.79836	Q9R1Z7;A0A1L1SRN0;A0A1L1SQY6	-	-
Q9EQC5	N-terminal kinase-like protein	Scyl1	-	-	1.41736	0.0382508	1.16285	0.217662	ATP binding;cadherin binding;protein binding;protein kinase activity	protein phosphorylation;retrograde vesicle-mediated transport, Golgi to ER;vesicle-mediated transport	cis-Golgi network;COPI vesicle coat;cytoplasm;cytoskeleton;cytosol;endoplasmic reticulum-Golgi intermediate compartment;Golgi apparatus;microtubule organizing center	-	-	24.8802	NaN	24.8335	24.6021	24.6763	NaN	5	5	5	12.3	12.3	12.3	89.159	0	16.005	118090000	8	1	1.51325	Q9EQC5	-	-
Q8R127	Saccharopine dehydrogenase-like oxidoreductase	Sccpdh	-	-	1.41556	0.0384096	1.11035	0.151014	molecular_function;oxidoreductase activity	biological_process;oxidation-reduction process	integral component of membrane;lipid droplet;membrane;midbody;mitochondrion	Hemostasis;Platelet activation, signaling and aggregation;Platelet degranulation;Response to elevated platelet cytosolic Ca2+	-	28.4055	28.4834	28.447	28.3827	28.2541	28.246	14	14	14	43.6	43.6	43.6	47.129	0	85.075	1923400000	44	1	1.00892	Q8R127;J3QNN5;F6S0R8	-	-
P62774	Myotrophin	Mtpn	-	-	1.41258	0.0386741	1.2565	0.329407	sequence-specific DNA binding	catecholamine metabolic process;cellular response to mechanical stimulus;cerebellar granule cell differentiation;positive regulation of cardiac muscle hypertrophy;positive regulation of cell growth;positive regulation of macromolecule biosynthetic process;positive regulation of NF-kappaB transcription factor activity;positive regulation of protein metabolic process;regulation of barbed-end actin …	axon;cytoplasm;cytosol;F-actin capping protein complex;nucleus;perinuclear region of cytoplasm	-	-	30.9866	31.2701	31.0867	30.687	30.7474	30.9207	10	10	10	85.6	85.6	85.6	12.861	0	279.41	11091000000	136	1	1.57902	P62774;A0A0J9YV46	-	-
Q3THG9;A2A4P3;A2A4P4	Alanyl-tRNA editing protein Aarsd1	Aarsd1;Gm27029	-	-	1.40562	0.0392989	1.13711	0.185367	alanine-tRNA ligase activity;aminoacyl-tRNA editing activity;aminoacyl-tRNA ligase activity;ATP binding;metal ion binding;nucleic acid binding;nucleotide binding;protein binding;Ser-tRNA(Ala) hydrolase activity	alanyl-tRNA aminoacylation;aminoacyl-tRNA metabolism involved in translational fidelity;regulation of translational fidelity;translation;tRNA aminoacylation	cytoplasm	-	-	29.3062	29.2984	29.3728	29.2445	29.1275	29.0493	17	17	17	56.6	56.6	56.6	44.97	0	116.85	3351600000	93	1	1.14813	Q3THG9;A2A4P3;A2A4P4	-	-
Q7TSY6	CUGBP Elav-like family member 4	Celf4	-	-	1.39602	0.0401772	0.850518	-0.233587	BRE binding;molecular_function;mRNA binding;nucleic acid binding;pre-mRNA binding;RNA binding	alternative mRNA splicing, via spliceosome;mRNA processing;mRNA splice site selection;negative regulation of excitatory postsynaptic potential;negative regulation of mRNA splicing, via spliceosome;positive regulation of mRNA splicing, via spliceosome;regulation of alternative mRNA splicing, via spliceosome;regulation of retina development in camera-type eye;RNA splicing	cellular_component;cytoplasm;nucleus	-	-	28.7949	28.8626	29.0205	29.1951	29.0558	29.1278	9	9	5	22.8	22.8	13.8	51.932	0	91.854	2753400000	58	1	-1.31216	Q7TSY6;D3Z4K9;D3Z4C5;D3Z588	-	-
Q8BIA4	F-box/WD repeat-containing protein 8	Fbxw8	-	-	1.39555	0.0402207	1.25433	0.32692	protein binding;ubiquitin-protein transferase activity	cell proliferation;Golgi organization;labyrinthine layer blood vessel development;positive regulation of dendrite morphogenesis;positive regulation of transcription factor catabolic process;protein ubiquitination;spongiotrophoblast layer development;ubiquitin-dependent protein catabolic process	3M complex;Cul7-RING ubiquitin ligase complex;cytoplasm;cytosol;Golgi apparatus;perinuclear region of cytoplasm;SCF ubiquitin ligase complex	Adaptive Immune System;Antigen processing: Ubiquitination & Proteasome degradation;Class I MHC mediated antigen processing & presentation;Immune System;Metabolism of proteins;Neddylation;Post-translational protein modification	Ubiquitin mediated proteolysis	27.2578	27.5026	27.3951	27.2241	26.9862	26.9644	13	13	13	29.1	29.1	29.1	67.955	0	40.525	804590000	30	1	1.56249	Q8BIA4	-	-
Q8CFT3;Q9Z0W1	Tumor necrosis factor receptor superfamily member 16	Ngfr	-	-	1.38858	0.0408714	0.827004	-0.274033	calmodulin binding;coreceptor activity;death receptor activity;nerve growth factor binding;protein binding;Rab GTPase binding;tumor necrosis factor-activated receptor activity;ubiquitin protein ligase binding	activation of cysteine-type endopeptidase activity involved in apoptotic process;apoptotic process;axon guidance;cell differentiation;cellular response to amyloid-beta;central nervous system development;circadian regulation of gene expression;circadian rhythm;detection of temperature stimulus;dorsal aorta development;glucose homeostasis;hair follicle morphogenesis;immune response;inflammatory res…	cell surface;cell-cell junction;cytoplasm;integral component of membrane;integral component of plasma membrane;intracellular;membrane;neuron projection;nucleus;plasma membrane;postsynaptic density	Axonal growth inhibition (RHOA activation);Axonal growth stimulation;Cell death signalling via NRAGE, NRIF and NADE;Death Receptor Signalling;NADE modulates death signalling;NFG and proNGF binds to p75NTR;NF-kB is activated and signals survival;NRIF signals cell death from the nucleus;p75 NTR receptor-mediated signalling;p75NTR recruits signalling complexes;p75NTR regulates axonogenesis;p75NTR si…	Cytokine-cytokine receptor interaction;Neurotrophin signaling pathway	28.8469	28.8874	28.61	29.0531	29.0022	29.111	8	8	8	28.6	28.6	28.6	45.647	0	257.58	2591500000	52	1	-1.42682	Q8CFT3;Q9Z0W1	-	-
O88811	Signal transducing adapter molecule 2	Stam2	-	-	1.38236	0.041461	0.857827	-0.221242	protein binding	intracellular protein transport;protein transport	cytoplasm;cytosol;early endosome membrane;endosome;intracellular;intracellular membrane-bounded organelle;membrane;nucleoplasm	Cargo recognition for clathrin-mediated endocytosis;Clathrin-mediated endocytosis;Deubiquitination;EGFR downregulation;Endosomal Sorting Complex Required For Transport (ESCRT);Membrane Trafficking;Metabolism of proteins;Negative regulation of MET activity;Post-translational protein modification;Signal Transduction;Signaling by EGFR;Signaling by MET;Signaling by Receptor Tyrosine Kinases;Ub-specif…	Endocytosis;Jak-STAT signaling pathway	27.0477	27.037	27.033	27.1955	27.4092	27.1766	11	11	9	28.3	28.3	24.7	57.454	0	60.761	759450000	25	1	-1.26651	O88811;B0R0N7	-	-
Q9DAI2;A0A0G2JF44;A0A0G2JDJ1;A0A0H2UKB7	Intraflagellar transport protein 22 homolog	Ift22	-	-	1.37822	0.0418581	1.13238	0.179356	GTP binding;nucleotide binding	intraciliary transport	cell projection;centrosome;cilium;intraciliary transport particle B	Cilium Assembly;Intraflagellar transport;Organelle biogenesis and maintenance	-	27.0307	27.1532	26.9867	26.9457	26.8553	26.8315	6	6	6	51.9	51.9	51.9	20.833	0	33.746	678220000	22	1	1.11579	Q9DAI2;A0A0G2JF44;A0A0G2JDJ1;A0A0H2UKB7	-	-
O08528;E9Q5B5	Hexokinase-2;Hexokinase	Hk2	-	-	1.37738	0.0419392	1.19485	0.256828	ATP binding;catalytic activity;fructokinase activity;glucokinase activity;glucose binding;hexokinase activity;kinase activity;mannokinase activity;nucleotide binding;phosphotransferase activity, alcohol group as acceptor;protein binding;transferase activity	apoptotic mitochondrial changes;carbohydrate metabolic process;carbohydrate phosphorylation;cellular glucose homeostasis;cellular response to leukemia inhibitory factor;establishment of protein localization to mitochondrion;glucose 6-phosphate metabolic process;glucose metabolic process;glycolytic process;hexose metabolic process;lactation;maintenance of protein location in mitochondrion;metaboli…	cell;cytosol;mitochondrial outer membrane;mitochondrion	Glucose metabolism;Glycolysis;Immune System;Innate Immune System;Metabolism;Metabolism of carbohydrates;Neutrophil degranulation	Amino sugar and nucleotide sugar metabolism;Butirosin and neomycin biosynthesis;Carbohydrate digestion and absorption;Fructose and mannose metabolism;Galactose metabolism;Glycolysis / Gluconeogenesis;Insulin signaling pathway;Starch and sucrose metabolism;Streptomycin biosynthesis;Type II diabetes mellitus	28.8869	28.8872	28.8001	28.6264	28.7291	28.4482	28	24	23	36.6	32.5	31.3	102.53	0	72.567	2387300000	65	1	1.37313	O08528;E9Q5B5;E9Q9M6;E9Q3Z4;E9Q8S8;Q3TRM8	-	-
Q9D7N6;A0A0A6YXW4	39S ribosomal protein L30, mitochondrial	Mrpl30	-	-	1.37333	0.0423321	0.778031	-0.3621	molecular_function;structural constituent of ribosome	biological_process;translation	large ribosomal subunit;mitochondrial large ribosomal subunit;mitochondrial ribosome;mitochondrion;ribosome	Metabolism of proteins;Mitochondrial translation;Mitochondrial translation elongation;Mitochondrial translation termination;Translation	-	26.0389	26.343	26.2108	26.6353	26.6557	26.3879	5	5	5	39.4	39.4	39.4	18.342	0	14.891	388660000	10	1	-1.62299	Q9D7N6;A0A0A6YXW4	-	-
Q8C5W3	Tubulin-specific chaperone cofactor E-like protein	Tbcel	-	-	1.36356	0.0432952	1.42287	0.508808	molecular_function	biological_process	cellular_component;cytoplasm;cytoskeleton	-	-	26.3012	26.8181	26.7353	26.2435	26.0663	26.0184	7	7	7	22.2	22.2	22.2	48.031	0	23.687	496140000	11	1	1.85479	Q8C5W3;D3YVP4	-	-
P19253;A0A1B0GSB2;A0A1B0GSQ6;A0A1B0GS68;A0A1B0GTA1;A0A1B0GSC2	60S ribosomal protein L13a	Rpl13a	-	-	1.36339	0.0433122	1.21502	0.280984	cytokine activity;mRNA binding;structural constituent of ribosome	cellular response to interferon-gamma;homeostatic process;lung morphogenesis;macrophage chemotaxis;negative regulation of formation of translation preinitiation complex;negative regulation of translation;regulation of signaling receptor activity;regulation of translation;response to lipopolysaccharide;translation	cytosolic large ribosomal subunit;GAIT complex;integral component of membrane;large ribosomal subunit;membrane;ribosome	Eukaryotic Translation Initiation;L13a-mediated translational silencing of Ceruloplasmin expression;Metabolism of proteins;Metabolism of RNA;Nonsense Mediated Decay (NMD) enhanced by the Exon Junction Complex (EJC);Nonsense-Mediated Decay (NMD);Translation	Ribosome	31.9109	32.0533	32.195	31.8658	31.7576	31.6929	13	13	13	44.8	44.8	44.8	23.464	0	35.214	22327000000	131	1	1.43155	P19253;A0A1B0GSB2;A0A1B0GSQ6;A0A1B0GS68;A0A1B0GTA1;A0A1B0GSC2;A0A1B0GT00;A0A140T8K2;A0A1B0GRH1;A0A1B0GQW6;A0A1B0GSL5;A0A1B0GSF0;A0A1B0GSJ2	-	-
Q9DCS2;E9Q7K5;G5E8X1;E9Q5B2	UPF0585 protein C16orf13 homolog	0610011F06Rik	-	-	1.35949	0.0437029	1.37668	0.461196	molecular_function	biological_process	cellular_component	-	-	26.8321	26.8477	26.7891	26.1646	26.2475	26.6732	5	5	5	36.8	36.8	36.8	22.687	0	33.37	541340000	15	1	1.78401	Q9DCS2;E9Q7K5;G5E8X1;E9Q5B2;D3YZM4	-	-
P97470	Serine/threonine-protein phosphatase 4 catalytic subunit	Ppp4c	-	-	1.35289	0.0443721	1.20896	0.273763	hydrolase activity;metal ion binding;NF-kappaB-inducing kinase activity;phosphoprotein phosphatase activity;protein binding;protein serine/threonine phosphatase activity	NIK/NF-kappaB signaling;protein dephosphorylation;regulation of double-strand break repair via homologous recombination	cytoplasm;cytoskeleton;cytosol;microtubule organizing center;nucleus;plasma membrane;protein phosphatase 4 complex	DNA Double-Strand Break Repair;DNA Repair;HDR through Homologous Recombination (HR) or Single Strand Annealing (SSA);Homology Directed Repair;Processing of DNA double-strand break ends	-	27.6048	27.5529	27.5743	27.4397	27.3462	27.1247	10	8	8	36.5	31.6	31.6	35.08	0	74.935	910220000	24	1	1.40688	P97470;A0A0U1RQ12;A0A0U1RQ43;A0A0U1RPR5;A0A0U1RPK2	-	-
Q9CQB4;Q9D855	Cytochrome b-c1 complex subunit 7	Uqcrb	-	-	1.34993	0.0446756	1.25769	0.33078	ubiquinol-cytochrome-c reductase activity	aerobic respiration;mitochondrial electron transport, ubiquinol to cytochrome c;mitochondrial respiratory chain complex III assembly;oxidation-reduction process	membrane;mitochondrial inner membrane;mitochondrial respiratory chain complex III;mitochondrion;respiratory chain	-	Alzheimer's disease;Cardiac muscle contraction;Huntington's disease;Oxidative phosphorylation;Parkinson's disease	30.5733	30.666	30.8633	30.3684	30.5029	30.2389	11	11	11	69.4	69.4	69.4	13.561	0	44.62	9082700000	88	1	1.54169	Q9CQB4;Q9D855	-	-
Q3U308;G3UXB4;D3Z2M0	Cytoplasmic tRNA 2-thiolation protein 2	Ctu2	-	-	1.34815	0.044859	0.825124	-0.277317	nucleotidyltransferase activity;sulfurtransferase activity;tRNA binding	protein urmylation;tRNA processing;tRNA thio-modification;tRNA wobble position uridine thiolation;tRNA wobble uridine modification	cytoplasm;cytosol;protein-containing complex	-	Sulfur relay system	26.2491	26.1678	26.0243	26.551	26.3083	26.4139	6	6	6	17.5	17.5	17.5	56.104	0	33.574	431730000	13	1	-1.41361	Q3U308;G3UXB4;D3Z2M0;A0A1D5RMB9;F6RF61	-	-
Q6NSQ9	Glucose-6-phosphatase 3	G6pc3	-	-	1.33409	0.0463351	0.780906	-0.35678	glucose-6-phosphatase activity;hydrolase activity	dephosphorylation;gluconeogenesis;glucose 6-phosphate metabolic process;glucose-6-phosphate transport;phosphate-containing compound metabolic process	endoplasmic reticulum;endoplasmic reticulum membrane;integral component of endoplasmic reticulum membrane;integral component of membrane;membrane	Gluconeogenesis;Glucose metabolism;Metabolism;Metabolism of carbohydrates	-	25.2759	NaN	25.5363	25.8273	25.7653	25.6961	3	3	3	16.2	16.2	16.2	38.781	0	32.092	232970000	13	1	-1.70963	Q6NSQ9	-	-
A0A087WQ61;A0A087WQU0;Q8C134;Q9ERD6;A0A087WPL3	Ras-specific guanine nucleotide-releasing factor RalGPS2	Ralgps2	-	-	1.32884	0.0468986	1.21718	0.283541	guanyl-nucleotide exchange factor activity;molecular_function	biological_process;regulation of Ral protein signal transduction;small GTPase mediated signal transduction	cellular_component;cytoplasm;intracellular;membrane;plasma membrane	-	-	25.0606	NaN	24.8369	24.7014	24.6556	24.6387	5	5	5	14.3	14.3	14.3	51.006	0	13.083	148770000	13	1	1.51788	A0A087WQ61;A0A087WQU0;Q8C134;Q9ERD6;A0A087WPL3;A0A087WQA4;A0A0A6YXI6	-	-
Q8R5H6	Wiskott-Aldrich syndrome protein family member 1	Wasf1	-	-	1.32676	0.0471238	0.738872	-0.436603	actin binding;protein binding;protein kinase A binding;protein-containing complex binding;Rac GTPase binding	actin cytoskeleton organization;cellular response to brain-derived neurotrophic factor stimulus;dendrite extension;lamellipodium morphogenesis;neuron projection development;positive regulation of Arp2/3 complex-mediated actin nucleation;positive regulation of neurotrophin TRK receptor signaling pathway;Rac protein signal transduction;receptor-mediated endocytosis	cell junction;cytoplasm;cytoskeleton;focal adhesion;lamellipodium;mitochondrial outer membrane;mitochondrion;protein-containing complex;SCAR complex;synapse	Fcgamma receptor (FCGR) dependent phagocytosis;Immune System;Innate Immune System;Regulation of actin dynamics for phagocytic cup formation;RHO GTPase Effectors;RHO GTPases Activate WASPs and WAVEs;Signal Transduction;Signaling by Receptor Tyrosine Kinases;Signaling by Rho GTPases;Signaling by VEGF;VEGFA-VEGFR2 Pathway	Adherens junction;Bacterial invasion of epithelial cells;Fc gamma R-mediated phagocytosis;Regulation of actin cytoskeleton;Shigellosis	27.543	27.9086	27.4748	28.2127	27.9544	28.0692	13	13	11	34	34	30.2	61.508	0	44.844	1294700000	23	1	-1.71874	Q8R5H6	-	-
Q91YJ5;Q5M6W7	Translation initiation factor IF-2, mitochondrial	Mtif2	-	-	1.323	0.0475335	1.16685	0.222624	GTP binding;GTPase activity;nucleotide binding;ribosomal small subunit binding;translation factor activity, RNA binding;translation initiation factor activity	mitochondrial translational initiation;ribosome disassembly;translation;translational initiation	intracellular;mitochondrion;nucleoplasm	-	-	26.5235	26.5787	26.6398	26.4912	26.3354	26.2475	7	7	7	14.2	14.2	14.2	81.288	0	28.534	498960000	17	1	1.24528	Q91YJ5;Q5M6W7;F6RR02;Q5M6W8	-	-
P50518;A0A0N4SW07	V-type proton ATPase subunit E 1	Atp6v1e1	-	-	1.32269	0.0475675	0.875484	-0.191847	ATPase binding;hydrolase activity;protein binding;proton-exporting ATPase activity, phosphorylative mechanism;proton-transporting ATPase activity, rotational mechanism	ATP hydrolysis coupled proton transport;ion transport	acrosomal vesicle;apical plasma membrane;cytoplasm;cytosol;endosome;microvillus;mitochondrion;proton-transporting two-sector ATPase complex, catalytic domain	Immune System;Innate Immune System;Insulin receptor recycling;Ion channel transport;Iron uptake and transport;ROS, RNS production in phagocytes;Signal Transduction;Signaling by Insulin receptor;Signaling by Receptor Tyrosine Kinases;Transferrin endocytosis and recycling;Transport of small molecules	Collecting duct acid secretion;Epithelial cell signaling in Helicobacter pylori infection;Oxidative phosphorylation;Phagosome;Rheumatoid arthritis;Vibrio cholerae infection	30.0642	29.9651	29.8419	30.1224	30.1921	30.1322	16	16	16	69.9	69.9	69.9	26.157	0	205.07	6235500000	119	1	-1.14262	P50518;A0A0N4SW07;A0A0N4SW34;Q9D593;A0A0N4SWA3	-	-
A0A1B0GRP7;Q9Z2Y8;Q6P8V7;A0A1B0GRR5;Q80ZV3	Proline synthase co-transcribed bacterial homolog protein	Prosc	-	-	1.3077	0.049238	1.10994	0.150477	pyridoxal phosphate binding	-	intracellular;mitochondrion	-	-	29.1623	29.1442	29.0343	28.939	29.0342	28.9161	12	12	12	39.1	39.1	39.1	36.061	0	59.91	3096900000	54	1	0.977722	A0A1B0GRP7;Q9Z2Y8;Q6P8V7;A0A1B0GRR5;Q80ZV3;A0A1B0GSP5;A0A1B0GQY5;A0A1B0GSA1	-	-
Q8VE10	N-alpha-acetyltransferase 40	Naa40	+	-	1.30488	0.0495587	1.5324	0.615795	H2A histone acetyltransferase activity;H4 histone acetyltransferase activity;peptide-serine-N-acetyltransferase activity;transferase activity;transferase activity, transferring acyl groups	histone H2A acetylation;histone H4 acetylation;lipid metabolic process;N-terminal protein amino acid acetylation	cellular_component;cytoplasm;nucleus	-	-	24.7659	24.3097	24.8195	23.9549	23.7907	24.3022	3	3	3	16.5	16.5	16.5	27.229	0	7.7937	112110000	6	1	1.91776	Q8VE10	+	-
Q8BJW5	Nucleolar protein 11	Nol11	-	-	1.30271	0.049807	0.747088	-0.42065	-	maturation of SSU-rRNA;positive regulation of transcription of nucleolar large rRNA by RNA polymerase I;regulation of transcription, DNA-templated;ribosome biogenesis;rRNA processing;transcription, DNA-templated	nucleolus;nucleus;t-UTP complex	Major pathway of rRNA processing in the nucleolus and cytosol;Metabolism of RNA;rRNA processing;rRNA processing in the nucleus and cytosol	-	26.0641	25.6143	26.059	26.2865	26.3374	26.3754	6	6	6	8.4	8.4	8.4	80.817	0	8.9616	387250000	13	1	-1.6739	Q8BJW5	-	-
G3X8Y3;A0A0A6YW80;Q80UM3	N-alpha-acetyltransferase 15, NatA auxiliary subunit	Naa15	-	-	1.29123	0.0511411	1.1758	0.233648	acetyltransferase activity;N-acetyltransferase activity;peptide alpha-N-acetyltransferase activity;protein binding;ribosome binding	angiogenesis;cell differentiation;multicellular organism development;negative regulation of apoptotic process;N-terminal peptidyl-methionine acetylation;N-terminal protein amino acid acetylation;positive regulation of transcription, DNA-templated;protein stabilization;regulation of transcription, DNA-templated;transcription, DNA-templated	cytoplasm;cytosol;NatA complex;nucleus;perinuclear region of cytoplasm;transcription factor complex	-	-	30.0858	29.8492	30.0785	29.824	29.7812	29.7073	37	37	31	44.3	44.3	38.2	101.09	0	134.16	5193600000	111	1	1.26415	G3X8Y3;A0A0A6YW80;Q80UM3;A0A0A6YX86;A0A0A6YXF4;E9PZ53	-	-
Z4YK56;Q8K135	Dyslexia-associated protein KIAA0319-like protein	AU040320;Kiaa0319l	-	-	1.28628	0.0517273	0.801561	-0.319116	molecular_function	biological_process	cytoplasmic vesicle;Golgi apparatus;Golgi membrane;integral component of membrane;membrane;plasma membrane	-	-	23.3076	NaN	23.4358	NaN	23.6509	23.7308	3	3	3	3.9	3.9	3.9	119.43	0	9.3431	63271000	7	1	-1.8179	Z4YK56;Q8K135	-	-
Q4LDD4;E9PUB0	Arf-GAP with Rho-GAP domain, ANK repeat and PH domain-containing protein 1	Arap1	-	-	1.28552	0.0518179	0.930152	-0.104462	DNA binding transcription factor activity;GTPase activator activity;metal ion binding;phosphatidylinositol-3,4,5-trisphosphate binding;R-SMAD binding;transcription factor binding;transcription regulatory region DNA binding	negative regulation of stress fiber assembly;positive regulation of filopodium assembly;positive regulation of GTPase activity;positive regulation of receptor recycling;positive regulation of transcription, DNA-templated;regulation of cell shape;regulation of cellular component movement;signal transduction;SMAD protein signal transduction;transforming growth factor beta receptor signaling pathway	cytoplasm;cytoplasmic vesicle;cytosol;Golgi apparatus;Golgi cisterna membrane;intracellular membrane-bounded organelle;membrane;nucleoplasm;plasma membrane;trans-Golgi network	PTK6 Regulates RTKs and Their Effectors AKT1 and DOK1;Rho GTPase cycle;Signal Transduction;Signaling by Non-Receptor Tyrosine Kinases;Signaling by PTK6;Signaling by Rho GTPases	Endocytosis	27.8158	27.8664	27.7614	27.9567	27.9233	27.877	24	24	23	24.3	24.3	23.6	162.27	0	119.4	1357100000	77	1	-0.756411	Q4LDD4;E9PUB0;A0A1B0GSK4;D3YWW7	-	-
A0A1L1SS10;Q9Z2X8	Kelch-like ECH-associated protein 1	Keap1	-	-	1.28543	0.0518287	0.808796	-0.306152	disordered domain specific binding;identical protein binding;protein binding;protein homodimerization activity;transcription factor binding;ubiquitin-protein transferase activity	cellular response to interleukin-4;cytoplasmic sequestering of transcription factor;in utero embryonic development;negative regulation of DNA binding transcription factor activity;proteasomal ubiquitin-independent protein catabolic process;proteasome-mediated ubiquitin-dependent protein catabolic process;protein ubiquitination;regulation of epidermal cell differentiation;regulation of transcripti…	actin filament;Cul3-RING ubiquitin ligase complex;cytoplasm;cytosol;endoplasmic reticulum;microtubule organizing center;midbody;nucleoplasm;nucleus;protein-containing complex	Adaptive Immune System;Antigen processing: Ubiquitination & Proteasome degradation;Class I MHC mediated antigen processing & presentation;Deubiquitination;Immune System;Metabolism of proteins;Neddylation;Post-translational protein modification;Ub-specific processing proteases	Ubiquitin mediated proteolysis	27.5803	27.2826	27.5862	27.8446	27.691	27.832	15	15	15	29.2	29.2	29.2	69.126	0	27.653	1064200000	23	1	-1.44633	A0A1L1SS10;Q9Z2X8	-	-
Q8BK67	Protein RCC2	Rcc2	-	-	1.28516	0.0518609	1.08321	0.115307	microtubule binding;protein domain specific binding;protein kinase binding;Rac GTPase binding;small GTPase binding	activation of GTPase activity;cell cycle;cell division;chromosome passenger complex localization to kinetochore;establishment of protein localization;focal adhesion assembly;integrin-mediated signaling pathway;negative regulation of focal adhesion assembly;negative regulation of GTPase activity;negative regulation of substrate adhesion-dependent cell spreading;positive regulation of attachment of…	chromosome;chromosome, centromeric core domain;chromosome, centromeric region;cytoplasm;cytoskeleton;early endosome membrane;membrane;microtubule;midbody;mitotic spindle midzone;nucleolus;nucleus;plasma membrane;spindle	Amplification of signal from unattached kinetochores via a MAD2 inhibitory signal;Amplification of signal from the kinetochores;Cell Cycle;Cell Cycle Checkpoints;Cell Cycle, Mitotic;M Phase;Mitotic Anaphase;Mitotic Metaphase and Anaphase;Mitotic Prometaphase;Mitotic Spindle Checkpoint;Resolution of Sister Chromatid Cohesion;RHO GTPase Effectors;RHO GTPases Activate Formins;Separation of Sister Ch…	-	32.2306	32.23	32.2829	32.1318	32.0667	32.1992	35	35	35	71.7	71.7	71.7	55.983	0	323.31	25891000000	317	1	0.811621	Q8BK67;A2AWQ2	-	-
Q9DCW5;P43024	Cytochrome c oxidase subunit 6A, mitochondrial;Cytochrome c oxidase subunit 6A1, mitochondrial	Cox6a1	-	-	1.28283	0.0521399	1.75435	0.81094	cytochrome-c oxidase activity;enzyme regulator activity	aerobic respiration;electron transport chain;mitochondrial electron transport, cytochrome c to oxygen;proton transmembrane transport;regulation of catalytic activity	integral component of membrane;membrane;mitochondrial inner membrane;mitochondrial respiratory chain complex IV;mitochondrion;myelin sheath	-	Alzheimer's disease;Cardiac muscle contraction;Huntington's disease;Oxidative phosphorylation;Parkinson's disease	30.0924	29.6359	30.2532	28.7409	29.5246	29.2832	4	4	4	60.7	60.7	60.7	12.483	0	72.987	4681000000	57	1	2.04557	Q9DCW5;P43024	-	-
Q922H1	Protein arginine N-methyltransferase 3	Prmt3	-	-	1.28031	0.0524433	1.10861	0.148747	histone-arginine N-methyltransferase activity;metal ion binding;methyltransferase activity;protein binding;protein-arginine N-methyltransferase activity;protein-arginine omega-N asymmetric methyltransferase activity;transferase activity	histone arginine methylation;methylation;negative regulation of protein ubiquitination;peptidyl-arginine methylation, to asymmetrical-dimethyl arginine;peptidyl-arginine N-methylation;protein methylation;regulation of transcription, DNA-templated	cytoplasm;cytosol;ribosome	-	-	28.5307	28.4963	28.5046	28.4176	28.4128	28.2548	19	19	19	41.7	41.7	41.7	59.902	0	85.587	1919400000	66	1	0.962851	Q922H1;D6RGQ1	-	-
Q9D771	Transmembrane protein 206	Tmem206	-	-	1.27775	0.0527533	1.66989	0.739749	molecular_function	biological_process	cell surface;integral component of membrane;membrane	-	-	NaN	24.2429	24.5596	23.9613	23.6072	23.416	2	2	2	8.9	8.9	8.9	40.178	0	5.6506	79924000	8	1	2.19105	Q9D771	-	-
A2A6U3;Q80UG5	Septin-9	Sept9	-	-	1.27655	0.0528993	0.942617	-0.0852566	cadherin binding;GTP binding;nucleotide binding	cell cycle;cell division;positive regulation of non-motile cilium assembly;protein heterooligomerization	actin cytoskeleton;axoneme;cytoplasm;cytoskeleton;microtubule;non-motile cilium;perinuclear region of cytoplasm;septin complex;stress fiber	-	-	31.9509	31.8971	31.9953	32.0522	32.0076	32.0393	45	45	43	79.6	79.6	74.9	63.772	0	323.31	22452000000	316	1	-0.649198	A2A6U3;Q80UG5;A2A6U5;REV__Q6NSQ7	-	-
P48771	Cytochrome c oxidase subunit 7A2, mitochondrial	Cox7a2	-	-	1.27489	0.0531019	1.41382	0.4996	cytochrome-c oxidase activity;electron transfer activity;molecular_function	biological_process;electron transport chain;proton transmembrane transport	membrane;mitochondrial inner membrane;mitochondrial respiratory chain;mitochondrion	-	Alzheimer's disease;Cardiac muscle contraction;Huntington's disease;Oxidative phosphorylation;Parkinson's disease	27.7165	27.8792	27.7721	27.0491	27.636	27.1839	2	2	2	27.7	27.7	27.7	9.2908	0	13.255	1035500000	13	1	1.76028	P48771	-	-
Q8BK30	NADH dehydrogenase [ubiquinone] flavoprotein 3, mitochondrial	Ndufv3	-	-	1.27168	0.0534958	1.39722	0.482557	-	mitochondrial ATP synthesis coupled electron transport;oxidation-reduction process	membrane;mitochondrial inner membrane;mitochondrial respiratory chain complex I;mitochondrion;nucleoplasm;respiratory chain	Complex I biogenesis;Metabolism;Respiratory electron transport;Respiratory electron transport, ATP synthesis by chemiosmotic coupling, and heat production by uncoupling proteins.;The citric acid (TCA) cycle and respiratory electron transport	Alzheimer's disease;Huntington's disease;Oxidative phosphorylation;Parkinson's disease	26.2686	26.1868	26.4919	25.696	26.1385	25.6651	3	2	2	36.5	16.3	16.3	11.813	0	25.588	377670000	10	1	1.73572	Q8BK30	-	-
P62259	14-3-3 protein epsilon	Ywhae	-	-	1.26899	0.0538282	1.09155	0.126381	cadherin binding;calcium channel regulator activity;enzyme binding;histone deacetylase binding;identical protein binding;ion channel binding;phosphoprotein binding;phosphoserine residue binding;potassium channel regulator activity;protein binding;protein domain specific binding;protein heterodimerization activity;scaffold protein binding;ubiquitin protein ligase binding	cellular response to heat;cerebral cortex development;hippocampus development;MAPK cascade;negative regulation of calcium ion export across plasma membrane;negative regulation of calcium ion transmembrane transporter activity;negative regulation of peptidyl-serine dephosphorylation;negative regulation of protein dephosphorylation;neuron migration;positive regulation of protein export from nucleus…	axon;central region of growth cone;cytoplasm;cytoplasmic vesicle membrane;cytosol;kinesin complex;melanosome;mitochondrion;nucleus;plasma membrane	Activation of BAD and translocation to mitochondria;Activation of BH3-only proteins;Anchoring of the basal body to the plasma membrane;Apoptosis;AURKA Activation by TPX2;Cell Cycle;Cell Cycle Checkpoints;Cell Cycle, Mitotic;Cell death signalling via NRAGE, NRIF and NADE;Cellular response to heat stress;Cellular responses to external stimuli;Cellular responses to stress;Centrosome maturation;Chk1/…	Cell cycle;Neurotrophin signaling pathway;Oocyte meiosis	34.1029	34.18	34.2153	33.9925	34.0236	34.103	26	23	23	80.4	77.3	77.3	29.174	0	323.31	105260000000	610	1	0.861343	P62259;D6REF3;F6WA09	-	-
Q8BMQ2;E9Q2B0	General transcription factor 3C polypeptide 4	Gtf3c4	-	-	1.26762	0.0539983	0.804372	-0.314066	DNA binding;histone acetyltransferase activity;molecular_function;transferase activity;transferase activity, transferring acyl groups	biological_process;histone acetylation;transcription, DNA-templated	mitochondrion;nucleus;transcription factor TFIIIC complex	Gene expression (Transcription);RNA Polymerase III Transcription;RNA Polymerase III Transcription Initiation;RNA Polymerase III Transcription Initiation From Type 1 Promoter;RNA Polymerase III Transcription Initiation From Type 2 Promoter	-	26.2486	25.9852	26.3055	26.3769	26.5193	26.5853	10	10	10	19.5	19.5	19.5	91.612	0	53.597	480890000	24	1	-1.45235	Q8BMQ2;E9Q2B0	-	-
P60605;G3UZX2	Ubiquitin-conjugating enzyme E2 G2	Ube2g2	-	-	1.264	0.0544503	0.778919	-0.360455	ATP binding;identical protein binding;nucleotide binding;protein binding;transferase activity;ubiquitin conjugating enzyme activity;ubiquitin protein ligase activity;ubiquitin protein ligase binding;ubiquitin-protein transferase activity	cellular protein catabolic process;cellular response to interferon-beta;negative regulation of retrograde protein transport, ER to cytosol;protein K48-linked ubiquitination;protein N-linked glycosylation via asparagine;protein polyubiquitination;protein ubiquitination;ubiquitin-dependent ERAD pathway	cytosol;endoplasmic reticulum	Adaptive Immune System;Antigen processing: Ubiquitination & Proteasome degradation;Class I MHC mediated antigen processing & presentation;Immune System;Metabolism of proteins;Post-translational protein modification;Protein ubiquitination;Synthesis of active ubiquitin: roles of E1 and E2 enzymes	Parkinson's disease;Protein processing in endoplasmic reticulum;Ubiquitin mediated proteolysis	25.677	25.6651	25.9758	26.2854	25.9839	26.1301	4	4	4	42.4	42.4	42.4	18.566	0	12.712	331530000	7	1	-1.54162	P60605;G3UZX2	-	-
P62754	40S ribosomal protein S6	Rps6	-	-	1.26231	0.0546626	1.07933	0.110142	protein binding;protein kinase binding;structural constituent of ribosome	activation-induced cell death of T cells;erythrocyte development;G1/S transition of mitotic cell cycle;gastrulation;glucose homeostasis;mammalian oogenesis stage;mitotic cell cycle;mitotic cell cycle checkpoint;negative regulation of apoptotic process;placenta development;positive regulation of apoptotic process;ribosomal small subunit biogenesis;rRNA processing;T cell differentiation in thymus;T…	cell body;cytoplasm;cytoplasmic ribonucleoprotein granule;cytosol;cytosolic small ribosomal subunit;dendrite;endoplasmic reticulum;intracellular;nucleolus;nucleus;perinuclear region of cytoplasm;polysome;ribosome;small ribosomal subunit	Activation of the mRNA upon binding of the cap-binding complex and eIFs, and subsequent binding to 43S;Cap-dependent Translation Initiation;Eukaryotic Translation Initiation;Formation of a pool of free 40S subunits;Formation of the ternary complex, and subsequently, the 43S complex;L13a-mediated translational silencing of Ceruloplasmin expression;Major pathway of rRNA processing in the nucleolus …	Insulin signaling pathway;mTOR signaling pathway;Ribosome	32.8927	32.8428	32.886	32.7754	32.6931	32.8226	16	16	16	47	47	47	28.68	0	147.04	38635000000	179	1	0.781445	P62754	-	-
Q3UI43	BRISC and BRCA1-A complex member 1	Babam1	-	-	1.26149	0.0547659	1.19912	0.261977	molecular_function	cell cycle;cell division;cellular response to DNA damage stimulus;chromatin organization;DNA repair;double-strand break repair;hematopoietic stem cell proliferation;positive regulation of DNA repair;protein K63-linked deubiquitination;response to ionizing radiation;signal transduction involved in G2 DNA damage checkpoint	BRCA1-A complex;BRISC complex;cytoplasm;cytosol;nuclear body;nucleus	Cell Cycle;Cell Cycle Checkpoints;Deubiquitination;DNA Double Strand Break Response;DNA Double-Strand Break Repair;DNA Repair;G2/M Checkpoints;G2/M DNA damage checkpoint;Metabolism of proteins;Metalloprotease DUBs;Nonhomologous End-Joining (NHEJ);Post-translational protein modification;Recruitment and ATM-mediated phosphorylation of repair and signaling proteins at DNA double strand breaks	-	27.3826	27.4956	27.6954	27.2311	27.2268	27.3299	8	8	8	36.9	36.9	36.9	36.793	0	91.663	920010000	28	1	1.32675	Q3UI43;A0A1D5RM60	-	-
Q8K1C0	Protein angel homolog 2	Angel2	-	-	1.25892	0.0550909	0.60379	-0.727882	mRNA 3'-UTR binding	3'-UTR-mediated mRNA stabilization;negative regulation of mitotic cell cycle	Cajal body;cytoplasm	-	-	25.1176	25.0602	24.7573	25.9603	25.4523	NaN	6	6	6	16.5	16.5	16.5	62.412	0	17.381	189180000	10	1	-2.15321	Q8K1C0	-	-
Q9D8S5;O35326	Serine/arginine-rich splicing factor 5	Srsf5	-	-	1.25882	0.0551036	1.16848	0.22463	nucleic acid binding;protein binding;RNA binding;RS domain binding	cellular response to insulin stimulus;liver development;liver regeneration;mRNA processing;positive regulation of RNA splicing;regulation of cell cycle;regulation of transcription, DNA-templated;response to insulin;response to wounding;RNA splicing;transcription, DNA-templated	cytosol;nuclear speck;nucleolus;nucleus	Cleavage of Growing Transcript in the Termination Region;Gene expression (Transcription);Metabolism of RNA;mRNA 3'-end processing;mRNA Splicing;mRNA Splicing - Major Pathway;Processing of Capped Intron-Containing Pre-mRNA;RNA Polymerase II Transcription;RNA Polymerase II Transcription Termination;Transport of Mature mRNA derived from an Intron-Containing Transcript;Transport of Mature Transcript …	Spliceosome	30.0712	30.0262	29.9942	29.956	29.7822	29.6795	10	9	9	34.4	31.1	31.1	30.978	0	72.656	5350600000	65	1	1.22248	Q9D8S5;O35326;S4R2G3	-	-
Q9D8V0	Minor histocompatibility antigen H13	Hm13	-	-	1.25261	0.0558972	0.864121	-0.210695	aspartic endopeptidase activity, intramembrane cleaving;aspartic-type endopeptidase activity;hydrolase activity;peptidase activity;protein homodimerization activity;ubiquitin protein ligase binding	membrane protein proteolysis;membrane protein proteolysis involved in retrograde protein transport, ER to cytosol;proteolysis	cell surface;Derlin-1 retrotranslocation complex;endoplasmic reticulum;endoplasmic reticulum membrane;Golgi-associated vesicle membrane;integral component of cytoplasmic side of endoplasmic reticulum membrane;integral component of lumenal side of endoplasmic reticulum membrane;integral component of membrane;lysosomal membrane;membrane;plasma membrane;rough endoplasmic reticulum	-	-	28.0246	27.8547	28.1021	28.2254	28.1455	28.2427	5	5	1	23.3	23.3	9	41.747	0	67.39	1636800000	49	1	-1.17734	Q9D8V0;Q6PGJ8	-	-
Q9EP72	ER membrane protein complex subunit 7	Emc7	-	-	1.24957	0.0562898	1.24785	0.319439	carbohydrate binding;molecular_function	biological_process	ER membrane protein complex;integral component of membrane;membrane	-	-	27.6017	27.4025	27.7326	27.1268	27.3746	27.2771	8	8	8	44.8	44.8	44.8	26.31	0	38.015	988840000	26	1	1.45191	Q9EP72	-	-
Q9CR68	Cytochrome b-c1 complex subunit Rieske, mitochondrial;Cytochrome b-c1 complex subunit 11	Uqcrfs1	-	-	1.24262	0.0571979	0.908259	-0.138825	2 iron, 2 sulfur cluster binding;iron-sulfur cluster binding;metal ion binding;oxidoreductase activity;oxidoreductase activity, acting on diphenols and related substances as donors;protein binding;protein-containing complex binding;ubiquinol-cytochrome-c reductase activity	electron transport chain;oxidation-reduction process;response to antibiotic;response to drug;response to hormone	integral component of membrane;membrane;mitochondrial inner membrane;mitochondrial membrane;mitochondrial respiratory chain complex III;mitochondrial respiratory chain complex IV;mitochondrion;myelin sheath;respiratory chain	-	Alzheimer's disease;Cardiac muscle contraction;Huntington's disease;Oxidative phosphorylation;Parkinson's disease	30.4264	30.5105	30.3847	30.5629	30.6504	30.5248	16	16	16	56.9	56.9	56.9	29.367	0	65.581	8132600000	86	1	-0.910576	Q9CR68	-	-
Q9CQ69	Cytochrome b-c1 complex subunit 8	Uqcrq	-	-	1.23098	0.0587516	1.25714	0.33014	ubiquinol-cytochrome-c reductase activity	cerebellar Purkinje cell layer development;electron transport chain;hippocampus development;hypothalamus development;midbrain development;mitochondrial electron transport, ubiquinol to cytochrome c;oxidation-reduction process;pons development;pyramidal neuron development;subthalamus development;thalamus development	membrane;mitochondrial inner membrane;mitochondrial respiratory chain complex III;mitochondrion;respiratory chain	-	Alzheimer's disease;Cardiac muscle contraction;Huntington's disease;Oxidative phosphorylation;Parkinson's disease	29.7854	29.6659	29.671	29.1528	29.562	29.417	10	10	10	89	89	89	9.7681	0	79.47	4133500000	63	1	1.46099	Q9CQ69;I7HPX6	-	-
Q9JI90;G3XA54	E3 ubiquitin-protein ligase RNF14	Rnf14	-	-	1.23066	0.0587949	0.816946	-0.291687	androgen receptor binding;metal ion binding;transferase activity;ubiquitin conjugating enzyme binding;ubiquitin protein ligase activity;ubiquitin-like protein transferase activity;ubiquitin-protein transferase activity	positive regulation of proteasomal ubiquitin-dependent protein catabolic process;positive regulation of transcription, DNA-templated;protein polyubiquitination;protein ubiquitination;regulation of androgen receptor signaling pathway;regulation of transcription, DNA-templated;signal transduction;transcription, DNA-templated	cytoplasm;cytosol;nucleus;ubiquitin ligase complex	Adaptive Immune System;Antigen processing: Ubiquitination & Proteasome degradation;Class I MHC mediated antigen processing & presentation;Immune System	-	26.7024	26.5328	26.3254	26.7903	26.7883	26.8571	10	10	10	27	27	27	54.926	0	39.236	547900000	25	1	-1.38026	Q9JI90;G3XA54	-	-
O55135	Eukaryotic translation initiation factor 6	Eif6	-	-	1.22953	0.0589481	1.15945	0.213435	ribosomal large subunit binding;ribosome binding;translation initiation factor activity	assembly of large subunit precursor of preribosome;gene silencing by miRNA;maturation of 5.8S rRNA;maturation of LSU-rRNA;mature ribosome assembly;miRNA mediated inhibition of translation;positive regulation of translation;regulation of fatty acid biosynthetic process;regulation of glycolytic process;regulation of megakaryocyte differentiation;regulation of reactive oxygen species metabolic proce…	cytoplasm;cytosol;intermediate filament;lamin filament;nucleolus;nucleoplasm;nucleus;preribosome, large subunit precursor	-	Ribosome biogenesis in eukaryotes	29.8585	29.62	29.8267	29.6138	29.5495	29.5017	10	10	10	46.5	46.5	46.5	26.511	0	264.73	4291100000	77	1	1.1757	O55135;A6PWZ2;D6RG53;D6RJJ3;B1AZQ4	-	-
A0A1D5RMC8;Q3URE1	Acyl-CoA synthetase family member 3, mitochondrial	Acsf3	-	-	1.22866	0.0590663	1.14758	0.198594	acid-thiol ligase activity;ATP binding;catalytic activity;ligase activity;malonyl-CoA synthetase activity;nucleotide binding;very long-chain fatty acid-CoA ligase activity	fatty acid biosynthetic process;fatty acid metabolic process;lipid metabolic process;malonate catabolic process;metabolic process	mitochondrion	Fatty acid metabolism;Fatty acyl-CoA biosynthesis;Metabolism;Metabolism of lipids;Synthesis of very long-chain fatty acyl-CoAs	-	26.1244	NaN	26.2148	NaN	25.9485	25.9935	7	7	7	18.8	18.8	18.8	59.932	0	13.135	323360000	4	1	1.31928	A0A1D5RMC8;Q3URE1	-	-
P35285;A2ARZ7	Ras-related protein Rab-22A	Rab22a	-	-	1.22761	0.0592093	1.28382	0.360439	GDP binding;GTP binding;GTPase activity;nucleotide binding;protein binding	endocytosis;endosome organization;protein transport;regulation of vesicle size	actin cytoskeleton;cell projection;cytoplasmic vesicle;early endosome;endosome;endosome membrane;late endosome;membrane;phagocytic vesicle;phagocytic vesicle membrane;plasma membrane;ruffle	Metabolism of proteins;Post-translational protein modification;RAB geranylgeranylation	Endocytosis	25.9627	26.3932	26.1853	25.9387	25.7725	25.7487	8	8	6	59.8	59.8	48.5	21.802	0	22.112	342680000	11	1	1.51495	P35285;A2ARZ7;D6RFT6	-	-
Q9D0C4	tRNA (guanine(37)-N1)-methyltransferase	Trmt5	-	-	1.22682	0.0593171	1.10595	0.145292	methyltransferase activity;molecular_function;transferase activity;tRNA (guanine(37)-N(1))-methyltransferase activity;tRNA (guanine-N1-)-methyltransferase activity	methylation;mitochondrial tRNA methylation;tRNA methylation;tRNA processing	cytoplasm;mitochondrial matrix;mitochondrion;nucleus	-	-	27.7691	27.8289	27.7028	27.6117	27.5543	27.699	15	15	15	38.7	38.7	38.7	56.794	0	80.449	1144600000	43	1	0.933557	Q9D0C4	-	-
Q9QWH1	Polyhomeotic-like protein 2	Phc2	-	-	1.22423	0.0596719	0.866459	-0.206797	DNA binding;identical protein binding;metal ion binding;protein binding;zinc ion binding	multicellular organism development;spermatogenesis	heterochromatin;nucleoplasm;nucleus;PcG protein complex;PRC1 complex	Cellular responses to external stimuli;Cellular responses to stress;Cellular Senescence;Gene expression (Transcription);Generic Transcription Pathway;Intracellular signaling by second messengers;Metabolism of proteins;Oxidative Stress Induced Senescence;PIP3 activates AKT signaling;Post-translational protein modification;PTEN Regulation;Regulation of PTEN gene transcription;RNA Polymerase II Tran…	-	25.9819	25.9175	25.8948	26.2819	26.1032	26.0295	10	10	10	14.9	14.9	14.9	89.798	0	24.817	390550000	10	1	-1.15301	Q9QWH1;B1ASA3;B1ASA2	-	-
Q7TMY7	Importin-8	Ipo8	-	-	1.21845	0.0604714	0.893046	-0.163194	ATPase activity, coupled to transmembrane movement of substances;protein transporter activity;Ran GTPase binding	intracellular protein transport;protein import into nucleus;protein transport;signal transduction;transmembrane transport	cytoplasm;cytosol;integral component of plasma membrane;intracellular;nuclear envelope;nucleus	Gene expression (Transcription);Gene Silencing by RNA;Transcriptional regulation by small RNAs	-	26.1914	26.195	26.1173	26.3339	26.4294	26.2299	15	14	14	18.7	17.7	17.7	117.08	0	28.414	413880000	30	1	-1.00163	Q7TMY7;B2KGD7	-	-
Q8R1X6;D3Z3F8;D3Z2D6	Spartin	Spg20	-	-	1.21807	0.0605243	1.14823	0.199413	protein binding;ubiquitin protein ligase binding	abscission;adipose tissue development;cell division;lipid particle organization;negative regulation of BMP signaling pathway;negative regulation of collateral sprouting in absence of injury;neuromuscular process;regulation of mitochondrial membrane potential	cytoplasm;cytosol;lipid droplet;midbody;mitochondrial outer membrane;plasma membrane;synapse	-	-	27.9785	27.8758	27.9368	27.6779	27.8714	27.6435	10	10	10	22.1	22.1	22.1	72.654	0	70.212	1291200000	36	1	1.12714	Q8R1X6;D3Z3F8;D3Z2D6;D3Z1M5	-	-
A0A0R4J0C0;Q9D720;F6VZ99	Non-structural maintenance of chromosomes element 1 homolog	Nsmce1	-	-	1.21664	0.0607239	1.7195	0.781992	metal ion binding;protein dimerization activity;transferase activity;ubiquitin-protein transferase activity	cellular response to DNA damage stimulus;DNA recombination;DNA repair;double-strand break repair via homologous recombination;intracellular signal transduction;positive regulation of response to DNA damage stimulus;postreplication repair;protein ubiquitination	chromosome;chromosome, telomeric region;intracellular membrane-bounded organelle;nucleoplasm;nucleus;Smc5-Smc6 complex	Metabolism of proteins;Post-translational protein modification;SUMO E3 ligases SUMOylate target proteins;SUMOylation;SUMOylation of DNA damage response and repair proteins	-	24.4058	NaN	24.6875	23.6199	NaN	23.9095	2	2	2	8.9	8.9	8.9	32.038	0	7.7076	92209000	7	1	2.58921	A0A0R4J0C0;Q9D720;F6VZ99	-	-
E9Q1G8;E9Q9F5;O55131	Septin-7	Sept7	-	-	1.21645	0.0607505	0.889397	-0.169101	cadherin binding;GTP binding;GTPase activity;identical protein binding;magnesium ion binding;nucleotide binding;protein binding;protein heterodimerization activity;protein homodimerization activity	brain development;cell cycle;cell differentiation;cell division;cilium assembly;collateral sprouting;cortical cytoskeleton organization;dendritic spine morphogenesis;mitotic cytokinesis;positive regulation of apoptotic process;positive regulation of intrinsic apoptotic signaling pathway;positive regulation of non-motile cilium assembly;positive regulation of protein ubiquitination;protein heteroo…	apical plasma membrane;axon terminus;axoneme;cell body;cell cortex;cell projection;chromosome;chromosome, centromeric region;cilium;cleavage furrow;condensed chromosome kinetochore;cytoplasm;cytoskeleton;kinetochore;midbody;mitochondrion;motile cilium;myelin sheath;neuron projection;non-motile cilium;nucleoplasm;nucleus;protein-containing complex;septin complex;septin cytoskeleton;septin filament…	MAPK family signaling cascades;MAPK6/MAPK4 signaling;Signal Transduction	-	31.8345	31.9882	31.9638	32.0327	32.0779	32.1833	32	32	31	66.4	66.4	64.3	50.648	0	323.31	23490000000	272	1	-1.02289	E9Q1G8;E9Q9F5;O55131;P28661	-	-
Q9QXS1;E9Q3W4	Plectin	Plec	-	-	1.21314	0.0612153	0.927344	-0.108823	actin binding;ankyrin binding;cadherin binding;cytoskeletal protein binding;protein binding;structural constituent of muscle	hemidesmosome assembly	brush border;cell junction;contractile fiber;cytoplasm;cytoskeleton;cytosol;focal adhesion;hemidesmosome;intermediate filament cytoskeleton;sarcolemma	Apoptosis;Apoptotic cleavage of cellular proteins;Apoptotic execution phase;Assembly of collagen fibrils and other multimeric structures;Caspase-mediated cleavage of cytoskeletal proteins;Cell junction organization;Cell-Cell communication;Collagen formation;Extracellular matrix organization;Programmed Cell Death;Type I hemidesmosome assembly	-	33.2972	33.1762	33.1894	33.358	33.2976	33.3336	279	279	242	60.1	60.1	51.6	534.18	0	323.31	54835000000	1045	1	-0.765545	Q9QXS1;E9Q3W4;F6R059;A0A0R4J218;A0A0R4J223;E9PW24	-	-
E9Q586;E9Q3M3;O08788;D3YX34	Dynactin subunit 1	Dctn1	-	-	1.21196	0.0613819	0.923753	-0.114421	dynein complex binding;microtubule binding;motor activity;protein binding;protein kinase binding;tubulin binding	cell cycle;cell division;centriole-centriole cohesion;cytoplasmic microtubule organization;establishment of mitotic spindle orientation;melanosome transport;microtubule anchoring at centrosome;non-motile cilium assembly;nuclear envelope disassembly;positive regulation of intracellular protein transport;positive regulation of microtubule nucleation;positive regulation of microtubule polymerization…	cell cortex;cell cortex region;cell leading edge;centriolar subdistal appendage;centriole;centrosome;cytoplasm;cytoskeleton;cytosol;dynactin complex;dynein complex;intermediate filament cytoskeleton;kinetochore;microtubule;microtubule organizing center;microtubule plus-end;nuclear envelope;nucleus;protein-containing complex;retromer complex;spindle;spindle pole	Adaptive Immune System;Anchoring of the basal body to the plasma membrane;Asparagine N-linked glycosylation;AURKA Activation by TPX2;Cell Cycle;Cell Cycle, Mitotic;Cellular responses to external stimuli;Cellular responses to stress;Centrosome maturation;Cilium Assembly;COPI-independent Golgi-to-ER retrograde traffic;COPI-mediated anterograde transport;ER to Golgi Anterograde Transport;G2/M Transi…	Huntington's disease;Vasopressin-regulated water reabsorption	31.6693	31.574	31.5712	31.6643	31.7696	31.7239	70	70	70	67.2	67.2	67.2	136.85	0	323.31	17819000000	358	1	-0.792588	E9Q586;E9Q3M3;O08788;D3YX34;D3Z2M9;D3YYG9	-	-
Q8K194	U4/U6.U5 small nuclear ribonucleoprotein 27 kDa protein	Snrnp27	-	-	1.21087	0.0615361	0.89324	-0.162881	molecular_function	biological_process;mRNA processing;RNA splicing	nucleus;precatalytic spliceosome	Metabolism of RNA;mRNA Splicing;mRNA Splicing - Major Pathway;Processing of Capped Intron-Containing Pre-mRNA	Spliceosome	25.4442	25.5123	25.3739	NaN	25.6348	25.5779	2	2	2	17.4	17.4	17.4	18.885	0	24.464	236380000	11	1	-1.04547	Q8K194	-	-
P52479	Ubiquitin carboxyl-terminal hydrolase 10	Usp10	-	-	1.20873	0.0618401	0.860391	-0.216935	cysteine-type endopeptidase activity;cysteine-type peptidase activity;hydrolase activity;ion channel binding;p53 binding;peptidase activity;thiol-dependent ubiquitin-specific protease activity;thiol-dependent ubiquitinyl hydrolase activity	autophagy;cellular response to DNA damage stimulus;cellular response to interleukin-1;DNA damage response, signal transduction by p53 class mediator;DNA repair;negative regulation of I-kappaB kinase/NF-kappaB signaling;protein deubiquitination;proteolysis;regulation of autophagy;ubiquitin-dependent protein catabolic process	cytoplasm;cytosol;early endosome;endosome;nucleoplasm;nucleus;protein-containing complex	Deubiquitination;DNA Damage Bypass;DNA Repair;Metabolism of proteins;Post-translational protein modification;Termination of translesion DNA synthesis;Translesion synthesis by Y family DNA polymerases bypasses lesions on DNA template;Ub-specific processing proteases	-	28.8267	28.8374	28.8767	29.2132	28.9266	29.0519	17	17	17	32.4	32.4	32.4	87.021	0	136.19	2674900000	83	1	-1.17681	P52479;G3X9U6	-	-
Q6ZPJ3	E2/E3 hybrid ubiquitin-protein ligase UBE2O	Ube2o	-	-	1.20866	0.06185	1.13323	0.180447	ATP binding;nucleotide binding;protein binding;transferase activity;ubiquitin conjugating enzyme activity;ubiquitin protein ligase activity;ubiquitin protein ligase binding;ubiquitin-protein transferase activity	positive regulation of BMP signaling pathway;protein K63-linked ubiquitination;protein monoubiquitination;protein ubiquitination;retrograde transport, endosome to Golgi	cytoplasm;cytosol;nuclear body;nucleus	Adaptive Immune System;Antigen processing: Ubiquitination & Proteasome degradation;Class I MHC mediated antigen processing & presentation;Immune System	Ubiquitin mediated proteolysis	28.6302	28.7027	28.7027	28.6138	28.4947	28.3857	27	27	27	30	30	30	140.83	0	123.02	2073600000	83	1	1.06046	Q6ZPJ3;REV__F7B6X4;REV__F6V8M6;REV__F6U2C2;REV__O70305;REV__E9QM77	-	-
Q9CYX7	RRP15-like protein	Rrp15	-	-	1.20753	0.0620112	0.801067	-0.320005	molecular_function	maturation of 5.8S rRNA;maturation of LSU-rRNA;rRNA processing	preribosome, large subunit precursor	-	-	26.3009	26.3937	26.4241	26.6207	26.5328	26.9252	5	5	5	12.5	12.5	12.5	31.058	0	7.5953	473820000	18	1	-1.42516	Q9CYX7	-	-
Q8R0K4;H3BLI5	Coiled-coil domain-containing protein 137	Ccdc137	-	-	1.2068	0.0621155	1.13494	0.182616	-	biological_process	chromosome;fibrillar center;nucleolus	-	-	25.2192	NaN	25.1533	NaN	24.969	25.0382	4	4	4	20	20	20	32.918	0	9.2217	162140000	5	1	1.23583	Q8R0K4;H3BLI5	-	-
Q5SX75;Q60716	Prolyl 4-hydroxylase subunit alpha-2	P4ha2	-	-	1.20586	0.0622501	1.1001	0.137635	dioxygenase activity;iron ion binding;L-ascorbic acid binding;metal ion binding;oxidoreductase activity;oxidoreductase activity, acting on paired donors, with incorporation or reduction of molecular oxygen;oxidoreductase activity, acting on single donors with incorporation of molecular oxygen, incorporation of two atoms of oxygen;procollagen-proline 4-dioxygenase activity;protein binding	oxidation-reduction process;peptidyl-proline hydroxylation;peptidyl-proline hydroxylation to 4-hydroxy-L-proline	collagen trimer;cytosol;endoplasmic reticulum;endoplasmic reticulum lumen;intracellular membrane-bounded organelle;nucleoplasm;procollagen-proline 4-dioxygenase complex	Collagen biosynthesis and modifying enzymes;Collagen formation;Extracellular matrix organization	Arginine and proline metabolism	30.0447	29.9532	29.9799	29.8963	29.906	29.7626	25	25	25	52	52	52	61.014	0	195.45	5376500000	98	1	0.895824	Q5SX75;Q60716;B0QZH3;B0QZH1;Q5SX76;B0QZH2;F6ULE1	-	-
P62192	26S protease regulatory subunit 4	Psmc1	-	-	1.20256	0.0627249	0.89208	-0.164755	ATP binding;hydrolase activity;nucleotide binding;proteasome-activating ATPase activity;TBP-class protein binding	negative regulation of neuron death;positive regulation of proteasomal protein catabolic process;positive regulation of RNA polymerase II transcriptional preinitiation complex assembly;protein catabolic process;ubiquitin-dependent ERAD pathway	cytoplasm;cytosol;cytosolic proteasome complex;membrane;nuclear proteasome complex;nucleoplasm;nucleus;proteasome accessory complex;proteasome complex;proteasome regulatory particle;proteasome regulatory particle, base subcomplex	ABC-family proteins mediated transport;Activation of APC/C and APC/C:Cdc20 mediated degradation of mitotic proteins;Activation of NF-kappaB in B cells;Adaptive Immune System;Antigen processing: Ubiquitination & Proteasome degradation;Antigen processing-Cross presentation;APC/C:Cdc20 mediated degradation of mitotic proteins;APC/C:Cdc20 mediated degradation of Securin;APC/C:Cdh1 mediated degradatio…	Proteasome	31.3355	31.2838	31.1377	31.3964	31.3876	31.4674	32	32	32	70.2	70.2	70.2	49.184	0	302.68	14015000000	273	1	-1.00222	P62192	-	-
Q80YR5	Scaffold attachment factor B2	Safb2	-	-	1.20004	0.0630899	0.796559	-0.328146	DNA binding;double-stranded DNA binding;identical protein binding;nucleic acid binding;RNA binding;sequence-specific DNA binding	regulation of androgen receptor signaling pathway;regulation of mRNA processing;regulation of transcription by RNA polymerase II;regulation of transcription, DNA-templated;Sertoli cell differentiation;transcription, DNA-templated	cytoplasm;intracellular membrane-bounded organelle;nuclear body;nucleoplasm;nucleus	-	-	26.8633	26.9668	26.5524	27.1322	27.0628	27.1718	22	12	12	25.5	16.1	16.1	111.84	0	57.823	632530000	25	1	-1.43595	Q80YR5;F6XJ79;F6Z0Y5;D6RHP9;F6WIZ2;D6RJ78;F6VRR0	-	-
A2A547;P84099	Ribosomal protein L19;60S ribosomal protein L19	Rpl19	-	-	1.19832	0.0633403	1.14615	0.196795	5.8S rRNA binding;large ribosomal subunit rRNA binding;RNA binding;structural constituent of ribosome	cytoplasmic translation;liver regeneration;translation	cytosolic large ribosomal subunit;intracellular;polysomal ribosome;ribosome	Metabolism of RNA;Nonsense Mediated Decay (NMD) enhanced by the Exon Junction Complex (EJC);Nonsense-Mediated Decay (NMD)	Ribosome	32.1986	32.0385	32.2123	31.9782	32.0302	31.8507	14	14	14	46.9	46.9	46.9	23.247	0	130.14	25257000000	147	1	1.11064	A2A547;P84099	-	-
B7ZCR6;Q6PHP4	-	Znf512b	-	-	1.19617	0.0636546	0.774765	-0.368169	molecular_function;nucleic acid binding	biological_process	-	-	-	26.9196	27.2447	NaN	27.4279	27.5131	27.41	8	8	8	15.8	15.8	15.8	95.329	0	9.1377	748210000	12	1	-1.61517	B7ZCR6;Q6PHP4;F6R5G3	-	-
Q9CR09;M0QWS4	Ubiquitin-fold modifier-conjugating enzyme 1	Ufc1	-	-	1.19166	0.0643191	1.20872	0.273486	UFM1 transferase activity	protein K69-linked ufmylation;protein ufmylation;response to endoplasmic reticulum stress	cytoplasm	-	-	28.8288	29.0785	28.9459	28.6371	28.8323	28.5634	11	11	11	56.3	56.3	56.3	19.481	0	47.008	2371000000	40	1	1.31558	Q9CR09;M0QWS4	-	-
Q6P1G0	HEAT repeat-containing protein 6	Heatr6	-	-	1.19094	0.0644258	0.889614	-0.168748	-	biological_process	cellular_component	-	-	26.4728	26.51	26.3633	26.5194	26.6499	26.6831	10	10	10	12.2	12.2	12.2	128.92	0	26.444	535320000	20	1	-1.01285	Q6P1G0	-	-
Q80SY5	Pre-mRNA-splicing factor 38B	Prpf38b	-	-	1.19094	0.0644258	1.19605	0.25828	-	biological_process;mRNA processing;RNA splicing	nucleus;precatalytic spliceosome;spliceosomal complex	-	Spliceosome	26.8635	26.7535	26.6238	NaN	26.5046	26.4727	6	6	6	10	10	10	63.752	0	13.562	546070000	17	1	1.35782	Q80SY5;A0A0G2JEW4;A0A0G2JGW4	-	-
Q9CQT5;A0A0J9YVJ2;A0A0J9YUI3	Proteasome maturation protein	Pomp	-	-	1.19011	0.0645491	1.16069	0.214982	-	proteasome assembly	cytoplasm;cytosol;endoplasmic reticulum;intracellular membrane-bounded organelle;membrane;nuclear speck;nucleus;organelle membrane	-	Proteasome	26.8121	26.5941	26.6285	26.3966	26.5641	26.4291	6	6	6	53.9	53.9	53.9	15.766	0	15.997	501940000	18	1	1.16259	Q9CQT5;A0A0J9YVJ2;A0A0J9YUI3	-	-
Q5RJG1	Nucleolar protein 10	Nol10	-	-	1.18898	0.0647172	1.23231	0.301368	-	biological_process	nucleolus;nucleus	-	-	27.7818	27.9006	27.7951	27.4953	27.7332	27.3449	19	19	19	35.7	35.7	35.7	80.076	0	103.77	1179900000	42	1	1.37515	Q5RJG1	-	-
Q60902;A0A1D5RLS1	Epidermal growth factor receptor substrate 15-like 1	Eps15l1	-	-	1.187	0.065013	0.922662	-0.116126	cadherin binding;calcium ion binding;metal ion binding;protein binding	endocytosis	clathrin coat of coated pit;clathrin-coated pit;membrane;nucleus;plasma membrane	Cargo recognition for clathrin-mediated endocytosis;Clathrin-mediated endocytosis;EGFR downregulation;Membrane Trafficking;Signal Transduction;Signaling by EGFR;Signaling by Receptor Tyrosine Kinases;Vesicle-mediated transport	-	28.6147	28.6659	28.5317	28.7364	28.7517	28.6726	29	29	29	43.1	43.1	43.1	99.307	0	180.1	2245200000	89	1	-0.79543	Q60902;A0A1D5RLS1	-	-
Q91Z53;D6REG4;B1AXQ0	Glyoxylate reductase/hydroxypyruvate reductase	Grhpr	-	-	1.1862	0.0651328	1.12234	0.166512	carboxylic acid binding;glycerate dehydrogenase activity;glyoxylate reductase (NADP) activity;hydroxypyruvate reductase activity;NAD binding;NADP binding;NADPH binding;oxidoreductase activity;oxidoreductase activity, acting on the CH-OH group of donors, NAD or NADP as acceptor;protein homodimerization activity	dicarboxylic acid metabolic process;excretion;glyoxylate metabolic process;metabolic process;oxidation-reduction process;protein complex oligomerization	cytoplasm;cytosol	Glyoxylate metabolism and glycine degradation;Metabolism;Metabolism of amino acids and derivatives	Glyoxylate and dicarboxylate metabolism;Pyruvate metabolism	28.4181	28.3147	28.2363	28.1107	28.2357	28.1231	10	10	10	36.6	36.6	36.6	35.328	0	36.362	1642100000	35	1	1.00313	Q91Z53;D6REG4;B1AXQ0	-	-
Q60866;A2AUR3;A2AUR5	Phosphotriesterase-related protein	Pter	-	-	1.18191	0.0657794	0.898933	-0.153715	hydrolase activity;hydrolase activity, acting on ester bonds;metal ion binding;zinc ion binding	catabolic process;epithelial cell differentiation	-	-	-	26.5878	26.5904	26.6171	26.673	26.8708	26.7125	8	8	8	34.1	34.1	34.1	39.218	0	30.016	535860000	16	1	-0.953895	Q60866;A2AUR3;A2AUR5	-	-
Q99LD9;D3Z487;D3Z7J6	Translation initiation factor eIF-2B subunit beta	Eif2b2	-	-	1.17467	0.0668852	1.10806	0.148037	ATP binding;GTP binding;guanyl-nucleotide exchange factor activity;translation initiation factor activity	cellular metabolic process;central nervous system development;myelination;oligodendrocyte development;ovarian follicle development;T cell receptor signaling pathway;translation;translational initiation	cytoplasm;eukaryotic translation initiation factor 2B complex	Cap-dependent Translation Initiation;Eukaryotic Translation Initiation;Metabolism of proteins;Recycling of eIF2:GDP;Translation	RNA transport	28.6302	28.6496	28.7995	28.4998	28.5879	28.5476	17	17	17	51.3	51.3	51.3	38.897	0	77.193	2214700000	53	1	0.929565	Q99LD9;D3Z487;D3Z7J6	-	-
O08582	GTP-binding protein 1	Gtpbp1	-	-	1.17424	0.0669515	0.941099	-0.087581	GTP binding;GTPase activity;nucleotide binding	GTP metabolic process;positive regulation of mRNA catabolic process	cytoplasm;cytoplasmic exosome (RNase complex);cytosol	-	-	30.3149	30.2064	30.2288	30.3155	30.3426	30.3549	28	28	28	58.1	58.1	58.1	72.3	0	216.98	6961600000	146	1	-0.648418	O08582	-	-
A0A0G2JGL8;Q99PU8	Putative ATP-dependent RNA helicase DHX30	Dhx30	-	-	1.17137	0.0673954	1.13464	0.182234	ATP binding;ATP-dependent RNA helicase activity;chromatin binding;double-stranded RNA binding;helicase activity;hydrolase activity;nucleic acid binding;nucleotide binding;RNA binding	mitochondrial large ribosomal subunit assembly;ribosome biogenesis;RNA processing	cytoplasm;cytosol;mitochondrial nucleoid;mitochondrion;ribonucleoprotein granule	-	-	29.5712	29.3931	29.6154	29.3368	29.3946	29.3015	43	43	43	43.7	43.7	43.7	133.03	0	127.27	3860800000	142	1	1.05246	A0A0G2JGL8;Q99PU8;A0A0G2JE53;A0A0G2JGL1;A0A0G2JGY7;A0A0G2JFR1;A0A0G2JGD9	-	-
Q8BGB7	Enolase-phosphatase E1	Enoph1	-	-	1.16817	0.0678938	1.23968	0.309967	acireductone synthase activity;hydrolase activity;magnesium ion binding;metal ion binding	cellular amino acid biosynthetic process;dephosphorylation;L-methionine salvage from methylthioadenosine;metabolic process;methionine biosynthetic process	cytoplasm;nucleus	Metabolism;Metabolism of amino acids and derivatives;Metabolism of polyamines;Methionine salvage pathway;Sulfur amino acid metabolism	Cysteine and methionine metabolism	27.8797	27.8003	27.642	27.4953	27.6254	27.2714	8	8	8	27.2	27.2	27.2	28.6	0	21.83	1058100000	38	1	1.37905	Q8BGB7	-	-
O55057;M0QWG6	Retinal rod rhodopsin-sensitive cGMP 3,5-cyclic phosphodiesterase subunit delta	Pde6d	-	-	1.16663	0.068135	1.30777	0.387112	3',5'-cyclic-GMP phosphodiesterase activity;3',5'-cyclic-nucleotide phosphodiesterase activity;GTPase inhibitor activity;protein binding;Rab GTPase binding	negative regulation of GTPase activity;phototransduction;response to stimulus;visual perception	cell projection;cytoplasm;cytoplasmic vesicle;cytoplasmic vesicle membrane;cytoskeleton;cytosol;membrane	ARL13B-mediated ciliary trafficking of INPP5E;Cargo trafficking to the periciliary membrane;Cilium Assembly;Organelle biogenesis and maintenance	Purine metabolism	26.1279	26.0671	26.4044	25.9579	25.5823	25.8978	4	4	4	33.3	33.3	33.3	17.348	0	21.502	345220000	17	1	1.51199	O55057;M0QWG6;M0QWR1	-	-
Q9R1P3	Proteasome subunit beta type-2	Psmb2	-	-	1.16321	0.0686736	1.18196	0.241177	endopeptidase activity;hydrolase activity;peptidase activity;threonine-type endopeptidase activity	proteolysis;proteolysis involved in cellular protein catabolic process;response to organic cyclic compound;response to organonitrogen compound	cytoplasm;cytosol;nucleoplasm;nucleus;proteasome complex;proteasome core complex;proteasome core complex, beta-subunit complex	ABC-family proteins mediated transport;Activation of APC/C and APC/C:Cdc20 mediated degradation of mitotic proteins;Activation of NF-kappaB in B cells;Adaptive Immune System;Antigen processing: Ubiquitination & Proteasome degradation;Antigen processing-Cross presentation;APC/C:Cdc20 mediated degradation of mitotic proteins;APC/C:Cdc20 mediated degradation of Securin;APC/C:Cdh1 mediated degradatio…	Proteasome	30.7012	30.9735	30.9723	30.6526	30.5737	30.6971	20	20	20	91.5	91.5	91.5	22.906	0	190.55	10201000000	152	1	1.22117	Q9R1P3	-	-
Q8R326	Paraspeckle component 1	Pspc1	-	-	1.1628	0.0687385	1.05974	0.0837123	core promoter binding;nucleic acid binding;protein binding;RNA binding;transcription regulatory region sequence-specific DNA binding	activation of innate immune response;immune system process;innate immune response;mRNA splicing, via spliceosome;negative regulation of transcription, DNA-templated;regulation of circadian rhythm;regulation of transcription, DNA-templated;rhythmic process;transcription, DNA-templated	cytoplasm;fibrillar center;nuclear matrix;nuclear speck;nucleolus;nucleoplasm;nucleus;paraspeckles	-	-	28.8419	28.8477	28.9313	28.7547	28.8098	28.8053	22	19	18	41.1	38.4	37.1	58.758	0	51.311	2599000000	60	1	0.625404	Q8R326;F7D909	-	-
A0A0G2JFT8	-	-	-	-	1.15927	0.0692995	0.881629	-0.181756	metal ion binding	positive regulation of cell migration	cytoplasm;cytosol;invadopodium	-	-	28.5263	28.5667	28.5405	28.5826	28.8185	28.7777	20	20	4	43.5	43.5	16.1	74.769	0	79.776	2110700000	50	1	-1.04622	A0A0G2JFT8	-	-
Q9CU62	Structural maintenance of chromosomes protein 1A	Smc1a	-	-	1.15873	0.0693857	0.96064	-0.0579325	ATP binding;chromatin binding;mediator complex binding;nucleotide binding;protein binding;protein heterodimerization activity;protein-containing complex binding	cell cycle;cell division;cellular response to DNA damage stimulus;chromosome organization;DNA repair;meiotic cell cycle;mitotic sister chromatid cohesion;negative regulation of DNA endoreduplication;regulation of mitotic spindle assembly;response to DNA damage checkpoint signaling;response to radiation;sister chromatid cohesion;stem cell population maintenance	chromosome;chromosome, centromeric region;cohesin complex;cytosol;kinetochore;meiotic cohesin complex;mitotic spindle pole;nuclear matrix;nucleoplasm;nucleus	Cell Cycle;Cell Cycle, Mitotic;Cohesin Loading onto Chromatin;Establishment of Sister Chromatid Cohesion;M Phase;Metabolism of proteins;Mitotic Anaphase;Mitotic Metaphase and Anaphase;Mitotic Prometaphase;Mitotic Telophase/Cytokinesis;Post-translational protein modification;Resolution of Sister Chromatid Cohesion;S Phase;Separation of Sister Chromatids;SUMO E3 ligases SUMOylate target proteins;SU…	Cell cycle;Cell cycle - yeast;Meiosis - yeast;Oocyte meiosis	30.7142	30.6951	30.6431	30.7602	30.7254	30.7405	65	65	65	50.9	50.9	50.9	143.23	0	263.87	9079800000	191	1	-0.469049	Q9CU62;S4R179	-	-
Q61216;F6RX99	Double-strand break repair protein MRE11A	Mre11a	-	-	1.15816	0.0694768	1.29893	0.377321	3'-5' exonuclease activity;ATP-dependent DNA helicase activity;cadherin binding;DNA binding;endodeoxyribonuclease activity;endonuclease activity;exonuclease activity;hydrolase activity;identical protein binding;manganese ion binding;nuclease activity;protein binding;protein C-terminus binding;single-stranded DNA endodeoxyribonuclease activity	cell proliferation;cellular response to DNA damage stimulus;chromosome organization;DNA duplex unwinding;DNA repair;double-strand break repair;double-strand break repair via nonhomologous end joining;intra-S DNA damage checkpoint;meiotic cell cycle;mitotic G2 DNA damage checkpoint;negative regulation of apoptotic process;negative regulation of DNA endoreduplication;nucleic acid phosphodiester bon…	chromosome;chromosome, telomeric region;cytoplasm;Mre11 complex;nuclear chromosome, telomeric region;nucleoplasm;nucleus;PML body;site of double-strand break	Cell Cycle;Cell Cycle Checkpoints;Cellular responses to external stimuli;Cellular responses to stress;Cellular Senescence;Cytosolic sensors of pathogen-associated DNA;DNA Damage/Telomere Stress Induced Senescence;DNA Double Strand Break Response;DNA Double-Strand Break Repair;DNA Repair;G2/M Checkpoints;G2/M DNA damage checkpoint;Gene expression (Transcription);Generic Transcription Pathway;HDR t…	Homologous recombination;Non-homologous end-joining	26.4164	26.2019	26.4251	25.7142	26.0266	26.1706	13	13	13	24.8	24.8	24.8	80.222	0	39.791	391220000	18	1	1.49019	Q61216;F6RX99;B2KF76	-	-
Q8BU88	39S ribosomal protein L22, mitochondrial	Mrpl22	-	-	1.15551	0.0699021	1.36461	0.448484	structural constituent of ribosome	translation	large ribosomal subunit;mitochondrial large ribosomal subunit;mitochondrion;ribosome	Metabolism of proteins;Mitochondrial translation;Mitochondrial translation elongation;Mitochondrial translation termination;Translation	-	27.2445	26.8445	26.8381	26.6342	26.6664	26.2809	7	7	7	35.9	35.9	35.9	23.805	0	14.835	519770000	15	1	1.58745	Q8BU88	-	-
Q9CQ54;A0A0U1RPJ5	NADH dehydrogenase [ubiquinone] 1 subunit C2	Ndufc2	-	-	1.15508	0.0699713	1.24382	0.314777	NADH dehydrogenase (ubiquinone) activity	mitochondrial electron transport, NADH to ubiquinone;mitochondrial respiratory chain complex I assembly;negative regulation of necrotic cell death;negative regulation of NIK/NF-kappaB signaling;negative regulation of reactive oxygen species biosynthetic process;oxidation-reduction process;positive regulation of ATP biosynthetic process;positive regulation of mitochondrial membrane potential;regul…	cytoplasm;integral component of membrane;membrane;mitochondrial inner membrane;mitochondrial respiratory chain complex I;mitochondrion;respiratory chain	Complex I biogenesis;Immune System;Innate Immune System;Metabolism;Neutrophil degranulation;Respiratory electron transport;Respiratory electron transport, ATP synthesis by chemiosmotic coupling, and heat production by uncoupling proteins.;The citric acid (TCA) cycle and respiratory electron transport	Alzheimer's disease;Huntington's disease;Oxidative phosphorylation;Parkinson's disease	28.9593	28.887	28.7775	28.5243	28.7774	28.3777	6	6	6	42.5	42.5	42.5	14.164	0	23.938	2520400000	52	1	1.37968	Q9CQ54;A0A0U1RPJ5	-	-
P59470	DNA-directed RNA polymerase III subunit RPC2	Polr3b	-	-	1.15507	0.0699729	0.763592	-0.389126	DNA binding;DNA-directed 5'-3' RNA polymerase activity;metal ion binding;nucleotidyltransferase activity;ribonucleoside binding;RNA polymerase III activity;transferase activity	defense response to virus;immune system process;innate immune response;positive regulation of innate immune response;positive regulation of interferon-beta production;transcription by RNA polymerase III;transcription, DNA-templated	DNA-directed RNA polymerase III complex;nucleus	Gene expression (Transcription);RNA Polymerase III Transcription;RNA Polymerase III Transcription Initiation;RNA Polymerase III Transcription Initiation From Type 1 Promoter;RNA Polymerase III Transcription Initiation From Type 2 Promoter;RNA Polymerase III Transcription Initiation From Type 3 Promoter	Cytosolic DNA-sensing pathway;Purine metabolism;Pyrimidine metabolism;RNA polymerase	26.6396	26.1104	26.3093	26.6725	26.7909	26.7633	13	13	13	12.4	12.4	12.4	127.71	0	16.439	589720000	19	1	-1.50577	P59470;A0A1L1SSC8	-	-
Q4V9Z5	Seizure 6-like protein 2	Sez6l2	-	-	1.15292	0.0703202	1.21708	0.283429	-	adult locomotory behavior;cerebellar Purkinje cell layer development;regulation of protein kinase C signaling;synapse maturation	endoplasmic reticulum;endoplasmic reticulum membrane;integral component of membrane;membrane;neuronal cell body;plasma membrane	-	-	27.0807	27.1904	27.1658	26.8327	27.067	26.6869	9	9	9	15.8	15.8	15.8	97.503	0	36.842	736750000	24	1	1.31456	Q4V9Z5;A0A0U1RNQ8;D3YY14	-	-
Q7TSJ7;Q91Y86;A6P3E4;G3X8U9;D3Z1Z4	Mitogen-activated protein kinase;Mitogen-activated protein kinase 8	Mapk8	-	-	1.15262	0.0703688	0.792383	-0.33573	ATP binding;enzyme binding;histone deacetylase binding;histone deacetylase regulator activity;JUN kinase activity;kinase activity;MAP kinase activity;nucleotide binding;protein binding;protein kinase activity;protein serine/threonine kinase activity;protein serine/threonine/tyrosine kinase activity;transferase activity	cellular response to amino acid starvation;cellular response to cadmium ion;cellular response to hydrogen peroxide;cellular response to lipopolysaccharide;cellular response to mechanical stimulus;cellular response to nitric oxide;cellular response to organic substance;cellular response to reactive oxygen species;dendrite morphogenesis;determination of dorsal identity;JNK cascade;JUN phosphorylati…	axon;basal dendrite;cytoplasm;cytosol;intracellular;mitochondrion;neuron projection;nucleus;podosome	Activation of BH3-only proteins;Activation of BIM and translocation to mitochondria;Activation of BMF and translocation to mitochondria;Activation of the AP-1 family of transcription factors;Apoptosis;Axon guidance;Cell death signalling via NRAGE, NRIF and NADE;Cellular responses to external stimuli;Cellular responses to stress;Cellular Senescence;Cytokine Signaling in Immune system;Death Recepto…	Adipocytokine signaling pathway;Chagas disease (American trypanosomiasis);Colorectal cancer;Epithelial cell signaling in Helicobacter pylori infection;ErbB signaling pathway;Fc epsilon RI signaling pathway;Focal adhesion;GnRH signaling pathway;Hepatitis C;Insulin signaling pathway;ko05152;MAPK signaling pathway;Neurotrophin signaling pathway;NOD-like receptor signaling pathway;Osteoclast differen…	26.6665	26.3213	26.5754	26.7575	27.0364	26.7766	12	12	5	33.3	33.3	12.2	48.385	0	27.3	581530000	24	1	-1.41672	Q7TSJ7;Q91Y86;A6P3E4;G3X8U9;D3Z1Z4	-	-
Q9D662	Protein transport protein Sec23B	Sec23b	-	-	1.1522	0.0704369	1.22952	0.298091	metal ion binding;protein binding;zinc ion binding	COPII-coated vesicle budding;ER to Golgi vesicle-mediated transport;intracellular protein transport;protein transport;vesicle-mediated transport	COPII vesicle coat;cytoplasm;cytoplasmic vesicle;cytosol;endomembrane system;endoplasmic reticulum;endoplasmic reticulum membrane;ER to Golgi transport vesicle membrane;Golgi membrane;membrane;perinuclear region of cytoplasm	-	Protein processing in endoplasmic reticulum	27.5447	27.3449	27.5359	26.9776	27.3195	27.2342	22	17	17	38.2	31.7	31.7	86.436	0	60.888	921200000	36	1	1.34478	Q9D662;A2ANA0;A2AN98;A2AN99;A2AN97	-	-
Q8BM72	Heat shock 70 kDa protein 13	Hspa13	-	-	1.14768	0.0711738	0.799383	-0.323041	ATP binding;nucleotide binding	-	endoplasmic reticulum;intracellular membrane-bounded organelle	Cellular response to heat stress;Cellular responses to external stimuli;Cellular responses to stress;Regulation of HSF1-mediated heat shock response	-	25.0721	24.7195	25.0862	25.3321	25.3443	25.1706	4	4	4	8.5	8.5	8.5	51.709	0	13.559	192730000	12	1	-1.3902	Q8BM72;D3Z0Y0	-	-
Q61206;A0A1L1SVK0	Platelet-activating factor acetylhydrolase IB subunit beta	Pafah1b2	-	-	1.14658	0.0713543	1.20681	0.271194	1-alkyl-2-acetylglycerophosphocholine esterase activity;hydrolase activity;platelet-activating factor acetyltransferase activity;protein binding;protein homodimerization activity	brain development;lipid catabolic process;lipid metabolic process;positive regulation of macroautophagy;spermatogenesis	cytoplasm;cytosol;fibrillar center;nucleolus;plasma membrane	COPI-independent Golgi-to-ER retrograde traffic;Golgi-to-ER retrograde transport;Immune System;Innate Immune System;Intra-Golgi and retrograde Golgi-to-ER traffic;Membrane Trafficking;Neutrophil degranulation;Vesicle-mediated transport	Ether lipid metabolism	30.3215	30.6266	30.5835	30.319	30.2709	30.1282	9	9	9	72.1	72.1	72.1	25.581	0	192.64	7656300000	136	1	1.28387	Q61206;A0A1L1SVK0;A0A1L1SRD0;A0A1L1SQ76;A0A1L1SQV7;A0A1L1SSQ5	-	-
Q3TGU7;P50580	Proliferation-associated protein 2G4	Pa2g4	-	-	1.14605	0.0714414	1.10446	0.143335	DNA binding;DNA binding transcription factor activity;RNA binding;ubiquitin protein ligase binding	negative regulation of apoptotic process;negative regulation of transcription, DNA-templated;positive regulation of cell differentiation;regulation of transcription, DNA-templated;regulation of translation;rRNA processing;transcription, DNA-templated	cytoplasm;nucleolus;nucleus	Immune System;Innate Immune System;Neutrophil degranulation	-	32.6597	32.6909	32.6346	32.4055	32.5701	32.5796	32	32	32	79.9	79.9	79.9	43.698	0	323.31	35825000000	384	1	0.902517	Q3TGU7;P50580	-	-
E9PUF7;Q61210;F6ZN61	Rho guanine nucleotide exchange factor 1	Arhgef1	-	-	1.1457	0.071499	0.902122	-0.148605	G-protein coupled receptor binding;GTPase activator activity;guanyl-nucleotide exchange factor activity;protein binding;Rho guanyl-nucleotide exchange factor activity	G-protein coupled receptor signaling pathway;positive regulation of GTPase activity;regulation of Rho protein signal transduction	cytoplasm;cytosol;membrane;plasma membrane	Cell death signalling via NRAGE, NRIF and NADE;Death Receptor Signalling;G alpha (12/13) signalling events;GPCR downstream signalling;NRAGE signals death through JNK;p75 NTR receptor-mediated signalling;Rho GTPase cycle;Signal Transduction;Signaling by GPCR;Signaling by Rho GTPases	ko05152;Regulation of actin cytoskeleton;Vascular smooth muscle contraction	27.6605	27.7396	27.657	27.8497	27.9205	27.7328	17	17	17	26.3	26.3	26.3	108.69	0	70.026	1163300000	40	1	-0.923026	E9PUF7;Q61210;F6ZN61;A0A0U1RPP2;A0A0U1RPN7;A0A0U1RPH2	-	-
Q3TIR3	Synembryn-A	Ric8a	-	-	1.14525	0.0715731	0.888506	-0.170546	G-protein alpha-subunit binding;GTPase activator activity;guanyl-nucleotide exchange factor activity;protein binding	adenylate cyclase-inhibiting G-protein coupled receptor signaling pathway;basement membrane organization;cell migration involved in gastrulation;cell-cell adhesion involved in gastrulation;gastrulation;in utero embryonic development;positive regulation of GTPase activity;regulation of G-protein coupled receptor protein signaling pathway;response to light stimulus;vasculature development;visual le…	cytoplasm;cytosol;membrane;plasma membrane	-	-	27.4002	27.3583	27.4414	27.4481	27.6736	27.5899	18	18	17	40.8	40.8	38.1	59.846	0	87.905	968050000	54	1	-1.00302	Q3TIR3;A0A1B0GSI8;A0A1B0GS30	-	-
P62855	40S ribosomal protein S26	Rps26	-	-	1.14364	0.071839	1.08999	0.124309	cadherin binding;mRNA binding;structural constituent of ribosome	cytoplasmic translation;negative regulation of RNA splicing;translation	cytoplasm;cytoplasmic side of rough endoplasmic reticulum membrane;cytosol;cytosolic small ribosomal subunit;endoplasmic reticulum;intracellular;polysomal ribosome;ribosome;rough endoplasmic reticulum	Activation of the mRNA upon binding of the cap-binding complex and eIFs, and subsequent binding to 43S;Cap-dependent Translation Initiation;Eukaryotic Translation Initiation;Formation of a pool of free 40S subunits;Formation of the ternary complex, and subsequently, the 43S complex;L13a-mediated translational silencing of Ceruloplasmin expression;Metabolism of proteins;Metabolism of RNA;Nonsense …	Ribosome	31.5005	31.5231	31.4475	31.2765	31.3933	31.4285	6	6	6	43.5	43.5	43.5	13.015	0	71.718	15772000000	88	1	0.822597	P62855	-	-
Q9QZD9	Eukaryotic translation initiation factor 3 subunit I	Eif3i	-	-	1.14329	0.0718969	1.14628	0.196954	protein binding;translation initiation factor activity	translation;translational initiation	cytoplasm;eukaryotic translation initiation factor 3 complex;eukaryotic translation initiation factor 3 complex, eIF3m	Activation of the mRNA upon binding of the cap-binding complex and eIFs, and subsequent binding to 43S;Cap-dependent Translation Initiation;Eukaryotic Translation Initiation;Formation of a pool of free 40S subunits;Formation of the ternary complex, and subsequently, the 43S complex;L13a-mediated translational silencing of Ceruloplasmin expression;Metabolism of proteins;Ribosomal scanning and star…	RNA transport	31.6544	31.4403	31.5463	31.2596	31.4411	31.3494	23	23	23	82.5	82.5	82.5	36.46	0	265.76	15916000000	221	1	1.08805	Q9QZD9;A2AE03	-	-
Q8CGC4;Q8BM41	Protein LSM14 homolog B	Lsm14b	-	-	1.14117	0.0722487	0.52442	-0.931205	-	biological_process;multicellular organism development;regulation of translation	cellular_component	-	-	24.7205	25.0887	NaN	26.0262	NaN	25.6454	4	4	4	17.4	17.4	17.4	42.309	0	14.452	166070000	9	1	-2.55212	Q8CGC4;Q8BM41	-	-
Q9DCU6;A0A1L1SSY9;A0A1L1SRY8;A0A1L1SU24;A0A1L1STN5	39S ribosomal protein L4, mitochondrial	Mrpl4	-	-	1.14107	0.0722653	1.24079	0.31126	RNA binding;structural constituent of ribosome	translation	cytosolic ribosome;mitochondrial large ribosomal subunit;mitochondrion;ribosome	Metabolism of proteins;Mitochondrial translation;Mitochondrial translation elongation;Mitochondrial translation termination;Translation	-	27.2852	27.154	27.2395	26.6702	27.0383	27.0364	8	8	8	34.7	34.7	34.7	33.073	0	50.859	773950000	28	1	1.36348	Q9DCU6;A0A1L1SSY9;A0A1L1SRY8;A0A1L1SU24;A0A1L1STN5;A0A1L1SV70	-	-
Q9D8M4	60S ribosomal protein L7-like 1	Rpl7l1	-	-	1.14022	0.0724069	1.12435	0.169095	RNA binding;structural constituent of ribosome	blastocyst formation;cytoplasmic translation;maturation of LSU-rRNA from tricistronic rRNA transcript (SSU-rRNA, 5.8S rRNA, LSU-rRNA)	cytosolic large ribosomal subunit;nucleolus;ribosome	-	-	27.9321	27.8449	27.9383	27.7653	27.6154	27.8272	9	9	9	43.9	43.9	43.9	28.543	0	21.782	1299600000	25	1	0.996179	Q9D8M4	-	-
Q9CRB9	MICOS complex subunit Mic19	Chchd3	-	-	1.13842	0.0727076	1.19162	0.252927	phosphatase binding;protein binding;protein-containing complex scaffold activity;transcriptional repressor activity, RNA polymerase II transcription regulatory region sequence-specific DNA binding	cristae formation;inner mitochondrial membrane organization;mitochondrial fusion;negative regulation of transcription by RNA polymerase II;regulation of transcription, DNA-templated;transcription, DNA-templated	cytoplasm;membrane;MICOS complex;mitochondrial inner membrane;mitochondrion;nucleus	-	-	30.9124	30.8922	31.1001	30.6986	30.5844	30.863	13	13	3	49.8	49.8	16.7	26.334	0	92.039	9937100000	83	1	1.2369	Q9CRB9;F6QFL0	-	-
Q9D0K2;Q3UJQ9	Succinyl-CoA:3-ketoacid coenzyme A transferase 1, mitochondrial;Succinyl-CoA:3-ketoacid-coenzyme A transferase	Oxct1	-	-	1.13746	0.0728685	1.05579	0.0783189	3-oxoacid CoA-transferase activity;CoA-transferase activity;protein homodimerization activity;transferase activity	adipose tissue development;brain development;cellular ketone body metabolic process;heart development;ketone body catabolic process;ketone catabolic process;metabolic process;positive regulation of insulin secretion involved in cellular response to glucose stimulus;response to activity;response to drug;response to ethanol;response to hormone;response to nutrient;response to starvation	mitochondrial matrix;mitochondrion;nucleoplasm	Ketone body metabolism;Metabolism;Metabolism of lipids;Utilization of Ketone Bodies	Butanoate metabolism;Synthesis and degradation of ketone bodies;Valine, leucine and isoleucine degradation	32.0087	32.0464	32.0679	32.0151	31.95	31.9228	27	27	27	66.2	66.2	66.2	55.988	0	323.31	23524000000	343	1	0.591618	Q9D0K2;Q3UJQ9	-	-
Q9CQH7	Transcription factor BTF3 homolog 4	Btf3l4	-	-	1.13624	0.0730735	1.3678	0.451861	molecular_function	biological_process	cellular_component	-	-	27.7114	27.8787	28.0895	27.3872	27.2098	27.7269	7	7	7	46.2	46.2	46.2	17.27	0	81.554	1105300000	21	1	1.5743	Q9CQH7	-	-
Q7TMY4	THO complex subunit 7 homolog	Thoc7	-	-	1.13492	0.073296	0.751552	-0.412056	protein binding;RNA binding	mRNA export from nucleus;mRNA processing;mRNA transport;RNA splicing;viral mRNA export from host cell nucleus	chromosome, telomeric region;cytoplasm;cytosol;nuclear chromosome, telomeric region;nuclear speck;nucleus;THO complex;THO complex part of transcription export complex;transcription export complex	Cleavage of Growing Transcript in the Termination Region;Gene expression (Transcription);Metabolism of RNA;mRNA 3'-end processing;Processing of Capped Intron-Containing Pre-mRNA;RNA Polymerase II Transcription;RNA Polymerase II Transcription Termination;Transport of Mature mRNA derived from an Intron-Containing Transcript;Transport of Mature Transcript to Cytoplasm	-	25.6467	26.0046	25.8374	26.3259	25.9757	26.4232	6	6	6	30.4	30.4	30.4	23.715	0	10.994	335920000	12	1	-1.52192	Q7TMY4	-	-
P07901	Heat shock protein HSP 90-alpha	Hsp90aa1	-	-	1.13463	0.0733449	1.04521	0.0637868	ATP binding;ATPase activity;disordered domain specific binding;DNA polymerase binding;GTPase binding;histone deacetylase binding;identical protein binding;nitric-oxide synthase regulator activity;nucleotide binding;protein binding;protein homodimerization activity;protein tyrosine kinase activity;protein tyrosine kinase binding;scaffold protein binding;tau protein binding;TPR domain binding;ubiqu…	axon extension;central nervous system neuron axonogenesis;chaperone-mediated protein complex assembly;establishment of cell polarity;nitric oxide biosynthetic process;peptidyl-tyrosine phosphorylation;positive regulation of cellular protein catabolic process;positive regulation of cytotoxic T cell differentiation;positive regulation of nitric oxide biosynthetic process;positive regulation of pept…	axonal growth cone;cytoplasm;cytosol;dendritic growth cone;intracellular;melanosome;membrane;myelin sheath;neuronal cell body;nucleus;perinuclear region of cytoplasm;plasma membrane;protein-containing complex;ruffle membrane	Anchoring of the basal body to the plasma membrane;AURKA Activation by TPX2;Axon guidance;Cell Cycle;Cell Cycle, Mitotic;Cellular response to heat stress;Cellular responses to external stimuli;Cellular responses to stress;Centrosome maturation;Cilium Assembly;Developmental Biology;Downregulation of ERBB2 signaling;eNOS activation;eNOS activation and regulation;EPHB-mediated forward signaling;EPH-…	Antigen processing and presentation;NOD-like receptor signaling pathway;Pathways in cancer;Plant-pathogen interaction;Progesterone-mediated oocyte maturation;Prostate cancer;Protein processing in endoplasmic reticulum	34.2922	34.3014	34.2785	34.204	34.1988	34.278	59	40	40	69.6	48.8	48.8	84.787	0	323.31	108410000000	812	1	0.504488	P07901;B7ZC50;A2A6A2;B7ZC49	-	-
Q7TMC8	-	Fuk	-	-	1.13208	0.0737768	0.874616	-0.193279	ATP binding;fucokinase activity;kinase activity;nucleotide binding;transferase activity;transferase activity, transferring phosphorus-containing groups	carbohydrate phosphorylation;GDP-L-fucose salvage;phosphorylation	cellular_component	Asparagine N-linked glycosylation;Biosynthesis of the N-glycan precursor (dolichol lipid-linked oligosaccharide, LLO) and transfer to a nascent protein;GDP-fucose biosynthesis;Metabolism of proteins;Post-translational protein modification;Synthesis of substrates in N-glycan biosythesis	Amino sugar and nucleotide sugar metabolism;Fructose and mannose metabolism	25.3508	25.2378	25.2803	25.3436	25.5134	25.5917	8	8	8	10.2	10.2	10.2	119.27	0	19.031	218740000	16	1	-1.07204	Q7TMC8;A0A1D5RMI1	-	-
Q9QYB1	Chloride intracellular channel protein 4	Clic4	-	-	1.13114	0.0739367	1.13842	0.187031	chloride channel activity;glutathione transferase activity;protein binding;voltage-gated ion channel activity	angiogenesis;auditory receptor cell stereocilium organization;branching morphogenesis of an epithelial tube;cellular response to calcium ion;chloride transmembrane transport;chloride transport;diet induced thermogenesis;endothelial cell morphogenesis;fertilization;glutathione metabolic process;ion transport;keratinocyte differentiation;multicellular organism growth;negative regulation of cell mig…	actin cytoskeleton;apical part of cell;cell surface;cell-cell junction;centrosome;chloride channel complex;cytoplasm;cytoplasmic vesicle;cytoplasmic vesicle membrane;cytoskeleton;cytosol;Golgi apparatus;integral component of membrane;intracellular;membrane;microtubule cytoskeleton;microtubule organizing center;microvillus;midbody;mitochondrion;nuclear matrix;nucleus;perinuclear region of cytoplas…	-	-	29.9015	30.1096	30.0539	29.8	29.9271	29.7769	18	18	18	83	83	83	28.729	0	205.93	5560200000	111	1	1.05215	Q9QYB1;E0CY42;Q8BXK9;Q8BHB9	-	-
B2RXR6;E9QNQ2;J3QK13	Serine/threonine-protein phosphatase 6 regulatory ankyrin repeat subunit B	Ankrd44	-	-	1.13077	0.0739997	0.878074	-0.187586	molecular_function	biological_process	cellular_component	-	-	28.5524	28.4869	28.423	28.6855	28.788	28.5515	27	27	26	41.2	41.2	40.2	107.38	0	145.46	2111000000	66	1	-1.05376	B2RXR6;E9QNQ2;J3QK13;J3QNJ4;J3QK37	-	-
Q9DCT2	NADH dehydrogenase [ubiquinone] iron-sulfur protein 3, mitochondrial	Ndufs3	-	-	1.12848	0.0743909	1.10111	0.138957	NADH dehydrogenase (ubiquinone) activity;NADH dehydrogenase activity;oxidoreductase activity;oxidoreductase activity, acting on NAD(P)H	cellular respiration;negative regulation of cell growth;negative regulation of intrinsic apoptotic signaling pathway;oxidation-reduction process;reactive oxygen species metabolic process	membrane;mitochondrial inner membrane;mitochondrial membrane;mitochondrial respiratory chain complex I;mitochondrion;myelin sheath;nuclear body;respiratory chain	Complex I biogenesis;Metabolism;Respiratory electron transport;Respiratory electron transport, ATP synthesis by chemiosmotic coupling, and heat production by uncoupling proteins.;The citric acid (TCA) cycle and respiratory electron transport	Alzheimer's disease;Huntington's disease;Oxidative phosphorylation;Parkinson's disease	29.6091	29.5317	29.5609	29.5124	29.4431	29.3294	18	18	18	46.4	46.4	46.4	30.149	0	93.856	3805100000	100	1	0.879981	Q9DCT2	-	-
A0A1B0GRV3;P48377	MHC class II regulatory factor RFX1	Rfx1	-	-	1.12769	0.0745264	1.2755	0.351058	DNA binding;DNA binding transcription factor activity;protein binding;RNA polymerase II proximal promoter sequence-specific DNA binding;RNA polymerase II regulatory region sequence-specific DNA binding;sequence-specific DNA binding;transcription regulatory region DNA binding;transcriptional activator activity, RNA polymerase II transcription regulatory region sequence-specific DNA binding	acrosome assembly;cell differentiation;cell maturation;cell projection organization;cellular response to leukemia inhibitory factor;cilium assembly;cilium-dependent cell motility;determination of left/right symmetry;endocrine pancreas development;epithelial cilium movement involved in determination of left/right asymmetry;immune response;multicellular organism development;negative regulation of t…	cytoplasm;intracellular membrane-bounded organelle;nuclear chromatin;nucleoplasm;nucleus;transcription factor complex	-	-	25.6695	25.9824	25.5153	25.3347	25.4711	25.3082	7	7	7	10.2	10.2	10.2	98.1	0	14.847	296480000	8	1	1.42474	A0A1B0GRV3;P48377;G5E890;P48379;P48381	-	-
Q91VR5	ATP-dependent RNA helicase DDX1	Ddx1	-	-	1.12754	0.0745521	1.10229	0.1405	ATP binding;ATP-dependent helicase activity;ATP-dependent RNA helicase activity;chromatin binding;DNA binding;DNA/RNA helicase activity;double-stranded RNA binding;exonuclease activity;helicase activity;hydrolase activity;nuclease activity;nucleic acid binding;nucleotide binding;poly(A) binding;protein binding;RNA binding;transcription cofactor activity	DNA duplex unwinding;double-strand break repair;mRNA processing;multicellular organism development;nucleic acid phosphodiester bond hydrolysis;protein localization to cytoplasmic stress granule;regulation of transcription, DNA-templated;response to exogenous dsRNA;response to virus;RNA secondary structure unwinding;transcription, DNA-templated;tRNA processing;tRNA splicing, via endonucleolytic cl…	cleavage body;cytoplasm;cytoplasmic stress granule;cytosol;nucleolus;nucleoplasm;nucleus;tRNA-splicing ligase complex	-	-	31.4599	31.3687	31.517	31.2729	31.3871	31.2641	44	44	44	67.4	67.4	67.4	82.499	0	323.31	14966000000	277	1	0.885871	Q91VR5	-	-
Q78YZ6	Short coiled-coil protein	Scoc	-	-	1.12743	0.074571	1.23485	0.304333	molecular_function	positive regulation of macroautophagy;regulation of protein complex stability	cytoplasm;cytosol;endosome;Golgi apparatus;Golgi membrane;membrane;nucleoplasm;trans-Golgi network	Intra-Golgi and retrograde Golgi-to-ER traffic;Membrane Trafficking;Retrograde transport at the Trans-Golgi-Network;Vesicle-mediated transport	-	26.127	NaN	26.0639	NaN	25.7088	25.8734	3	3	3	24	24	24	14.155	0	23.116	325660000	14	1	1.61782	Q78YZ6	-	-
Q8VDT9	39S ribosomal protein L50, mitochondrial	Mrpl50	-	-	1.12505	0.0749808	1.23336	0.302596	molecular_function	biological_process	mitochondrial large ribosomal subunit;mitochondrion;ribosome	Metabolism of proteins;Mitochondrial translation;Mitochondrial translation elongation;Mitochondrial translation termination;Translation	-	27.0124	26.8433	27.2384	26.7904	26.7744	26.6214	5	5	5	50.9	50.9	50.9	18.213	0	22.404	678750000	23	1	1.33604	Q8VDT9	-	-
O89001	Carboxypeptidase D	Cpd	-	-	1.12354	0.0752419	1.11777	0.160624	carboxypeptidase activity;hydrolase activity;metal ion binding;metallocarboxypeptidase activity;metallopeptidase activity;peptidase activity;serine-type carboxypeptidase activity;zinc ion binding	peptide metabolic process;protein processing;proteolysis	extracellular space;integral component of membrane;membrane;plasma membrane	Clathrin derived vesicle budding;Golgi Associated Vesicle Biogenesis;Membrane Trafficking;trans-Golgi Network Vesicle Budding;Vesicle-mediated transport	-	28.7256	28.7025	28.5748	28.6017	28.475	28.4443	26	26	26	25.3	25.3	25.3	152.4	0	96.705	2157500000	67	1	0.960484	O89001	-	-
Q61239	Protein farnesyltransferase/geranylgeranyltransferase type-1 subunit alpha	Fnta	-	-	1.12286	0.0753598	0.870817	-0.199558	acetylcholine receptor regulator activity;alpha-tubulin binding;CAAX-protein geranylgeranyltransferase activity;microtubule binding;prenyltransferase activity;protein farnesyltransferase activity;protein geranylgeranyltransferase activity;protein prenyltransferase activity;Rab geranylgeranyltransferase activity;receptor tyrosine kinase binding;transferase activity	neuromuscular junction development;neurotransmitter receptor metabolic process;positive regulation of deacetylase activity;positive regulation of tubulin deacetylation;protein farnesylation;protein geranylgeranylation;protein prenylation;regulation of neurotransmitter receptor activity;skeletal muscle acetylcholine-gated channel clustering	CAAX-protein geranylgeranyltransferase complex;microtubule associated complex;plasma membrane;protein farnesyltransferase complex	Apoptosis;Apoptotic cleavage of cellular proteins;Apoptotic execution phase;G alpha (i) signalling events;GPCR downstream signalling;Inactivation, recovery and regulation of the phototransduction cascade;Programmed Cell Death;Signal Transduction;Signaling by GPCR;The phototransduction cascade;Visual phototransduction	-	28.977	29.0718	28.7911	29.163	29.1566	29.1189	14	14	14	39.8	39.8	39.8	44.013	0	164.05	3093800000	59	1	-1.08704	Q61239	-	-
P08228	Superoxide dismutase [Cu-Zn]	Sod1	-	-	1.12278	0.0753737	1.2112	0.276437	antioxidant activity;chaperone binding;copper ion binding;identical protein binding;metal ion binding;oxidoreductase activity;protein binding;protein phosphatase 2B binding;Rac GTPase binding;superoxide dismutase activity;zinc ion binding	activation of MAPK activity;aging;anterograde axonal transport;auditory receptor cell stereocilium organization;cell aging;cellular iron ion homeostasis;cellular response to ATP;cellular response to cadmium ion;cellular response to oxidative stress;cellular response to potassium ion;embryo implantation;glutathione metabolic process;heart contraction;hydrogen peroxide biosynthetic process;locomoto…	axon cytoplasm;cytoplasm;cytoplasmic vesicle;cytosol;dendrite cytoplasm;dense core granule;extracellular matrix;extracellular region;extracellular space;lysosome;mitochondrial intermembrane space;mitochondrion;myelin sheath;neuron projection;neuronal cell body;nucleoplasm;nucleus;peroxisome;plasma membrane;protein-containing complex;secretory granule	Cellular responses to external stimuli;Cellular responses to stress;Detoxification of Reactive Oxygen Species;Hemostasis;Platelet activation, signaling and aggregation;Platelet degranulation;Response to elevated platelet cytosolic Ca2+	Amyotrophic lateral sclerosis (ALS);Huntington's disease;Peroxisome;Prion diseases	34.1362	33.893	34.0588	33.6878	33.6385	33.9324	17	17	17	63	63	63	15.942	0	323.31	83123000000	378	1	1.28107	P08228	-	-
P51163	Uroporphyrinogen-III synthase	Uros	-	-	1.11783	0.0762377	0.904451	-0.144885	cofactor binding;lyase activity;uroporphyrinogen-III synthase activity	cellular response to amine stimulus;cellular response to arsenic-containing substance;heme biosynthetic process;porphyrin-containing compound biosynthetic process;protoporphyrinogen IX biosynthetic process;response to antibiotic;response to platinum ion;tetrapyrrole biosynthetic process;uroporphyrinogen III biosynthetic process	cytosol;mitochondrion	Heme biosynthesis;Metabolism;Metabolism of porphyrins	Porphyrin and chlorophyll metabolism	26.1115	25.9983	25.9695	26.1039	26.1592	26.2509	7	7	7	41.5	41.5	41.5	28.504	0	41.063	375080000	22	1	-0.900173	P51163;Q3TPL3;A0A1B0GR97	-	-
Q3TZX8	Polynucleotide 5-hydroxyl-kinase NOL9	Nol9	-	-	1.11622	0.0765209	1.10363	0.142256	ATP binding;kinase activity;nucleotide binding;polynucleotide 5'-hydroxyl-kinase activity;RNA binding;transferase activity	cleavage in ITS2 between 5.8S rRNA and LSU-rRNA of tricistronic rRNA transcript (SSU-rRNA, 5.8S rRNA, LSU-rRNA);maturation of 5.8S rRNA;phosphorylation;rRNA processing	intermediate filament cytoskeleton;nucleolus;nucleus	Major pathway of rRNA processing in the nucleolus and cytosol;Metabolism of RNA;rRNA processing;rRNA processing in the nucleus and cytosol	-	25.9559	NaN	25.8732	NaN	25.7663	25.7782	7	7	7	12	12	12	80.839	0	14.6	319880000	10	1	1.00329	Q3TZX8;A0A0U1RPV7	-	-
O08807;B1AZS9	Peroxiredoxin-4	Prdx4	-	-	1.11556	0.0766373	1.13972	0.188681	antioxidant activity;oxidoreductase activity;peroxidase activity;peroxiredoxin activity;protein binding;protein homodimerization activity	4-hydroxyproline metabolic process;cell redox homeostasis;cellular oxidant detoxification;extracellular matrix organization;male gonad development;negative regulation of male germ cell proliferation;oxidation-reduction process;protein maturation by protein folding;reactive oxygen species metabolic process;spermatogenesis	cytoplasm;cytosol;endoplasmic reticulum;extracellular space;mitochondrion;smooth endoplasmic reticulum	Immune System;Innate Immune System;Neutrophil degranulation	-	31.0765	31.2736	31.052	30.9971	30.9666	30.8724	15	14	14	63.9	63.9	63.9	31.052	0	194.44	12188000000	122	1	1.05092	O08807;B1AZS9	-	-
Q8VD65	Phosphoinositide 3-kinase regulatory subunit 4	Pik3r4	-	-	1.1112	0.0774105	1.13207	0.178966	ATP binding;kinase activity;nucleotide binding;protein binding;protein kinase activity;protein serine/threonine kinase activity;transferase activity	autophagy of peroxisome;cellular response to glucose starvation;late endosome to vacuole transport;macroautophagy;phosphorylation;positive regulation of phosphatidylinositol 3-kinase activity;protein phosphorylation;protein targeting to vacuole;receptor catabolic process;regulation of cytokinesis	autophagosome;axoneme;cytoplasmic vesicle;endosome;intracellular membrane-bounded organelle;late endosome;membrane;microtubule cytoskeleton;nuclear pore;nucleus-vacuole junction;phosphatidylinositol 3-kinase complex, class III;phosphatidylinositol 3-kinase complex, class III, type I;phosphatidylinositol 3-kinase complex, class III, type II	Cellular responses to external stimuli;IGF1R signaling cascade;Immune System;Innate Immune System;Insulin receptor signalling cascade;IRS-mediated signalling;IRS-related events triggered by IGF1R;Macroautophagy;Metabolism;Metabolism of lipids;Phospholipid metabolism;PI Metabolism;PI3K Cascade;RHO GTPase Effectors;RHO GTPases Activate NADPH Oxidases;Signal Transduction;Signaling by Insulin recepto…	Regulation of autophagy	27.223	27.0906	27.2874	27.0449	27.0916	26.9276	22	22	22	22.2	22.2	22.2	152.6	0	53.25	778130000	39	1	1.01837	Q8VD65;A0A087WQR4;A0A0R4J2C7;A0A087WP62	-	-
Q9CR47	Ribosome biogenesis protein NSA2 homolog	Nsa2	-	-	1.11072	0.0774961	1.29829	0.376616	-	maturation of 5.8S rRNA;maturation of LSU-rRNA;ribosome biogenesis;rRNA processing	nucleolus;nucleus;preribosome, large subunit precursor	-	-	26.234	NaN	25.8809	25.6793	25.755	25.6081	3	3	3	13.1	13.1	13.1	30.036	0	8.0324	294970000	6	1	1.55288	Q9CR47	-	-
Q6DVA0	LEM domain-containing protein 2	Lemd2	-	-	1.10738	0.0780944	1.1604	0.214626	chromatin DNA binding	heart formation;meiotic attachment of telomere to nuclear envelope;negative regulation of BMP signaling pathway;negative regulation of MAPK cascade;negative regulation of protein kinase B signaling;neurogenesis;nuclear envelope organization;protein localization to chromatin;regulation of intracellular signal transduction;skeletal muscle cell differentiation	chromatin;endoplasmic reticulum;integral component of membrane;integral component of nuclear inner membrane;membrane;nuclear envelope;nuclear inner membrane;nuclear membrane;nucleus	Cell Cycle;Cell Cycle, Mitotic;Depolymerisation of the Nuclear Lamina;M Phase;Mitotic Prophase;Nuclear Envelope Breakdown	-	27.7182	27.7518	27.7251	27.6842	27.494	27.373	12	12	12	26.4	26.4	26.4	57.506	0	58.317	1114700000	28	1	1.12288	Q6DVA0	-	-
Q6PD21	SH2 domain-containing adapter protein B	Shb	-	-	1.10518	0.078491	1.09347	0.128908	phosphotyrosine residue binding;protein binding;SH3/SH2 adaptor activity	angiogenesis;apoptotic process;B cell proliferation;blood vessel development;blood vessel morphogenesis;cell differentiation;hematopoietic stem cell proliferation;hemopoiesis;multicellular organism development;negative regulation of oocyte maturation;negative regulation of protein kinase activity;positive regulation of mitotic cell cycle;positive regulation of signal transduction;positive regulat…	cytoplasm;cytoplasmic ribonucleoprotein granule;cytosol;membrane;nucleoplasm;plasma membrane	Axon guidance;Developmental Biology;EPHB-mediated forward signaling;EPH-Ephrin signaling;Signal Transduction;Signaling by Receptor Tyrosine Kinases;Signaling by VEGF;VEGFA-VEGFR2 Pathway	-	23.9722	24.0714	24.0409	23.8575	23.9411	NaN	3	3	3	8.7	8.7	8.7	54.707	0.00093879	2.9879	96623000	4	1	0.864801	Q6PD21;A2AKW4;A2AKW1	-	-
E9PZJ8	Activating signal cointegrator 1 complex subunit 3	Ascc3	-	-	1.10168	0.0791261	0.903359	-0.146628	ATP binding;ATP-dependent 3'-5' DNA helicase activity;helicase activity;hydrolase activity;nucleic acid binding;nucleotide binding	cell proliferation;cellular response to DNA damage stimulus;DNA dealkylation involved in DNA repair;DNA duplex unwinding;DNA repair;regulation of transcription, DNA-templated;transcription, DNA-templated	activating signal cointegrator 1 complex;cytosol;intracellular;nucleus	-	-	28.6807	28.6883	28.6346	28.9351	28.7519	28.7566	47	47	47	25.9	25.9	25.9	250.55	0	107.04	2322100000	89	1	-0.90186	E9PZJ8;A0A1W2P6I6;A0A1W2P891	-	-
Q9CQV5	28S ribosomal protein S24, mitochondrial	Mrps24	-	-	1.10016	0.0794036	1.13481	0.182448	structural constituent of ribosome	mitochondrial translation;translation	mitochondrial ribosome;mitochondrial small ribosomal subunit;mitochondrion;ribosome	Metabolism of proteins;Mitochondrial translation;Mitochondrial translation elongation;Mitochondrial translation termination;Translation	-	25.8012	25.7798	25.7115	25.4445	25.6943	25.6063	5	5	5	35.9	35.9	35.9	18.901	0	16.789	274490000	11	1	1.02511	Q9CQV5	-	-
Q6IRU2	Tropomyosin alpha-4 chain	Tpm4	-	-	1.0981	0.0797811	1.08252	0.114396	actin binding;actin filament binding;identical protein binding;metal ion binding;protein heterodimerization activity;protein homodimerization activity;structural constituent of muscle	actin filament organization;muscle contraction	actin cytoskeleton;cortical cytoskeleton;cytoplasm;cytoskeleton;filamentous actin;muscle thin filament tropomyosin;podosome;stress fiber	Muscle contraction;Smooth Muscle Contraction;Striated Muscle Contraction	Cardiac muscle contraction;Dilated cardiomyopathy;Hypertrophic cardiomyopathy (HCM)	31.4008	31.3969	31.2881	31.2148	31.3119	31.2159	30	26	25	86.3	79	75.4	28.467	0	323.31	13587000000	148	1	0.767839	Q6IRU2	-	-
Q8VC85;A0A1B0GR26	U6 snRNA-associated Sm-like protein LSm1	Lsm1	-	-	1.09483	0.0803841	1.48886	0.574212	mRNA binding;pre-mRNA binding;protein binding;RNA binding;RNA cap binding	deadenylation-dependent decapping of nuclear-transcribed mRNA;histone mRNA catabolic process;mRNA processing;negative regulation of neuron differentiation;nuclear-transcribed mRNA catabolic process;RNA splicing;stem cell population maintenance	axon;cytoplasm;dendrite;Lsm1-7-Pat1 complex;messenger ribonucleoprotein complex;mRNA cap binding complex;neuronal cell body;nucleus;P-body	Deadenylation-dependent mRNA decay;Metabolism of RNA;mRNA decay by 5' to 3' exoribonuclease	RNA degradation	25.8017	25.2849	25.7426	24.8291	25.4042	24.8732	4	4	4	36.1	36.1	36.1	15.236	0	10.588	247170000	16	1	1.65669	Q8VC85;A0A1B0GR26	-	-
H3BJQ9;P53564;H3BKF6;H3BLS0	Homeobox protein cut-like;Homeobox protein cut-like 1	Cux1	-	-	1.09331	0.0806659	0.826914	-0.27419	chromatin binding;DNA binding;RNA polymerase II proximal promoter sequence-specific DNA binding;RNA polymerase II regulatory region sequence-specific DNA binding;sequence-specific DNA binding;transcriptional activator activity, RNA polymerase II distal enhancer sequence-specific DNA binding;transcriptional repressor activity, RNA polymerase II proximal promoter sequence-specific DNA binding	cellular response to organic substance;cognition;Golgi vesicle transport;inner ear auditory receptor cell differentiation;kidney development;lung development;multicellular organism development;negative regulation of transcription by RNA polymerase II;negative regulation of transcription, DNA-templated;positive regulation of dendrite morphogenesis;positive regulation of dendritic spine morphogenes…	cytoplasm;Golgi membrane;neuron projection;nucleus	Intra-Golgi and retrograde Golgi-to-ER traffic;Intra-Golgi traffic;Membrane Trafficking;Vesicle-mediated transport	-	27.3697	27.116	27.3033	27.3875	27.5249	27.6992	15	15	0	13.7	13.7	0	165.77	0	49.977	999920000	33	1	-1.25824	H3BJQ9;P53564;H3BKF6;H3BLS0;H3BJL7;P70298	-	-
Q9CZ28;A2A6M1	Vacuolar-sorting protein SNF8	Snf8	-	-	1.09047	0.0811951	0.856686	-0.223162	channel regulator activity;protein C-terminus binding;protein homodimerization activity;protein N-terminus binding;transcription factor binding	early endosome to late endosome transport;endocytic recycling;multivesicular body sorting pathway;positive regulation of exosomal secretion;positive regulation of gene expression;positive regulation of protein catabolic process;protein transport;protein transport to vacuole involved in ubiquitin-dependent protein catabolic process via the multivesicular body sorting pathway;regulation of multives…	cytoplasm;cytosol;endosome;endosome membrane;ESCRT II complex;late endosome membrane;membrane;nucleoplasm;nucleus;perinuclear region of cytoplasm;plasma membrane;recycling endosome;transcription factor complex	Endosomal Sorting Complex Required For Transport (ESCRT);Membrane Trafficking;Vesicle-mediated transport	Endocytosis	27.3677	27.3714	27.6369	27.6106	27.7054	27.7296	9	9	9	35.7	35.7	35.7	28.886	0	58.067	1044900000	28	1	-1.13732	Q9CZ28;A2A6M1	-	-
A0A0R4J0D3;Q3TDQ1	Dolichyl-diphosphooligosaccharide--protein glycosyltransferase subunit STT3B	Stt3b	-	-	1.08994	0.0812943	0.880574	-0.183484	dolichyl-diphosphooligosaccharide-protein glycotransferase activity;metal ion binding;oligosaccharyl transferase activity;transferase activity;transferase activity, transferring glycosyl groups	co-translational protein modification;glycoprotein catabolic process;post-translational protein modification;protein glycosylation;protein N-linked glycosylation via asparagine;response to unfolded protein;ubiquitin-dependent ERAD pathway	endoplasmic reticulum;endoplasmic reticulum membrane;integral component of membrane;membrane;oligosaccharyltransferase complex	-	N-Glycan biosynthesis;Protein processing in endoplasmic reticulum;Various types of N-glycan biosynthesis	29.3386	29.1832	29.3733	29.5489	29.5202	29.3764	15	15	15	18.1	18.1	18.1	93.314	0	123.31	3716700000	55	1	-1.02421	A0A0R4J0D3;Q3TDQ1	-	-
P97311;Q3ULG5	DNA replication licensing factor MCM6;DNA helicase	Mcm6	-	-	1.08702	0.0818427	1.15299	0.205376	ATP binding;ATP-dependent DNA helicase activity;DNA binding;DNA helicase activity;helicase activity;hydrolase activity;identical protein binding;nucleotide binding;protein binding;single-stranded DNA binding	cell cycle;DNA replication;DNA replication initiation;DNA unwinding involved in DNA replication	MCM complex;nucleoplasm;nucleus	Activation of ATR in response to replication stress;Activation of the pre-replicative complex;Assembly of the pre-replicative complex;Cell Cycle;Cell Cycle Checkpoints;Cell Cycle, Mitotic;DNA Replication;DNA Replication Pre-Initiation;G1/S Transition;G2/M Checkpoints;M/G1 Transition;Mitotic G1-G1/S phases;Orc1 removal from chromatin;S Phase;Switching of origins to a post-replicative state;Synthes…	Cell cycle;Cell cycle - yeast;DNA replication;Meiosis - yeast	31.9644	31.7965	32.0681	31.658	31.7887	31.7661	49	49	49	62	62	62	92.866	0	323.31	20217000000	287	1	1.08765	P97311;Q3ULG5	-	-
Q8CEC0	Nuclear pore complex protein Nup88	Nup88	-	-	1.08268	0.0826647	1.16061	0.214885	structural constituent of nuclear pore;transporter activity	mitotic cell cycle;mRNA export from nucleus;mRNA transport;nucleocytoplasmic transport;protein import into nucleus;protein transport;ribosomal large subunit export from nucleus;ribosomal small subunit export from nucleus	nuclear pore;nucleoplasm;nucleus	Cell Cycle;Cell Cycle, Mitotic;Cellular response to heat stress;Cellular responses to external stimuli;Cellular responses to stress;Gene expression (Transcription);Gene Silencing by RNA;Glucose metabolism;Glycolysis;M Phase;Metabolism;Metabolism of carbohydrates;Metabolism of non-coding RNA;Metabolism of proteins;Metabolism of RNA;Mitotic Prophase;Nuclear Envelope Breakdown;Nuclear Pore Complex (…	RNA transport	26.9908	26.7213	26.8952	26.5546	26.7083	26.6996	13	13	13	26.2	26.2	26.2	84.937	0	37.001	602350000	15	1	1.11163	Q8CEC0	-	-
Q9JKY0	Cell differentiation protein RCD1 homolog	Rqcd1	-	-	1.08221	0.0827542	1.17953	0.238218	epidermal growth factor receptor binding;kinase binding;protein binding;protein domain specific binding;protein homodimerization activity	cytokine-mediated signaling pathway;gene silencing by RNA;mRNA catabolic process;negative regulation of intracellular estrogen receptor signaling pathway;negative regulation of translation;nuclear-transcribed mRNA catabolic process, deadenylation-dependent decay;positive regulation of epidermal growth factor receptor signaling pathway;positive regulation of ligand-dependent nuclear receptor trans…	CCR4-NOT complex;CCR4-NOT core complex;cytoplasm;nucleus;P-body;protein-containing complex	Gene expression (Transcription);Generic Transcription Pathway;RNA Polymerase II Transcription;TP53 regulates transcription of additional cell cycle genes whose exact role in the p53 pathway remain uncertain;TP53 Regulates Transcription of Cell Cycle Genes;Transcriptional Regulation by TP53	RNA degradation	27.5458	27.6521	27.8029	27.2947	27.5402	27.4511	12	12	12	45.8	45.8	45.8	33.601	0	61.499	1142700000	31	1	1.17071	Q9JKY0	-	-
O88630	Golgi SNAP receptor complex member 1	Gosr1	-	-	1.08068	0.0830462	1.07721	0.107305	SNAP receptor activity;SNARE binding	ER to Golgi vesicle-mediated transport;intra-Golgi vesicle-mediated transport;protein transport;regulation of vesicle targeting, to, from or within Golgi;retrograde transport, endosome to Golgi;vesicle fusion;vesicle-mediated transport	cis-Golgi network;cytosol;Golgi apparatus;Golgi medial cisterna;Golgi membrane;integral component of membrane;membrane;SNARE complex	Asparagine N-linked glycosylation;COPI-mediated anterograde transport;ER to Golgi Anterograde Transport;Intra-Golgi and retrograde Golgi-to-ER traffic;Intra-Golgi traffic;Membrane Trafficking;Metabolism of proteins;Post-translational protein modification;Transport to the Golgi and subsequent modification;Vesicle-mediated transport	SNARE interactions in vesicular transport	26.4063	26.4997	26.5223	26.4289	26.3317	26.3459	5	5	5	27.6	27.6	27.6	28.489	0	40.062	423070000	14	1	0.731567	O88630	-	-
A0A0R4J034;Q99K01	Pyridoxal-dependent decarboxylase domain-containing protein 1	Pdxdc1	-	-	1.07974	0.0832262	0.827806	-0.272636	cadherin binding;carboxy-lyase activity;catalytic activity;lyase activity;pyridoxal phosphate binding	carboxylic acid metabolic process	Golgi apparatus;intracellular membrane-bounded organelle	-	-	30.2429	30.1315	29.8582	30.4127	30.3314	30.3064	31	31	31	51.2	51.2	51.2	87.479	0	323.31	6535100000	135	1	-1.24662	A0A0R4J034;Q99K01;D3YZA7	-	-
G3X8U8;O88622;E9Q088	Poly(ADP-ribose) glycohydrolase	Parg	-	-	1.07605	0.0839363	0.739155	-0.436052	hydrolase activity;hydrolase activity, acting on glycosyl bonds;poly(ADP-ribose) glycohydrolase activity	ATP generation from poly-ADP-D-ribose;carbohydrate metabolic process;cellular response to DNA damage stimulus;detection of bacterium;metabolic process	cytosol;intracellular membrane-bounded organelle;nucleoplasm;nucleus	Base Excision Repair;DNA Repair;POLB-Dependent Long Patch Base Excision Repair;Resolution of Abasic Sites (AP sites);Resolution of AP sites via the multiple-nucleotide patch replacement pathway	-	24.3511	24.1221	24.2575	25.0295	24.5662	24.4432	5	5	5	6.7	6.7	6.7	108.55	0	14.53	124910000	9	1	-1.50111	G3X8U8;O88622;E9Q088;E9Q7T9;E9Q954	-	-
Q63810	Calcineurin subunit B type 1	Ppp3r1	-	-	1.07533	0.0840756	1.16924	0.225573	calcium ion binding;calcium-dependent protein serine/threonine phosphatase activity;cyclosporin A binding;enzyme binding;metal ion binding;phosphatase binding;phosphoprotein phosphatase activity;protein binding;protein domain specific binding	branching involved in blood vessel morphogenesis;calcineurin-NFAT signaling cascade;defense response;epithelial to mesenchymal transition;glycogen metabolic process;heart development;lung epithelial cell differentiation;myelination in peripheral nervous system;positive regulation of transcription by RNA polymerase II;protein dephosphorylation;protein import into nucleus;protein localization to nu…	calcineurin complex;cytoplasm;cytosol;membrane;plasma membrane;sarcolemma	Activation of BAD and translocation to mitochondria;Activation of BH3-only proteins;Apoptosis;Beta-catenin independent WNT signaling;Ca2+ pathway;CLEC7A (Dectin-1) induces NFAT activation;CLEC7A (Dectin-1) signaling;C-type lectin receptors (CLRs);Fc epsilon receptor (FCERI) signaling;FCERI mediated Ca+2 mobilization;Immune System;Innate Immune System;Intrinsic Pathway for Apoptosis;Programmed Cel…	Alzheimer's disease;Amyotrophic lateral sclerosis (ALS);Apoptosis;Axon guidance;B cell receptor signaling pathway;Calcium signaling pathway;ko05152;Long-term potentiation;MAPK signaling pathway;Natural killer cell mediated cytotoxicity;Oocyte meiosis;T cell receptor signaling pathway;VEGF signaling pathway;Wnt signaling pathway	28.1381	28.2156	27.9091	27.9045	27.7915	27.8901	9	9	9	71.8	71.8	71.8	19.3	0	36.256	1340400000	31	1	1.13579	Q63810;Q63811	-	-
Q9DCT4;Q9CY21;F6VT90;D3YYK7	Probable 18S rRNA (guanine-N(7))-methyltransferase	Wbscr22	-	-	1.07259	0.0846077	0.767778	-0.381238	methyltransferase activity;protein heterodimerization activity;rRNA (guanine) methyltransferase activity;transferase activity	chromatin organization;metabolic process;methylation;positive regulation of rRNA processing;regulation of transcription, DNA-templated;ribosome biogenesis;rRNA (guanine-N7)-methylation;rRNA processing;transcription, DNA-templated	cytoplasm;nucleolus;nucleoplasm;nucleus;perinuclear region of cytoplasm	-	Histidine metabolism;Polycyclic aromatic hydrocarbon degradation;Tyrosine metabolism	26.4235	26.3464	26.2353	26.9805	26.7339	26.4345	7	7	7	35.5	35.5	35.5	28.87	0	103.45	510000000	21	1	-1.42749	Q9DCT4;Q9CY21;F6VT90;D3YYK7;D3Z1S2;A0A0J9YVD6;D3YWZ3	-	-
E9QL80;Q91YX5;D3YVK0	Acyl-CoA:lysophosphatidylglycerol acyltransferase 1	Lpgat1	-	-	1.06909	0.0852923	0.709966	-0.494179	molecular_function;transferase activity;transferase activity, transferring acyl groups	biological_process;lipid metabolic process;metabolic process;phospholipid biosynthetic process;positive regulation of fatty acid biosynthetic process	cellular_component;cytoplasm;endoplasmic reticulum;endoplasmic reticulum membrane;integral component of membrane;membrane	Acyl chain remodelling of PG;Glycerophospholipid biosynthesis;Metabolism;Metabolism of lipids;Phospholipid metabolism	Glycerophospholipid metabolism	25.7729	25.8176	25.2036	26.2189	26.1403	25.9175	7	7	7	15.9	15.9	15.9	47	0	11.063	271500000	21	1	-1.55765	E9QL80;Q91YX5;D3YVK0	-	-
Q91WD1	DNA-directed RNA polymerase III subunit RPC4	Polr3d	-	-	1.06829	0.0854496	0.829244	-0.270131	chromatin binding;DNA binding;DNA-directed 5'-3' RNA polymerase activity;RNA polymerase III activity	defense response to virus;immune system process;innate immune response;positive regulation of innate immune response;positive regulation of interferon-beta production;transcription by RNA polymerase III	cytosol;DNA-directed RNA polymerase III complex;nuclear chromatin;nuclear speck;nucleoplasm;nucleus	Gene expression (Transcription);RNA Polymerase III Transcription;RNA Polymerase III Transcription Initiation;RNA Polymerase III Transcription Initiation From Type 1 Promoter;RNA Polymerase III Transcription Initiation From Type 2 Promoter;RNA Polymerase III Transcription Initiation From Type 3 Promoter	Cytosolic DNA-sensing pathway;Purine metabolism;Pyrimidine metabolism;RNA polymerase	25.3136	24.9738	25.0901	25.267	25.4693	25.4516	5	5	5	14.3	14.3	14.3	44.356	0	14.117	207900000	17	1	-1.23434	Q91WD1	-	-
Q8R3C6;A0A0J9YUT8	Probable RNA-binding protein 19	Rbm19	-	-	1.0679	0.0855264	1.17211	0.229102	nucleic acid binding;RNA binding	multicellular organism development;positive regulation of embryonic development	chromosome;cytoplasm;nucleolus;nucleoplasm;nucleus	-	-	26.0835	26.1454	26.0032	25.8368	26.0131	25.6949	14	14	14	20.3	20.3	20.3	106.08	0	62.484	330940000	25	1	1.14077	Q8R3C6;A0A0J9YUT8	-	-
Q9Z1D1	Eukaryotic translation initiation factor 3 subunit G	Eif3g	-	-	1.06772	0.0855618	1.10155	0.139535	nucleic acid binding;protein binding;RNA binding;translation initiation factor activity	translation;translational initiation;viral translational termination-reinitiation	cytoplasm;cytosol;eukaryotic translation initiation factor 3 complex;nucleus;perinuclear region of cytoplasm	Activation of the mRNA upon binding of the cap-binding complex and eIFs, and subsequent binding to 43S;Cap-dependent Translation Initiation;Eukaryotic Translation Initiation;Formation of a pool of free 40S subunits;Formation of the ternary complex, and subsequently, the 43S complex;L13a-mediated translational silencing of Ceruloplasmin expression;Metabolism of proteins;Ribosomal scanning and star…	RNA transport	31.0517	31.1266	31.1775	30.9076	31.0738	30.9558	22	22	22	70.3	70.3	70.3	35.638	0	223.25	11545000000	149	1	0.864415	Q9Z1D1	-	-
P61082;F7CDT0;F6WMC0	NEDD8-conjugating enzyme Ubc12	Ube2m	-	-	1.06705	0.0856939	0.893679	-0.162172	ATP binding;NEDD8 transferase activity;nucleotide binding;transferase activity;ubiquitin protein ligase activity;ubiquitin protein ligase binding;ubiquitin-protein transferase activity	cellular protein modification process;positive regulation of neuron apoptotic process;protein neddylation;protein ubiquitination	cytoplasm	Adaptive Immune System;Antigen processing: Ubiquitination & Proteasome degradation;Class I MHC mediated antigen processing & presentation;CLEC7A (Dectin-1) signaling;C-type lectin receptors (CLRs);Cytokine Signaling in Immune system;Dectin-1 mediated noncanonical NF-kB signaling;Immune System;Innate Immune System;Metabolism of proteins;Neddylation;NIK-->noncanonical NF-kB signaling;Post-translati…	Ubiquitin mediated proteolysis	29.8552	29.6954	29.758	30.0381	29.8965	29.8604	9	9	9	45.9	45.9	45.9	20.9	0	27.804	5051400000	53	1	-0.945995	P61082;F7CDT0;F6WMC0;G5E919	-	-
P47738;A0A0G2JEU1	Aldehyde dehydrogenase, mitochondrial	Aldh2	-	-	1.0665	0.0858025	0.918713	-0.122314	aldehyde dehydrogenase (NAD) activity;NAD binding;oxidoreductase activity;oxidoreductase activity, acting on the aldehyde or oxo group of donors, NAD or NADP as acceptor;protein binding	ethanol catabolic process;metabolic process;oxidation-reduction process	mitochondrial matrix;mitochondrion	Biological oxidations;Ethanol oxidation;Metabolism;Metabolism of serotonin;Neuronal System;Neurotransmitter clearance;Phase I - Functionalization of compounds;Serotonin clearance from the synaptic cleft;Transmission across Chemical Synapses	Arginine and proline metabolism;Ascorbate and aldarate metabolism;beta-Alanine metabolism;Chloroalkane and chloroalkene degradation;Fatty acid metabolism;Glycerolipid metabolism;Glycolysis / Gluconeogenesis;Histidine metabolism;Limonene and pinene degradation;Lysine degradation;Pentose and glucuronate interconversions;Propanoate metabolism;Pyruvate metabolism;Tryptophan metabolism;Valine, leucine…	31.2206	31.1765	31.3164	31.3079	31.3469	31.4256	31	31	28	60.1	60.1	56.8	56.537	0	323.31	13719000000	239	1	-0.794755	P47738;A0A0G2JEU1;A0A0G2JFQ0;A0A0G2JF60;D3YYF3	-	-
B0R0C1;Q8CFC2;F7CGS5;F6SWU2	Myelin transcription factor 1	Myt1	-	-	1.06641	0.0858203	1.21518	0.281166	DNA binding;DNA binding transcription factor activity;enhancer sequence-specific DNA binding;metal ion binding;protein binding;RNA polymerase II regulatory region sequence-specific DNA binding;transcriptional activator activity, RNA polymerase II transcription regulatory region sequence-specific DNA binding;zinc ion binding	cell differentiation;cellular glucose homeostasis;diaphragm development;endocrine pancreas development;multicellular organism development;negative regulation of gene expression;nervous system development;positive regulation of gene expression;positive regulation of transcription by RNA polymerase II;post-embryonic development;regulation of hormone metabolic process;regulation of insulin secretion…	cytosol;nucleoplasm;nucleus	-	-	25.7185	NaN	25.8595	NaN	25.4549	25.5608	8	8	8	11.4	11.4	11.4	128.67	0	26.527	249000000	12	1	1.4944	B0R0C1;Q8CFC2;F7CGS5;F6SWU2	-	-
A0A1L1STE6;Q9D6R2	Isocitrate dehydrogenase [NAD] subunit alpha, mitochondrial	Idh3a	-	-	1.06591	0.0859192	1.10736	0.147124	isocitrate dehydrogenase (NAD+) activity;magnesium ion binding;metal ion binding;NAD binding;oxidoreductase activity;oxidoreductase activity, acting on the CH-OH group of donors, NAD or NADP as acceptor	oxidation-reduction process;tricarboxylic acid cycle	mitochondrion;myelin sheath	Citric acid cycle (TCA cycle);Metabolism;Pyruvate metabolism and Citric Acid (TCA) cycle;The citric acid (TCA) cycle and respiratory electron transport	Citrate cycle (TCA cycle)	32.2425	32.31	32.4385	32.1356	32.2387	32.1754	23	23	23	47.7	47.7	47.7	41.52	0	323.31	27998000000	234	1	0.892363	A0A1L1STE6;Q9D6R2	-	-
Q6DID7	Protein wntless homolog	Wls	-	-	1.06439	0.0862204	0.774069	-0.369466	protein binding;Wnt-protein binding	anterior/posterior axis specification;exocrine pancreas development;hindbrain development;intracellular protein transport;mesoderm formation;midbrain development;multicellular organism development;positive regulation of canonical Wnt signaling pathway;positive regulation of Wnt protein secretion;positive regulation of Wnt signaling pathway;Wnt protein secretion;Wnt signaling pathway	cytoplasmic vesicle;cytoplasmic vesicle membrane;dendrite cytoplasm;dendrite membrane;early endosome;early endosome membrane;endoplasmic reticulum;endoplasmic reticulum membrane;endosome;Golgi apparatus;Golgi membrane;integral component of membrane;membrane;plasma membrane;trans-Golgi network	Signal Transduction;Signaling by WNT;WNT ligand biogenesis and trafficking	-	24.4133	24.3014	24.0542	NaN	24.5553	24.6962	5	5	5	9.8	9.8	9.8	62.188	0	8.2993	122610000	7	1	-1.49796	Q6DID7	-	-
Q8BZ36	RAD50-interacting protein 1	Rint1	-	-	1.06412	0.086274	0.880942	-0.182881	-	cell cycle;Golgi vesicle transport;protein transport;regulation of ER to Golgi vesicle-mediated transport;regulation of signal transduction involved in mitotic G2 DNA damage checkpoint;vesicle-mediated transport	cytoplasm;Dsl1/NZR complex;endoplasmic reticulum;endoplasmic reticulum membrane;membrane	COPI-dependent Golgi-to-ER retrograde traffic;Golgi-to-ER retrograde transport;Intra-Golgi and retrograde Golgi-to-ER traffic;Membrane Trafficking;Vesicle-mediated transport	-	NaN	24.458	24.4945	24.6849	24.7392	24.5532	3	3	3	4.8	4.8	4.8	90.093	0	10.861	100090000	8	1	-1.05951	Q8BZ36	-	-
Q80UJ7;A0A1D5RLG3	Rab3 GTPase-activating protein catalytic subunit	Rab3gap1	-	-	1.06247	0.0866024	1.0941	0.129744	GTPase activator activity;Rab GTPase binding;Rab guanyl-nucleotide exchange factor activity	brain development;camera-type eye development;establishment of protein localization to endoplasmic reticulum membrane;excitatory postsynaptic potential;face morphogenesis;hypothalamus development;lipid particle organization;positive regulation of autophagosome assembly;positive regulation of endoplasmic reticulum tubular network organization;positive regulation of gene expression;positive regulat…	cytoplasm;endoplasmic reticulum tubular network;Golgi apparatus;lipid droplet;postsynapse;protein-containing complex;synapse	COPI-independent Golgi-to-ER retrograde traffic;Golgi-to-ER retrograde transport;Intra-Golgi and retrograde Golgi-to-ER traffic;Membrane Trafficking;RAB GEFs exchange GTP for GDP on RABs;Rab regulation of trafficking;Vesicle-mediated transport	-	29.3743	29.2966	29.4799	29.2326	29.2972	29.2318	32	32	32	42.5	42.5	42.5	110.2	0	136.39	3636600000	122	1	0.824356	Q80UJ7;A0A1D5RLG3	-	-
Q99ME9	Nucleolar GTP-binding protein 1	Gtpbp4	-	-	1.06241	0.0866144	1.05182	0.0728849	GTP binding;GTPase activity;nucleotide binding	maturation of LSU-rRNA from tricistronic rRNA transcript (SSU-rRNA, 5.8S rRNA, LSU-rRNA);negative regulation of cell migration;negative regulation of cell proliferation;negative regulation of cell-cell adhesion;negative regulation of collagen binding;negative regulation of DNA replication;negative regulation of protein ubiquitination;protein stabilization;regulation of cyclin-dependent protein se…	cytoplasm;cytosol;Golgi apparatus;nuclear membrane;nucleolus;nucleus;perinuclear region of cytoplasm	-	Ribosome biogenesis in eukaryotes	29.4008	29.4069	29.4443	29.3052	29.3265	29.4016	29	29	29	48.3	48.3	48.3	74.112	0	79.564	3756700000	99	1	0.551155	Q99ME9	-	-
Q7TPM6	Fibronectin type III and SPRY domain-containing protein 1	Fsd1	-	-	1.06191	0.0867142	0.893842	-0.161908	microtubule binding;protein homodimerization activity	cell cycle;cell division;cytoplasmic microtubule organization;protein homooligomerization;regulation of cell division;regulation of cytokinesis;regulation of mitotic spindle organization	centrosome;cleavage furrow;cytoplasm;cytoskeleton;intracellular;microtubule;microtubule organizing center;nucleus	-	-	27.7057	27.8348	27.7371	27.9799	27.8008	27.9827	14	14	14	45.2	45.2	45.2	55.524	0	92.41	1257400000	37	1	-0.943232	Q7TPM6	-	-
Q80W00	Serine/threonine-protein phosphatase 1 regulatory subunit 10	Ppp1r10	-	-	1.06045	0.0870062	0.844063	-0.244577	DNA binding;metal ion binding;protein binding;protein phosphatase inhibitor activity;RNA binding	negative regulation of cardiac muscle cell apoptotic process;negative regulation of mitotic DNA damage checkpoint;negative regulation of phosphoprotein phosphatase activity;positive regulation of telomere maintenance	chromatin;nuclear body;nuclear chromosome, telomeric region;nucleoplasm;nucleus;PTW/PP1 phosphatase complex	-	-	27.4905	27.6271	27.5135	27.9637	27.7831	27.6181	17	17	17	20.7	20.7	20.7	94.371	0	31.741	1062600000	39	1	-1.17369	Q80W00;S4R164	-	-
Q60749	KH domain-containing, RNA-binding, signal transduction-associated protein 1	Khdrbs1	-	-	1.05941	0.0872148	1.14995	0.201566	identical protein binding;nucleic acid binding;poly(A) binding;poly(U) RNA binding;protein binding;protein domain specific binding;protein heterodimerization activity;protein-containing complex binding;RNA binding;SH2 domain binding;SH3 domain binding;SH3/SH2 adaptor activity	cell cycle;cell surface receptor signaling pathway;mRNA processing;negative regulation of transcription, DNA-templated;positive regulation of RNA export from nucleus;positive regulation of signal transduction;positive regulation of translational initiation;protein complex oligomerization;regulation of mRNA splicing, via spliceosome;regulation of RNA export from nucleus;regulation of transcription…	cytoplasm;Grb2-Sos complex;membrane;nucleoplasm;nucleus	PTK6 Regulates Proteins Involved in RNA Processing;Signal Transduction;Signaling by Non-Receptor Tyrosine Kinases;Signaling by PTK6	-	32.0322	32.1211	32.1665	31.7568	32.0324	31.9259	13	13	13	24.2	24.2	24.2	48.37	0	125.7	22752000000	98	1	1.06419	Q60749;Q9R226;Q9WU01;A0A087WSL3;A0A087WR32	-	-
Q8K1L5;G3UZ30;A5A4Y9	Protein phosphatase 1 regulatory subunit 11	Ppp1r11	-	-	1.05892	0.0873132	1.35015	0.433121	protein binding;protein phosphatase 1 binding;protein phosphatase inhibitor activity;protein serine/threonine phosphatase inhibitor activity;transferase activity;ubiquitin protein ligase activity	defense response to Gram-positive bacterium;negative regulation of cytokine secretion;negative regulation of phosphoprotein phosphatase activity;protein ubiquitination;ubiquitin-dependent protein catabolic process	cytoplasm;nucleus;protein phosphatase type 1 complex	-	-	30.5811	30.9906	30.6477	30.5643	30.0648	30.2909	6	6	6	41.2	41.2	41.2	14.544	0	33.595	7156200000	31	1	1.48225	Q8K1L5;G3UZ30;A5A4Y9	-	-
P63037;B1AXY1;B1AXY0	DnaJ homolog subfamily A member 1	Dnaja1	-	-	1.05785	0.0875286	1.05378	0.0755742	ATP binding;ATPase activator activity;C3HC4-type RING finger domain binding;chaperone binding;G-protein coupled receptor binding;heat shock protein binding;Hsp70 protein binding;low-density lipoprotein particle receptor binding;metal ion binding;protein binding;Tat protein binding;ubiquitin protein ligase binding;unfolded protein binding	androgen receptor signaling pathway;DNA damage response, detection of DNA damage;flagellated sperm motility;negative regulation of apoptotic process;negative regulation of establishment of protein localization to mitochondrion;negative regulation of JUN kinase activity;negative regulation of nitrosative stress-induced intrinsic apoptotic signaling pathway;negative regulation of protein ubiquitina…	cytoplasm;cytosol;endoplasmic reticulum;intracellular membrane-bounded organelle;membrane;microtubule cytoskeleton;mitochondrion;nucleus;perinuclear region of cytoplasm;ubiquitin ligase complex	-	Protein processing in endoplasmic reticulum	31.3443	31.3892	31.3161	31.2936	31.2229	31.3064	24	24	24	71.5	71.5	71.5	44.868	0	323.31	13473000000	176	1	0.565799	P63037;B1AXY1;B1AXY0;B1AXX9	-	-
Q91YP2	Neurolysin, mitochondrial	Nln	-	-	1.05766	0.0875669	1.20982	0.274792	hydrolase activity;metal ion binding;metalloendopeptidase activity;metallopeptidase activity;peptidase activity;peptide binding	peptide metabolic process;proteolysis;regulation of gluconeogenesis;regulation of skeletal muscle fiber differentiation	cytoplasm;mitochondrial intermembrane space;mitochondrion;plasma membrane	Class A/1 (Rhodopsin-like receptors);GPCR ligand binding;Peptide ligand-binding receptors;Signal Transduction;Signaling by GPCR	Renin-angiotensin system	29.092	28.908	29.3133	28.8742	28.8527	28.7621	22	22	22	40.3	40.3	40.3	80.428	0	101.59	2740100000	87	1	1.23732	Q91YP2	-	-
Q60864	Stress-induced-phosphoprotein 1	Stip1	-	-	1.05689	0.0877223	0.981288	-0.0272509	Hsp90 protein binding;protein binding	-	chaperone complex;cytoplasm;cytosol;myelin sheath;nucleus;protein-containing complex	Cellular responses to external stimuli;Cellular responses to stress;HSP90 chaperone cycle for steroid hormone receptors (SHR)	Prion diseases	34.1003	34.1155	34.1076	34.1249	34.1576	34.1226	61	61	61	72.2	72.2	72.2	62.581	0	323.31	98872000000	643	1	-0.243061	Q60864	-	-
Q8R366;G3UYZ1;A0A0R4J117;D3Z4Q8	Immunoglobulin superfamily member 8	Igsf8	-	-	1.05614	0.0878739	1.36104	0.44471	protein binding	regulation of cell motility	axon;integral component of membrane;membrane;myelin sheath;plasma membrane;synapse	-	-	25.961	25.6751	26.1793	25.6854	25.5591	25.2368	6	6	6	12.3	12.3	12.3	65.01	0	13.829	325890000	13	1	1.49304	Q8R366;G3UYZ1;A0A0R4J117;D3Z4Q8	-	-
P97376	Protein FRG1	Frg1	-	-	1.05573	0.0879569	0.792311	-0.335862	actin binding;actin filament binding;RNA binding	mRNA processing;muscle organ development;ribosome biogenesis;RNA splicing;rRNA processing	Cajal body;catalytic step 2 spliceosome;cytoplasm;nucleolus;nucleus;spliceosomal complex;striated muscle dense body;Z disc	-	-	28.7643	28.3626	28.3753	28.705	28.9461	28.8586	11	11	11	48.4	48.4	48.4	29.127	0	50.201	2142500000	42	1	-1.34622	P97376	-	-
A2ARP8;Q9QYR6	Microtubule-associated protein 1A;MAP1A heavy chain;MAP1 light chain LC2	Map1a	-	-	1.05132	0.0888546	0.91548	-0.127399	actin binding;cytoskeletal adaptor activity;ionotropic glutamate receptor binding;microtubule binding;protein binding;tubulin binding	anterograde axonal protein transport;associative learning;memory;microtubule cytoskeleton organization;negative regulation of proteasomal ubiquitin-dependent protein catabolic process;photoreceptor cell maintenance;positive regulation of cellular protein localization;positive regulation of protein localization to cell surface;regulation of synaptic plasticity;retrograde axonal protein transport;s…	axon cytoplasm;cytoplasm;cytoskeleton;cytosol;microtubule;photoreceptor outer segment;postsynaptic density	-	-	29.8554	29.8102	29.89	30.0802	29.9068	29.9507	47	45	45	22.2	21.5	21.5	325.88	0	212.51	5225000000	145	1	-0.811795	A2ARP8;Q9QYR6	-	-
P17751;H7BXC3	Triosephosphate isomerase	Tpi1	-	-	1.04776	0.089586	1.2025	0.266032	catalytic activity;isomerase activity;triose-phosphate isomerase activity;ubiquitin protein ligase binding	gluconeogenesis;glucose metabolic process;glyceraldehyde-3-phosphate biosynthetic process;glyceraldehyde-3-phosphate metabolic process;glycerol catabolic process;glycolytic process;metabolic process;multicellular organism development;pentose-phosphate shunt	cytosol	Gluconeogenesis;Glucose metabolism;Glycolysis;Metabolism;Metabolism of carbohydrates	Carbon fixation in photosynthetic organisms;Fructose and mannose metabolism;Glycolysis / Gluconeogenesis;Inositol phosphate metabolism	33.8868	33.7003	33.7057	33.324	33.6784	33.4923	19	19	19	62.9	62.9	62.9	32.191	0	323.31	70266000000	345	1	1.21318	P17751;H7BXC3	-	-
O88967	ATP-dependent zinc metalloprotease YME1L1	Yme1l1	-	-	1.04669	0.089807	1.05027	0.0707626	ATP binding;ATP-dependent peptidase activity;hydrolase activity;metal ion binding;metalloendopeptidase activity;metallopeptidase activity;nucleotide binding;peptidase activity	cell proliferation;mitochondrial protein catabolic process;mitochondrial protein processing;mitochondrion organization;negative regulation of apoptotic process;protein hexamerization;protein quality control for misfolded or incompletely synthesized proteins;proteolysis	integral component of membrane;membrane;mitochondrial inner membrane;mitochondrion;nuclear body	Mitochondrial calcium ion transport;Processing of SMDT1;Transport of small molecules	-	29.4379	29.365	29.4355	29.3837	29.3242	29.3183	22	22	22	40.1	40.1	40.1	80.027	0	165.74	3585600000	104	1	0.537057	O88967	-	-
Q9DBG3;H3BIY9;H3BKM0	AP-2 complex subunit beta;AP complex subunit beta	Ap2b1	-	-	1.04664	0.0898173	0.891387	-0.165876	clathrin binding;protein binding;protein-containing complex binding	aorta development;cardiac septum development;clathrin coat assembly;coronary vasculature development;endocytosis;heart development;intracellular protein transport;negative regulation of neuron death;neurotransmitter receptor internalization;positive regulation of endocytosis;positive regulation of protein localization to membrane;protein transport;ventricular septum development;vesicle-mediated t…	AP-2 adaptor complex;clathrin adaptor complex;clathrin coat;clathrin-coated pit;cytoplasm;membrane;membrane coat;plasma membrane;trans-Golgi network	Adaptive Immune System;Axon guidance;Beta-catenin independent WNT signaling;Cargo recognition for clathrin-mediated endocytosis;Clathrin-mediated endocytosis;Developmental Biology;Glutamate binding, activation of AMPA receptors and synaptic plasticity;Immune System;L1CAM interactions;LDL clearance;Membrane Trafficking;MHC class II antigen presentation;Neuronal System;Neurotransmitter receptors an…	Endocrine and other factor-regulated calcium reabsorption;Endocytosis;Huntington's disease	31.8152	31.7296	31.8105	31.8281	32.067	31.9578	52	52	30	59.8	59.8	39.4	104.58	0	323.31	20539000000	346	1	-0.950833	Q9DBG3;H3BIY9;H3BKM0;H3BJ06;Q5SWR0	-	-
A0A0R4J0I9;Q91ZX7	Prolow-density lipoprotein receptor-related protein 1;Low-density lipoprotein receptor-related protein 1 85 kDa subunit;Low-density lipoprotein receptor-related protein 1 515 kDa subunit;Low-density lipoprotein receptor-related protein 1 intracellular domain	Lrp1	-	-	1.04647	0.0898525	0.827625	-0.272951	alpha-2 macroglobulin receptor activity;apolipoprotein binding;calcium ion binding;clathrin heavy chain binding;metal ion binding;protein binding;protein-containing complex binding	aging;amyloid-beta clearance;aorta morphogenesis;apoptotic cell clearance;astrocyte activation involved in immune response;cardiac septum development;cell proliferation;cellular response to amyloid-beta;cerebral cortex development;cholesterol metabolic process;coronary vasculature development;endocytosis;lipoprotein metabolic process;multicellular organism development;negative regulation of neuro…	basolateral plasma membrane;clathrin-coated pit;clathrin-coated vesicle;cytoplasm;dendrite;early endosome;endosome;integral component of membrane;integral component of plasma membrane;membrane;neuronal cell body;nucleus;perinuclear region of cytoplasm;plasma membrane;receptor complex	Binding and Uptake of Ligands by Scavenger Receptors;G alpha (i) signalling events;GPCR downstream signalling;Metabolism;Metabolism of fat-soluble vitamins;Metabolism of vitamins and cofactors;Retinoid metabolism and transport;Scavenging of heme from plasma;Signal Transduction;Signaling by GPCR;Vesicle-mediated transport;Visual phototransduction	Alzheimer's disease;Malaria	25.9591	25.9526	25.9402	26.3978	25.9875	26.2854	14	14	14	4.1	4.1	4.1	504.77	0	32.405	377250000	17	1	-1.22657	A0A0R4J0I9;Q91ZX7;Q3U5J2	-	-
P47867	Secretogranin-3	Scg3	-	-	1.04506	0.0901447	0.854126	-0.227479	-	-	cytoplasmic vesicle;extracellular region;membrane;transport vesicle;transport vesicle membrane	Hemostasis;Metabolism of proteins;Platelet activation, signaling and aggregation;Platelet degranulation;Post-translational protein modification;Post-translational protein phosphorylation;Regulation of Insulin-like Growth Factor (IGF) transport and uptake by Insulin-like Growth Factor Binding Proteins (IGFBPs);Response to elevated platelet cytosolic Ca2+	-	28.4638	28.2277	28.4554	28.5942	28.7327	28.5025	21	21	21	65.6	65.6	65.6	53.326	0	144.96	1890900000	50	1	-1.12472	P47867;A0A1L1SV66	-	-
Q9EQF6	Dihydropyrimidinase-related protein 5	Dpysl5	-	-	1.04469	0.0902215	1.11623	0.158632	hydrolase activity;hydrolase activity, acting on carbon-nitrogen (but not peptide) bonds;microtubule binding;protein binding	axon guidance;nervous system development	cytoplasm;dendrite;neuronal cell body	Axon guidance;CRMPs in Sema3A signaling;Developmental Biology;Semaphorin interactions	Axon guidance	29.1878	29.0992	29.0723	28.8438	28.9841	29.0556	22	22	22	49.6	49.6	49.6	61.516	0	92.254	3044200000	50	1	0.925878	Q9EQF6;Q3SYJ1	-	-
Q61553	Fascin	Fscn1	-	-	1.04411	0.0903421	0.851759	-0.231483	actin binding;actin filament binding;cadherin binding;drug binding;protein binding;protein binding, bridging	actin cytoskeleton organization;actin filament bundle assembly;actin filament organization;anatomical structure morphogenesis;cell migration;cell motility;cell-cell junction assembly;establishment of apical/basal cell polarity;establishment or maintenance of cell polarity;microspike assembly;positive regulation of extracellular matrix disassembly;positive regulation of filopodium assembly;positiv…	actin cytoskeleton;cell junction;cell projection;cell projection membrane;cell-cell junction;cytoplasm;cytoskeleton;cytosol;filamentous actin;filopodium;growth cone;invadopodium;lamellipodium;microspike;microvillus;myelin sheath;podosome;ruffle;stress fiber	-	-	32.4655	32.6338	32.4674	32.8588	32.579	32.8233	38	38	38	70.6	70.6	70.6	54.507	0	323.31	33230000000	323	1	-1.13391	Q61553;A0A0G2JDU7;F7BDR1	-	-
A0A0G2JDP0;O35387;A0A0G2JFF9;A0A0G2JEE6;A0A0G2JE46	HCLS1-associated protein X-1	Hax1	-	-	1.04304	0.0905649	1.26064	0.334153	interleukin-1 binding;protein binding;protein N-terminus binding	cell surface receptor signaling pathway;cellular response to cytokine stimulus;negative regulation of apoptotic process;positive regulation of actin cytoskeleton reorganization;positive regulation of granulocyte differentiation;positive regulation of peptidyl-serine phosphorylation;positive regulation of peptidyl-tyrosine phosphorylation;positive regulation of phosphatidylinositol 3-kinase signal…	actin cytoskeleton;cell cortex;cytoplasm;cytoplasmic vesicle;endoplasmic reticulum;lamellipodium;membrane;mitochondrial intermembrane space;mitochondrial outer membrane;mitochondrion;nuclear membrane;nucleus;P-body;plasma membrane;sarcoplasmic reticulum;transcription factor complex	-	-	25.792	25.9595	26.1055	25.8582	25.5094	25.487	6	6	6	36.1	36.1	36.1	31.315	0	34.611	302150000	20	1	1.33401	A0A0G2JDP0;O35387;A0A0G2JFF9;A0A0G2JEE6;A0A0G2JE46;A0A0G2JGG5;A0A0G2JGR0;A0A0G2JFE1	-	-
Q8CG48	Structural maintenance of chromosomes protein 2	Smc2	-	-	1.04114	0.090962	1.12867	0.174629	ATP binding;nucleotide binding;protein binding;protein heterodimerization activity	cell cycle;cell division;chromosome condensation;chromosome organization;kinetochore organization;meiotic chromosome condensation;meiotic chromosome segregation;mitotic chromosome condensation	chromosome;condensed chromosome;condensin complex;cytoplasm;nuclear chromosome;nucleolus;nucleus	Cell Cycle;Cell Cycle, Mitotic;Condensation of Prometaphase Chromosomes;Condensation of Prophase Chromosomes;M Phase;Mitotic Prometaphase;Mitotic Prophase	Cell cycle - yeast	30.2415	30.0666	30.3267	30.0006	30.0478	30.0625	48	48	48	45.2	45.2	45.2	134.24	0	323.31	6265600000	160	1	0.976756	Q8CG48;B1AWH6	-	-
Q9JIF0;A0A171KXD3;A0A140LHF7;A0A140LJF4	Protein arginine N-methyltransferase 1	Prmt1	-	-	1.041	0.0909913	1.07072	0.0985826	[cytochrome c]-arginine N-methyltransferase activity;enzyme binding;histone methyltransferase activity;histone methyltransferase activity (H4-R3 specific);histone-arginine N-methyltransferase activity;identical protein binding;methyl-CpG binding;methyltransferase activity;mitogen-activated protein kinase p38 binding;N-methyltransferase activity;protein binding;protein heterodimerization activity;…	histone arginine methylation;histone H4-R3 methylation;histone methylation;in utero embryonic development;methylation;negative regulation of megakaryocyte differentiation;neuron projection development;peptidyl-arginine methylation;peptidyl-arginine methylation, to asymmetrical-dimethyl arginine;peptidyl-arginine omega-N-methylation;positive regulation of cell proliferation;positive regulation of …	cytoplasm;cytosol;membrane;methylosome;nucleoplasm;nucleus;plasma membrane	Chromatin modifying enzymes;Chromatin organization;ESR-mediated signaling;Estrogen-dependent gene expression;Gene expression (Transcription);Generic Transcription Pathway;RMTs methylate histone arginines;RNA Polymerase II Transcription;RUNX1 regulates genes involved in megakaryocyte differentiation and platelet function;Signal Transduction;Signaling by Nuclear Receptors;Transcriptional regulation…	-	31.5529	31.5273	31.5875	31.4912	31.505	31.3759	26	26	9	71.7	71.7	23.5	42.435	0	313.82	16153000000	279	1	0.682318	Q9JIF0;A0A171KXD3;A0A140LHF7;A0A140LJF4;Q6PAK3	-	-
P62717;A0A1D5RM85;A0A1D5RLW5;A0A1D5RME4;A0A1D5RM79	60S ribosomal protein L18a	Rpl18a	-	-	1.0409	0.0910123	1.17544	0.233205	RNA binding;structural constituent of ribosome	cytoplasmic translation;response to antineoplastic agent;translation	cytosolic large ribosomal subunit;polysomal ribosome;ribosome	Metabolism of RNA;Nonsense Mediated Decay (NMD) enhanced by the Exon Junction Complex (EJC);Nonsense-Mediated Decay (NMD)	Ribosome	32.275	32.0807	32.304	31.8327	32.0374	32.09	14	14	14	60.2	60.2	60.2	20.732	0	94.843	25652000000	166	1	1.13628	P62717;A0A1D5RM85;A0A1D5RLW5;A0A1D5RME4;A0A1D5RM79;F6YJW4;A0A1D5RMC7	-	-
Z4YJH1;Q9R1K9;B1AUQ7	Centrin-2	Cetn2	-	-	1.03893	0.0914261	1.19808	0.260729	calcium ion binding;G-protein beta/gamma-subunit complex binding;heterotrimeric G-protein binding;metal ion binding;microtubule binding	biological_process;cell cycle;cell division;cellular response to DNA damage stimulus;cellular response to heat;centriole replication;DNA repair;nucleotide-excision repair;regulation of cytokinesis;spermatogenesis	centriole;centrosome;ciliary basal body;cilium;cytoplasm;cytoskeleton;intracellular;microtubule organizing center;nucleus;photoreceptor connecting cilium;spindle pole;XPC complex	Anchoring of the basal body to the plasma membrane;AURKA Activation by TPX2;Cell Cycle;Cell Cycle, Mitotic;Centrosome maturation;Cilium Assembly;DNA Damage Recognition in GG-NER;DNA Repair;Formation of Incision Complex in GG-NER;G2/M Transition;Global Genome Nucleotide Excision Repair (GG-NER);Loss of Nlp from mitotic centrosomes;Loss of proteins required for interphase microtubule organization f…	Nucleotide excision repair	27.7891	27.8577	28.1456	27.713	27.7158	27.5814	9	9	9	65.6	65.6	65.6	18.787	0	95.515	1219400000	44	1	1.19671	Z4YJH1;Q9R1K9;B1AUQ7;P41209;E9PVN5;A0A0A0MQN3;Q8K4K1	-	-
A2AHW8;Q3V0G7	GTPase-activating Rap/Ran-GAP domain-like protein 3	Garnl3	-	-	1.0388	0.0914534	0.791178	-0.337926	GTPase activator activity;molecular_function	biological_process;positive regulation of GTPase activity;regulation of small GTPase mediated signal transduction	intracellular membrane-bounded organelle	-	-	26.52	26.3796	26.3693	27.026	26.5272	26.7295	11	11	11	16.1	16.1	16.1	111	0	36.906	525570000	30	1	-1.33678	A2AHW8;Q3V0G7;A0A0A6YXP5;B1AW31	-	-
E9QM77;O70305;F6U2C2;F7B6X4	Ataxin-2	Atxn2	-	-	1.03794	0.0916347	0.88866	-0.170297	DBD domain binding;epidermal growth factor receptor binding;protein C-terminus binding;RNA binding	cerebellar Purkinje cell differentiation;cytoplasmic mRNA processing body assembly;homeostasis of number of cells;negative regulation of multicellular organism growth;negative regulation of receptor internalization;neuromuscular process;neuron projection morphogenesis;regulation of cytoplasmic mRNA processing body assembly;stress granule assembly	cytoplasm;cytoplasmic stress granule;cytosol;Golgi apparatus;perinuclear region of cytoplasm;polysome;ribonucleoprotein complex;trans-Golgi network	-	-	28.1308	28.1387	28.0339	28.1412	28.3777	28.2953	17	16	16	17.6	17	17	136.46	0	86.561	1589800000	43	1	-0.9618	E9QM77;O70305;F6U2C2;F7B6X4;F6V8M6	-	-
A0A0R4J091;Q9JKP7	DNA polymerase epsilon subunit 3	Pole3	-	-	1.03732	0.0917656	1.21347	0.279139	DNA binding;DNA-directed DNA polymerase activity;nucleotidyltransferase activity;protein binding;protein heterodimerization activity;transferase activity	DNA biosynthetic process;histone H3 acetylation	Ada2/Gcn5/Ada3 transcription activator complex;epsilon DNA polymerase complex;nucleus	Activation of the pre-replicative complex;Base Excision Repair;Cell Cycle;Cell Cycle, Mitotic;Chromosome Maintenance;DNA Damage Bypass;DNA Double-Strand Break Repair;DNA Repair;DNA Replication;DNA replication initiation;DNA Replication Pre-Initiation;Dual Incision in GG-NER;Dual incision in TC-NER;Extension of Telomeres;G1/S Transition;Gap-filling DNA repair synthesis and ligation in GG-NER;Gap-f…	Base excision repair;DNA replication;Nucleotide excision repair;Purine metabolism;Pyrimidine metabolism	26.5165	26.7637	26.6561	26.5552	26.1957	26.3479	5	5	5	53.8	53.8	53.8	16.672	0	35.148	469780000	18	1	1.23302	A0A0R4J091;Q9JKP7;D6RDT4	-	-
Q3USX5;Q8R4K2	Interleukin-1 receptor-associated kinase 4	Irak4	-	-	1.0367	0.0918967	0.60083	-0.734971	ATP binding;interleukin-1 receptor binding;kinase activity;magnesium ion binding;nucleotide binding;protein binding;protein kinase activity;protein serine/threonine kinase activity;transferase activity	cytokine production;cytokine-mediated signaling pathway;immune system process;innate immune response;interleukin-1-mediated signaling pathway;intracellular signal transduction;JNK cascade;neutrophil mediated immunity;neutrophil migration;phosphorylation;positive regulation of I-kappaB kinase/NF-kappaB signaling;positive regulation of NF-kappaB transcription factor activity;positive regulation of …	cytoplasm;extracellular space;nucleus	Cytokine Signaling in Immune system;Immune System;Innate Immune System;Interleukin-1 family signaling;Interleukin-1 signaling;Intracellular signaling by second messengers;MyD88 dependent cascade initiated on endosome;Negative regulation of the PI3K/AKT network;PI5P, PP2A and IER3 Regulate PI3K/AKT Signaling;PIP3 activates AKT signaling;Signal Transduction;Signaling by Interleukins;Toll Like Recep…	Apoptosis;Chagas disease (American trypanosomiasis);ko05152;Leishmaniasis;Measles;Neurotrophin signaling pathway;Toll-like receptor signaling pathway;Toxoplasmosis	27.0201	26.5346	27.157	NaN	27.4036	27.8742	9	9	9	19	19	19	50.157	0	16.677	839480000	13	1	-1.83599	Q3USX5;Q8R4K2	-	-
S4R1M2;D3YXK2	Scaffold attachment factor B1	Safb	-	-	1.03443	0.0923783	0.882809	-0.179826	chromatin binding;core promoter binding;DNA binding;double-stranded DNA binding;nucleic acid binding;protein binding;RNA binding;sequence-specific DNA binding	growth;hormone metabolic process;intracellular estrogen receptor signaling pathway;positive regulation of transcription by RNA polymerase II;regulation of mRNA processing;regulation of transcription, DNA-templated;transcription, DNA-templated	nucleoplasm;nucleus	-	-	29.9539	30.021	29.7632	30.1452	30.0716	30.0609	33	33	22	37.1	37.1	27.4	105.32	0	267.67	5678200000	112	1	-0.99001	S4R1M2;D3YXK2;S4R2Q5	-	-
Q8K1R7	Serine/threonine-protein kinase Nek9	Nek9	-	-	1.03355	0.0925657	1.29111	0.36861	ATP binding;kinase activity;metal ion binding;nucleotide binding;protein kinase activity;protein kinase binding;protein serine/threonine kinase activity;transferase activity	cell cycle;cell division;phosphorylation;protein phosphorylation	centrosome;cytoplasm;nucleus	Activation of NIMA Kinases NEK9, NEK6, NEK7;Cell Cycle;Cell Cycle, Mitotic;M Phase;Mitotic Prophase;Nuclear Envelope Breakdown;Nuclear Pore Complex (NPC) Disassembly	-	27.9771	27.7895	27.557	27.5257	27.1754	27.5167	14	14	14	21.2	21.2	21.2	107.14	0	67.535	982630000	21	1	1.37805	Q8K1R7	-	-
Q99ME2	WD repeat-containing protein 6	Wdr6	-	-	1.03225	0.0928432	0.85039	-0.233804	-	cell cycle;cell cycle arrest;negative regulation of autophagy;negative regulation of cell proliferation	COP9 signalosome;cytoplasm;cytosol;plasma membrane;protein-containing complex	-	-	29.9163	29.7974	30.0121	30.2673	29.9766	30.1833	30	30	30	41.5	41.5	41.5	121.9	0	181.26	5696500000	132	1	-1.13297	Q99ME2	-	-
Q810B6	Rabankyrin-5	Ankfy1	-	-	1.03221	0.0928517	1.13405	0.181481	metal ion binding;phosphatidylinositol phosphate binding;Rab GTPase binding	endocytosis;endosomal transport;endosomal vesicle fusion;Golgi to lysosome transport;positive regulation of pinocytosis;retrograde transport, endosome to Golgi	cytoplasm;cytoplasmic vesicle;cytosol;early endosome;endosome;endosome membrane;intracellular membrane-bounded organelle;macropinosome;membrane;retromer complex	-	-	28.2924	28.1089	28.0864	28.059	27.998	27.8862	23	23	23	28.3	28.3	28.3	128.65	0	123.17	1462800000	51	1	0.994071	Q810B6	-	-
F8VQC1;E9Q740	Signal recognition particle subunit SRP72	Srp72	-	-	1.03167	0.0929673	0.883058	-0.17942	7S RNA binding;ribosome binding;signal recognition particle binding;TPR domain binding	response to drug;SRP-dependent cotranslational protein targeting to membrane;SRP-dependent cotranslational protein targeting to membrane, translocation	cytoplasm;endoplasmic reticulum;nucleolus;signal recognition particle;signal recognition particle, endoplasmic reticulum targeting	-	Protein export	30.4323	30.1859	30.3076	30.4178	30.5567	30.4895	32	32	32	49.5	49.5	49.5	74.656	0	256.9	7430400000	136	1	-0.987628	F8VQC1;E9Q740	-	-
M0QWP1;Z4YK85;A2ASQ1	Agrin;Agrin N-terminal 110 kDa subunit;Agrin C-terminal 110 kDa subunit;Agrin C-terminal 90 kDa fragment;Agrin C-terminal 22 kDa fragment	Agrn	-	-	1.03109	0.0930915	0.830179	-0.268505	acetylcholine receptor regulator activity;ATPase inhibitor activity;calcium ion binding;chondroitin sulfate binding;dystroglycan binding;heparan sulfate proteoglycan binding;ion channel binding;laminin binding;protein binding;sialic acid binding	cell differentiation;chemical synaptic transmission;G-protein coupled acetylcholine receptor signaling pathway;multicellular organism development;negative regulation of sodium ion export across plasma membrane;negative regulation of sodium:potassium-exchanging ATPase activity;neuromuscular junction development;neurotransmitter receptor metabolic process;plasma membrane organization;positive regul…	basal lamina;basement membrane;cell junction;cell surface;cytosol;extracellular matrix;extracellular region;extracellular space;Golgi lumen;integral component of membrane;membrane;plasma membrane;sarcolemma;synapse;synaptic cleft	A tetrasaccharide linker sequence is required for GAG synthesis;Chondroitin sulfate/dermatan sulfate metabolism;ECM proteoglycans;Extracellular matrix organization;G alpha (i) signalling events;Glycosaminoglycan metabolism;GPCR downstream signalling;Heparan sulfate/heparin (HS-GAG) metabolism;HS-GAG biosynthesis;HS-GAG degradation;Metabolism;Metabolism of carbohydrates;Metabolism of fat-soluble v…	ECM-receptor interaction	27.8975	28.0449	27.7168	28.2795	28.0138	28.1715	22	22	22	14.8	14.8	14.8	216.65	0	81.176	1457000000	40	1	-1.20794	M0QWP1;Z4YK85;A2ASQ1;Z4YJS5	-	-
Q8BTV1;A0A1B0GRW4	Tumor suppressor candidate 3	Tusc3	-	-	1.03041	0.0932374	1.25641	0.329302	dolichyl-diphosphooligosaccharide-protein glycotransferase activity;magnesium ion transmembrane transporter activity	cognition;magnesium ion transmembrane transport;magnesium ion transport;protein glycosylation;protein N-linked glycosylation via asparagine	endoplasmic reticulum;endoplasmic reticulum membrane;integral component of membrane;membrane;mitochondrion;oligosaccharyltransferase complex	Miscellaneous transport and binding events;Transport of small molecules	N-Glycan biosynthesis;Protein processing in endoplasmic reticulum;Various types of N-glycan biosynthesis	27.1341	27.56	27.5271	27.1746	27.0954	26.9632	7	7	7	19.9	19.9	19.9	39.548	0	35.517	848880000	22	1	1.31685	Q8BTV1;A0A1B0GRW4;Q99J74	-	-
Q8VBV3;A2AV19	Exosome complex component RRP4	Exosc2	-	-	1.02676	0.0940243	1.18413	0.243824	RNA binding	CUT catabolic process;exonucleolytic nuclear-transcribed mRNA catabolic process involved in deadenylation-dependent decay;exonucleolytic trimming to generate mature 3'-end of 5.8S rRNA from tricistronic rRNA transcript (SSU-rRNA, 5.8S rRNA, LSU-rRNA);nuclear polyadenylation-dependent rRNA catabolic process;nuclear polyadenylation-dependent tRNA catabolic process;nuclear retention of pre-mRNA with…	cytoplasm;cytoplasmic exosome (RNase complex);exosome (RNase complex);nuclear exosome (RNase complex);nucleolus;nucleus	Butyrate Response Factor 1 (BRF1) binds and destabilizes mRNA;Deadenylation-dependent mRNA decay;KSRP (KHSRP) binds and destabilizes mRNA;Major pathway of rRNA processing in the nucleolus and cytosol;Metabolism of RNA;mRNA decay by 3' to 5' exoribonuclease;Regulation of mRNA stability by proteins that bind AU-rich elements;rRNA processing;rRNA processing in the nucleus and cytosol	RNA degradation	27.8576	27.9709	27.9883	27.493	27.8364	27.756	10	10	10	41.3	41.3	41.3	32.631	0	45.973	1252000000	42	1	1.15285	Q8VBV3;A2AV19;A0A0A6YW57	-	-
A0A1W2P872;D3YVV7	-	Nova2	-	-	1.02447	0.0945214	1.11942	0.162756	mRNA binding;nucleic acid binding;RNA binding	mRNA splicing, via spliceosome;regulation of RNA metabolic process	intracellular membrane-bounded organelle;nucleolus;nucleus	-	-	28.7586	28.5502	28.6409	28.4023	28.549	28.5101	16	16	16	43.9	43.9	43.9	49.066	0	63.083	2166800000	40	1	0.932237	A0A1W2P872;D3YVV7;Q9JKN6;A0A1W2P6P4	-	-
Q66JX5;F6UTB8	FGFR1 oncogene partner	Fgfr1op	-	-	1.02209	0.0950408	0.927564	-0.108481	protein homodimerization activity;protein kinase binding;protein tyrosine kinase inhibitor activity	cell projection organization;microtubule anchoring;negative regulation of protein kinase activity;negative regulation of protein tyrosine kinase activity;positive regulation of cell growth;positive regulation of cell migration;positive regulation of cell proliferation	cell projection;centriole;centrosome;cytoplasm;cytoskeleton;microtubule organizing center;nucleus;perinuclear region of cytoplasm	Anchoring of the basal body to the plasma membrane;AURKA Activation by TPX2;Cell Cycle;Cell Cycle, Mitotic;Centrosome maturation;Cilium Assembly;G2/M Transition;Loss of Nlp from mitotic centrosomes;Loss of proteins required for interphase microtubule organization from the centrosome;M Phase;Mitotic G2-G2/M phases;Mitotic Prometaphase;Organelle biogenesis and maintenance;Recruitment of mitotic cen…	-	24.5028	NaN	24.5694	NaN	24.6307	24.6584	3	3	3	13.8	13.8	13.8	42.758	0	11.476	108770000	5	1	-0.797266	Q66JX5;F6UTB8	-	-
P56960;Q8K366;F6VYQ6	Exosome component 10	Exosc10	-	-	1.02064	0.0953586	1.21135	0.276613	3'-5' exonuclease activity;3'-5'-exoribonuclease activity;catalytic activity;exonuclease activity;exoribonuclease activity;hydrolase activity;nuclease activity;nucleic acid binding;nucleotide binding;RNA binding	cellular metabolic process;CUT catabolic process;dosage compensation by inactivation of X chromosome;histone mRNA catabolic process;maturation of 5.8S rRNA;negative regulation of telomere maintenance via telomerase;nuclear mRNA surveillance;nuclear polyadenylation-dependent rRNA catabolic process;nuclear retention of unspliced pre-mRNA at the site of transcription;nuclear-transcribed mRNA catabol…	cytoplasm;cytosol;exosome (RNase complex);intracellular;nuclear exosome (RNase complex);nucleolus;nucleus;transcriptionally active chromatin	Major pathway of rRNA processing in the nucleolus and cytosol;Metabolism of RNA;rRNA processing;rRNA processing in the nucleus and cytosol	RNA degradation	28.6656	28.6212	28.9979	28.4315	28.5752	28.4481	31	31	31	47.6	47.6	47.6	100.94	0	130.72	2099900000	70	1	1.21736	P56960;Q8K366;F6VYQ6	-	-
P09411;S4R2M7	Phosphoglycerate kinase 1;Phosphoglycerate kinase	Pgk1	-	-	1.01938	0.0956357	1.25689	0.329861	ATP binding;kinase activity;nucleotide binding;phosphoglycerate kinase activity;protein-disulfide reductase activity;transferase activity	cellular response to hypoxia;epithelial cell differentiation;glycolytic process;negative regulation of angiogenesis;oxidation-reduction process;phosphorylation;plasminogen activation	cytoplasm;extracellular space;membrane raft	Gluconeogenesis;Glucose metabolism;Glycolysis;Metabolism;Metabolism of carbohydrates	Carbon fixation in photosynthetic organisms;Glycolysis / Gluconeogenesis	33.0796	32.9134	33.0315	32.5049	32.9634	32.5666	34	34	29	84.4	84.4	70.5	44.55	0	323.31	44132000000	439	1	1.30951	P09411;S4R2M7	-	-
E9PWC8;E9PZR3;E9QAN2;Q61183;F7CXD5;F6VTN8	Poly(A) polymerase alpha	Papola	-	-	1.01788	0.0959666	1.18245	0.241784	ATP binding;magnesium ion binding;manganese ion binding;metal ion binding;nucleotide binding;nucleotidyltransferase activity;polynucleotide adenylyltransferase activity;protein binding;RNA binding;transferase activity	mRNA polyadenylation;mRNA processing;regulation of mRNA 3'-end processing;RNA 3'-end processing;RNA polyadenylation	cytoplasm;endoplasmic reticulum;integral component of membrane;membrane;nucleoplasm;nucleus	Cleavage of Growing Transcript in the Termination Region;Gene expression (Transcription);Metabolism of RNA;mRNA 3'-end processing;mRNA Splicing;mRNA Splicing - Major Pathway;Processing of Capped Intron-Containing Pre-mRNA;Processing of Capped Intronless Pre-mRNA;Processing of Intronless Pre-mRNAs;RNA Polymerase II Transcription;RNA Polymerase II Transcription Termination	mRNA surveillance pathway	25.508	25.8039	25.6029	25.3696	25.2918	25.5279	9	9	8	17.2	17.2	16	77.519	0	20.476	262680000	16	1	1.14321	E9PWC8;E9PZR3;E9QAN2;Q61183;F7CXD5;F6VTN8;A0A0R4J244;A1L349;Q9WVP6;E9PVN7;E9QAY4;E9Q5Z1;F7DC29	-	-
Q9D7N9	Adipocyte plasma membrane-associated protein	Apmap	-	-	1.01744	0.0960639	0.855654	-0.224901	arylesterase activity;hydrolase activity, acting on ester bonds;strictosidine synthase activity	biosynthetic process	cell surface;endoplasmic reticulum;integral component of membrane;membrane	-	-	28.4117	28.2251	28.5008	28.5067	28.7262	28.5795	13	13	13	37.1	37.1	37.1	46.434	0	52.84	2099000000	40	1	-1.10378	Q9D7N9	-	-
A0A0G2JGP4;Q9D091;P08556;A0A0G2JE25	GTPase NRas	Nras	-	-	1.01508	0.0965873	1.2281	0.296423	GTP binding;GTPase activity;nucleotide binding;protein-containing complex binding	defense response to protozoan;negative regulation of skeletal muscle tissue development;positive regulation of angiogenesis;positive regulation of endothelial cell proliferation;positive regulation of fibroblast proliferation;positive regulation of interferon-gamma production;Ras protein signal transduction;regulation of cell cycle;regulation of gene expression;regulation of protein phosphorylati…	Golgi apparatus;Golgi membrane;membrane;plasma membrane	Activation of RAS in B cells;Adaptive Immune System;Axon guidance;CD209 (DC-SIGN) signaling;Cell surface interactions at the vascular wall;C-type lectin receptors (CLRs);DAP12 interactions;DAP12 signaling;Developmental Biology;Downstream signal transduction;Downstream signaling events of B Cell Receptor (BCR);Downstream signaling of activated FGFR1;Downstream signaling of activated FGFR2;Downstre…	Acute myeloid leukemia;Axon guidance;B cell receptor signaling pathway;Bladder cancer;Chemokine signaling pathway;Chronic myeloid leukemia;Endometrial cancer;ErbB signaling pathway;Fc epsilon RI signaling pathway;Gap junction;Glioma;GnRH signaling pathway;Hepatitis C;Insulin signaling pathway;Long-term depression;Long-term potentiation;MAPK signaling pathway;Melanogenesis;Melanoma;Natural killer …	26.5644	26.9523	26.5836	26.2997	26.4772	26.4341	10	6	2	55.7	29	13.1	20.586	0	21.803	508700000	20	1	1.25043	A0A0G2JGP4;Q9D091;P08556;A0A0G2JE25	-	-
A0A1W2P6F6;A0A1W2P7Q9;Q60605;A0A1W2P6G5	Myosin light polypeptide 6	Myl6	-	-	1.01021	0.0976765	1.1861	0.24623	actin-dependent ATPase activity;calcium ion binding;motor activity;protein binding;structural constituent of muscle	muscle contraction;muscle filament sliding;skeletal muscle tissue development	brush border;myosin complex;unconventional myosin complex	Muscle contraction;RHO GTPase Effectors;RHO GTPases activate PAKs;Signal Transduction;Signaling by Rho GTPases;Smooth Muscle Contraction	Vascular smooth muscle contraction	32.1277	32.167	31.8172	31.8472	31.7504	31.7756	12	12	11	65.8	65.8	57.2	17.005	0	215.04	21786000000	174	1	1.14858	A0A1W2P6F6;A0A1W2P7Q9;Q60605;A0A1W2P6G5	-	-
Q91YK2	Ribosomal RNA processing protein 1 homolog B	Rrp1b	-	-	1.00915	0.0979152	0.894534	-0.160791	protein binding;RNA polymerase II transcription coactivator activity	apoptotic process;cellular response to virus;mRNA processing;negative regulation of GTPase activity;negative regulation of phosphatase activity;positive regulation by host of viral transcription;positive regulation of apoptotic process;positive regulation of transcription by RNA polymerase II;regulation of RNA splicing;regulation of transcription, DNA-templated;RNA splicing;rRNA processing;transc…	chromosome;euchromatin;granular component;heterochromatin;nucleolus;nucleoplasm;nucleus;preribosome, large subunit precursor;preribosome, small subunit precursor	-	-	28.2514	28.3323	28.184	28.3317	28.3827	28.5356	19	19	19	37	37	37	80.581	0	62.481	1850400000	36	1	-0.920039	Q91YK2;F7AGW8;D6RDD0	-	-
Q8BH95	Enoyl-CoA hydratase, mitochondrial	Echs1	-	-	1.00862	0.0980347	0.854847	-0.226262	catalytic activity;enoyl-CoA hydratase activity;lyase activity	fatty acid beta-oxidation;fatty acid metabolic process;lipid metabolic process;metabolic process	mitochondrial matrix;mitochondrion	Beta oxidation of butanoyl-CoA to acetyl-CoA;Beta oxidation of decanoyl-CoA to octanoyl-CoA-CoA;Beta oxidation of hexanoyl-CoA to butanoyl-CoA;Beta oxidation of lauroyl-CoA to decanoyl-CoA-CoA;Beta oxidation of octanoyl-CoA to hexanoyl-CoA;Fatty acid metabolism;Metabolism;Metabolism of lipids;Mitochondrial Fatty Acid Beta-Oxidation;mitochondrial fatty acid beta-oxidation of saturated fatty acids	Aminobenzoate degradation;Benzoate degradation;beta-Alanine metabolism;Butanoate metabolism;Caprolactam degradation;Fatty acid elongation in mitochondria;Fatty acid metabolism;Lysine degradation;Propanoate metabolism;Tryptophan metabolism;Valine, leucine and isoleucine degradation	29.5826	29.5463	29.8561	29.8349	29.964	29.8649	13	13	13	57.6	57.6	57.6	31.474	0	114.51	4660900000	74	1	-1.10231	Q8BH95	-	-
A0A0R4J107;Q8R146	Acylamino-acid-releasing enzyme	Apeh	-	-	1.00124	0.0997149	1.08866	0.12255	hydrolase activity;identical protein binding;omega peptidase activity;serine-type endopeptidase activity;serine-type peptidase activity	amyloid-beta metabolic process;proteolysis	cytoplasm;cytosol;nuclear membrane	Eukaryotic Translation Termination;Immune System;Innate Immune System;Metabolism of proteins;Neutrophil degranulation;Translation	-	28.9388	28.9361	29.0613	28.936	28.8149	28.8177	20	20	20	41.6	41.6	41.6	79.704	0	95.623	2668100000	69	1	0.778507	A0A0R4J107;Q8R146;A0A0A6YXV0	-	-
Q8BTW3	Exosome complex component MTR3	Exosc6	-	-	0.998263	0.100401	1.14234	0.191987	RNA binding	DNA deamination;isotype switching;nuclear mRNA surveillance;nuclear-transcribed mRNA catabolic process, exonucleolytic, 3'-5';polyadenylation-dependent snoRNA 3'-end processing;positive regulation of isotype switching;rRNA 3'-end processing;rRNA catabolic process;rRNA processing;U4 snRNA 3'-end processing	cytoplasm;cytoplasmic exosome (RNase complex);exosome (RNase complex);nuclear exosome (RNase complex);nucleolus;nucleus	Butyrate Response Factor 1 (BRF1) binds and destabilizes mRNA;Deadenylation-dependent mRNA decay;KSRP (KHSRP) binds and destabilizes mRNA;Major pathway of rRNA processing in the nucleolus and cytosol;Metabolism of RNA;mRNA decay by 3' to 5' exoribonuclease;Regulation of mRNA stability by proteins that bind AU-rich elements;rRNA processing;rRNA processing in the nucleus and cytosol	RNA degradation	28.4818	28.2829	28.5793	28.215	28.2584	28.2946	10	10	10	48	48	48	28.37	0	37.002	1783200000	38	1	1.00936	Q8BTW3	-	-
Q9CY64;A2ASB1	Biliverdin reductase A	Blvra	-	-	0.997282	0.100628	1.34983	0.432781	biliverdin reductase activity;metal ion binding;nucleotide binding;oxidoreductase activity;zinc ion binding	heme catabolic process;oxidation-reduction process	cytoplasm;cytosol	Heme degradation;Metabolism;Metabolism of porphyrins	Porphyrin and chlorophyll metabolism	28.0208	27.7272	28.3097	27.5385	27.8047	27.4162	15	15	15	62.7	62.7	62.7	33.524	0	68.845	1298700000	28	1	1.42578	Q9CY64;A2ASB1;A2ASB8;A2ASB7	-	-
Q9D4H2	GRIP and coiled-coil domain-containing protein 1	Gcc1	-	-	0.994175	0.10135	1.10349	0.142076	molecular_function	biological_process	cytoplasm;cytosol;Golgi apparatus;Golgi membrane;membrane;plasma membrane	Intra-Golgi and retrograde Golgi-to-ER traffic;Membrane Trafficking;Retrograde transport at the Trans-Golgi-Network;Vesicle-mediated transport	-	25.9826	NaN	25.9254	NaN	25.7721	25.8517	8	8	8	12.1	12.1	12.1	87.676	0	14.969	310690000	7	1	0.953272	Q9D4H2;F6VDD7	-	-
Q9JJA4	Ribosome biogenesis protein WDR12	Wdr12	-	-	0.993804	0.101437	1.32266	0.403444	protein binding	cell proliferation;maturation of 5.8S rRNA;maturation of 5.8S rRNA from tricistronic rRNA transcript (SSU-rRNA, 5.8S rRNA, LSU-rRNA);maturation of LSU-rRNA;maturation of LSU-rRNA from tricistronic rRNA transcript (SSU-rRNA, 5.8S rRNA, LSU-rRNA);Notch signaling pathway;ribosome biogenesis;rRNA processing	nucleolus;nucleoplasm;nucleus;PeBoW complex;preribosome, large subunit precursor	Major pathway of rRNA processing in the nucleolus and cytosol;Metabolism of RNA;rRNA processing;rRNA processing in the nucleus and cytosol	-	29.9728	29.6227	29.9916	29.1895	29.4881	29.6992	16	16	16	49.4	49.4	49.4	47.346	0	121.99	4643000000	94	1	1.38937	Q9JJA4;D3Z369	-	-
Q922Y1	UBX domain-containing protein 1	Ubxn1	-	-	0.993214	0.101575	1.17385	0.231248	ATPase binding;K48-linked polyubiquitin modification-dependent protein binding;K6-linked polyubiquitin modification-dependent protein binding;polyubiquitin modification-dependent protein binding;ubiquitin binding;ubiquitin protein ligase binding	negative regulation of ERAD pathway;negative regulation of proteasomal ubiquitin-dependent protein catabolic process;negative regulation of protein K48-linked deubiquitination;negative regulation of protein ubiquitination;negative regulation of ubiquitin-specific protease activity	cytoplasm;cytosol;dendrite;endoplasmic reticulum;neuronal cell body;nucleus;proteasome complex;VCP-NPL4-UFD1 AAA ATPase complex	Asparagine N-linked glycosylation;Metabolism of proteins;N-glycan trimming in the ER and Calnexin/Calreticulin cycle;Post-translational protein modification	-	29.1833	29.1959	29.2312	29.1571	28.7823	28.9772	11	11	11	49.8	49.8	49.8	33.572	0	128.15	3116400000	68	1	1.10548	Q922Y1	-	-
Q6A009	E3 ubiquitin-protein ligase listerin	Ltn1	-	-	0.99136	0.102009	0.922276	-0.116729	metal ion binding;transferase activity;ubiquitin protein ligase activity;ubiquitin-protein transferase activity;zinc ion binding	protein autoubiquitination;protein ubiquitination	cellular_component	Adaptive Immune System;Antigen processing: Ubiquitination & Proteasome degradation;Class I MHC mediated antigen processing & presentation;Immune System	-	28.4641	28.2938	28.3624	28.5365	28.4806	28.4533	33	33	33	23	23	23	198.92	0	77.699	1922200000	76	1	-0.752059	Q6A009	-	-
E9QAQ5;Q9WV60	Glycogen synthase kinase-3 beta	Gsk3b	-	-	0.991128	0.102064	0.889893	-0.168297	ATP binding;beta-catenin binding;dynactin binding;dynein complex binding;kinase activity;NF-kappaB binding;nucleotide binding;p53 binding;protease binding;protein binding;protein kinase A catalytic subunit binding;protein kinase activity;protein kinase binding;protein serine/threonine kinase activity;RNA polymerase II transcription factor binding;tau-protein kinase activity;transferase activity;u…	animal organ morphogenesis;axonogenesis;canonical Wnt signaling pathway;canonical Wnt signaling pathway involved in positive regulation of apoptotic process;carbohydrate metabolic process;cell differentiation;cell migration;cell proliferation;cellular response to hepatocyte growth factor stimulus;cellular response to interleukin-3;circadian rhythm;cytoskeleton organization;epithelial to mesenchym…	beta-catenin destruction complex;cell body;centrosome;cytoplasm;cytosol;dendritic shaft;growth cone;membrane;membrane-bounded organelle;mitochondrion;neuronal cell body;nucleoplasm;nucleus;perinuclear region of cytoplasm;plasma membrane;postsynaptic density;Wnt signalosome	Axon guidance;Beta-catenin phosphorylation cascade;B-WICH complex positively regulates rRNA expression;Cellular response to heat stress;Cellular responses to external stimuli;Cellular responses to stress;CRMPs in Sema3A signaling;Degradation of beta-catenin by the destruction complex;Developmental Biology;Disassembly of the destruction complex and recruitment of AXIN to the membrane;Epigenetic re…	Alzheimer's disease;Axon guidance;B cell receptor signaling pathway;Basal cell carcinoma;Cell cycle;Chemokine signaling pathway;Circadian rhythm - fly;Colorectal cancer;Endometrial cancer;ErbB signaling pathway;Focal adhesion;Hedgehog signaling pathway;Hepatitis C;Insulin signaling pathway;Measles;Melanogenesis;Neurotrophin signaling pathway;Pathways in cancer;Prostate cancer;T cell receptor sign…	28.6855	28.719	28.5797	28.695	28.908	28.8862	14	14	10	45	45	37.2	47.989	0	68.487	2370500000	53	1	-0.936952	E9QAQ5;Q9WV60	-	-
P11031	Activated RNA polymerase II transcriptional coactivator p15	Sub1	-	-	0.990392	0.102237	1.22136	0.288488	activating transcription factor binding;DNA binding;DNA helicase activity;double-stranded DNA binding;identical protein binding;single-stranded DNA binding;transcription coactivator activity;transcriptional activator activity, RNA polymerase II distal enhancer sequence-specific DNA binding	DNA duplex unwinding;positive regulation of transcription initiation from RNA polymerase II promoter;protein homooligomerization;regulation of transcription by RNA polymerase II;regulation of transcription, DNA-templated;SMAD protein signal transduction;transcription by RNA polymerase II;transcription, DNA-templated	nucleolus;nucleus;transcription factor complex	-	-	32.3216	32.2362	32.6076	32.1346	31.9514	32.2139	11	11	11	55.1	55.1	55.1	14.427	0	194.53	29380000000	220	1	1.2194	P11031	-	-
Q9DB42	Zinc finger protein 593	Znf593	-	-	0.989079	0.102547	0.858772	-0.219653	acyl binding;acyl carrier activity;DNA binding;metal ion binding;nucleic acid binding;phosphopantetheine binding;ribosomal large subunit binding;zinc ion binding	lipid A biosynthetic process;negative regulation of RNA polymerase II regulatory region sequence-specific DNA binding;positive regulation of transcription by RNA polymerase II;regulation of transcription, DNA-templated;ribosomal large subunit export from nucleus;transcription, DNA-templated	cytosol;nucleolus;nucleus;preribosome, large subunit precursor	-	-	26.9301	26.837	26.8822	27.2616	26.9164	27.1303	5	5	5	47	47	47	15.147	0	14.991	707110000	19	1	-1.07607	Q9DB42	-	-
F6TWX0;F7DFJ2;A0A0R4J1Y8;E0CYF3;Q9DBV7;P23708	Nuclear transcription factor Y subunit alpha	Nfya	-	-	0.987528	0.102913	0.913052	-0.131231	core promoter sequence-specific DNA binding;DNA binding;DNA binding transcription factor activity;protein binding;RNA polymerase II distal enhancer sequence-specific DNA binding;RNA polymerase II proximal promoter sequence-specific DNA binding;sequence-specific DNA binding;transcription regulatory region DNA binding;transcriptional activator activity, RNA polymerase II proximal promoter sequence-…	positive regulation of stem cell proliferation;positive regulation of transcription by RNA polymerase II;positive regulation of transcription, DNA-templated;regulation of stem cell population maintenance;regulation of transcription, DNA-templated;rhythmic process;transcription by RNA polymerase II;transcription, DNA-templated	CCAAT-binding factor complex;nucleoplasm;nucleus;protein-DNA complex;RNA polymerase II transcription factor complex	-	Antigen processing and presentation;ko05152	24.3637	NaN	24.2822	NaN	24.4335	24.4749	2	2	2	19.2	19.2	19.2	22.649	0	33.444	112190000	9	1	-0.900662	F6TWX0;F7DFJ2;A0A0R4J1Y8;E0CYF3;Q9DBV7;P23708	-	-
Q8K157	Aldose 1-epimerase	Galm	-	-	0.986329	0.103198	1.24227	0.312983	aldose 1-epimerase activity;carbohydrate binding;catalytic activity;isomerase activity;protein homodimerization activity	carbohydrate metabolic process;galactose catabolic process via UDP-galactose;galactose metabolic process;glucose metabolic process;hexose metabolic process	cytoplasm	-	Glycolysis / Gluconeogenesis	29.6119	29.9392	29.8467	29.4089	29.7078	29.3421	8	8	8	41.5	41.5	41.5	37.798	0	96.454	4365300000	97	1	1.25816	Q8K157;F6XWR4	-	-
Q9DCF9	Translocon-associated protein subunit gamma	Ssr3	-	-	0.985689	0.10335	0.784192	-0.350721	-	SRP-dependent cotranslational protein targeting to membrane	endoplasmic reticulum;endoplasmic reticulum membrane;integral component of membrane;intracellular;membrane	-	Protein processing in endoplasmic reticulum	26.0015	26.1782	26.0781	26.5301	26.6527	26.1271	2	2	2	13.5	13.5	13.5	21.064	0	21.321	422480000	14	1	-1.31453	Q9DCF9	-	-
E9QKQ5;A0A0R4J0V3;Q91ZP3	Phosphatidate phosphatase LPIN1	Lpin1	-	-	0.984694	0.103587	0.721851	-0.470228	histone deacetylase binding;hydrolase activity;peroxisome proliferator activated receptor binding;phosphatidate phosphatase activity;protein binding;RNA polymerase II transcription factor binding;transcription coactivator activity	actin cytoskeleton reorganization;animal organ regeneration;cellular response to insulin stimulus;dephosphorylation;fat cell differentiation;fatty acid catabolic process;lipid metabolic process;mitochondrial fission;negative regulation of transcription by RNA polymerase II;positive regulation of histone deacetylation;positive regulation of transcription by RNA polymerase II;regulation of fat cell…	cytoplasm;endoplasmic reticulum;endoplasmic reticulum membrane;membrane;mitochondrial outer membrane;mitochondrion;nuclear membrane;nucleus;transcription factor complex	Cell Cycle;Cell Cycle, Mitotic;Depolymerisation of the Nuclear Lamina;Glycerophospholipid biosynthesis;M Phase;Metabolism;Metabolism of lipids;Mitotic Prophase;Nuclear Envelope Breakdown;Phospholipid metabolism;Synthesis of PC;Synthesis of PE;Triglyceride biosynthesis;Triglyceride metabolism	-	26.1388	26.7892	26.1256	26.7318	26.8465	26.8859	9	9	8	15.7	15.7	14.7	98.535	0	55.045	480460000	29	1	-1.45196	E9QKQ5;A0A0R4J0V3;Q91ZP3	-	-
Q8BG30	Negative elongation factor A	Nelfa	-	-	0.982121	0.104203	0.898541	-0.154343	chromatin binding	negative regulation of transcription elongation from RNA polymerase II promoter;positive regulation of histone H3-K4 methylation;positive regulation of transcription by RNA polymerase II;regulation of transcription, DNA-templated;transcription, DNA-templated	cytosol;NELF complex;nuclear body;nucleoplasm;nucleus	Formation of RNA Pol II elongation complex;Formation of the Early Elongation Complex;Gene expression (Transcription);Generic Transcription Pathway;RNA Polymerase II Pre-transcription Events;RNA Polymerase II Transcription;RNA Polymerase II Transcription Elongation;TP53 Regulates Transcription of DNA Repair Genes;Transcriptional Regulation by TP53	-	26.0861	26.2675	26.1648	26.2482	26.3088	26.4243	7	7	7	20.8	20.8	20.8	57.584	0	19.032	377810000	15	1	-0.888762	Q8BG30	-	-
G5E8N3;D3YYC3;O88974	Histone-lysine N-methyltransferase SETDB1	Setdb1	-	-	0.980126	0.104682	2.73832	1.45329	chromatin binding;DNA binding;histone-lysine N-methyltransferase activity;metal ion binding;methyltransferase activity;promoter-specific chromatin binding;protein binding;transferase activity;zinc ion binding	bone development;chromatin organization;histone H3-K9 trimethylation;histone lysine methylation;inner cell mass cell proliferation;methylation;negative regulation of transcription by RNA polymerase II;positive regulation of methylation-dependent chromatin silencing;Ras protein signal transduction;regulation of transcription, DNA-templated;response to ethanol;response to vitamin;transcription, DNA…	chromosome;cytosol;intracellular membrane-bounded organelle;nuclear chromatin;nucleoplasm;nucleus;plasma membrane	Chromatin modifying enzymes;Chromatin organization;PKMTs methylate histone lysines	Lysine degradation	27.2996	NaN	28.7152	26.2406	27.0876	26.334	8	8	8	7.1	7.1	7.1	144.54	0	7.737	1096400000	11	1	1.98811	G5E8N3;D3YYC3;O88974	-	-
E9PZ21;Q91W59	RNA-binding motif, single-stranded-interacting protein 1	Rbms1	-	-	0.979639	0.1048	0.832307	-0.264813	DNA binding;nucleic acid binding;RNA binding	DNA replication	cytosol;nucleus	-	-	26.1416	25.8931	26.1465	26.2055	26.257	26.5131	4	4	3	17	17	13.4	45.02	0	41.855	430310000	16	1	-1.16818	E9PZ21;Q91W59;G3UZJ9;E9Q7G6;Q8VC70	-	-
A0A1B0GRU3;E9Q8K8;Q6ZPZ3	Zinc finger CCCH domain-containing protein 4	Zc3h4	-	-	0.978167	0.105156	0.838997	-0.253263	metal ion binding	-	cytosol;nucleoplasm	-	-	27.2966	27.1688	27.2512	27.7223	27.3621	27.3919	10	10	10	12.9	12.9	12.9	127.45	0	27.721	908620000	20	1	-1.14424	A0A1B0GRU3;E9Q8K8;Q6ZPZ3	-	-
Q9D6J5;Q3V406;F6VCY0	NADH dehydrogenase [ubiquinone] 1 beta subcomplex subunit 8, mitochondrial	Ndufb8	-	-	0.977762	0.105254	1.10674	0.146312	molecular_function;NADH dehydrogenase (ubiquinone) activity;NADH dehydrogenase activity	mitochondrial electron transport, NADH to ubiquinone;mitochondrial respiratory chain complex I assembly;oxidation-reduction process	endoplasmic reticulum;integral component of membrane;membrane;mitochondrial inner membrane;mitochondrial respiratory chain complex I;mitochondrion;respiratory chain	Complex I biogenesis;Metabolism;Metabolism of proteins;Mitochondrial protein import;Respiratory electron transport;Respiratory electron transport, ATP synthesis by chemiosmotic coupling, and heat production by uncoupling proteins.;The citric acid (TCA) cycle and respiratory electron transport	Alzheimer's disease;Huntington's disease;Oxidative phosphorylation;Parkinson's disease	28.3431	28.236	28.1094	28.0877	28.1133	28.0486	7	7	7	58.6	58.6	58.6	21.876	0	42.425	1522500000	44	1	0.860025	Q9D6J5;Q3V406;F6VCY0;E9Q9J5;F6Z9R1	-	-
Q80WQ2;A0A1D5RLY2	Protein VAC14 homolog	Vac14	-	-	0.977419	0.105337	1.14671	0.197505	kinase activator activity	phosphatidylinositol biosynthetic process;positive regulation of phosphorylation;response to osmotic stress	endoplasmic reticulum;endosome;endosome membrane;intracellular membrane-bounded organelle;membrane;organelle membrane;PAS complex;vacuolar membrane	Metabolism;Metabolism of lipids;Phospholipid metabolism;PI Metabolism;Synthesis of PIPs at the early endosome membrane;Synthesis of PIPs at the Golgi membrane;Synthesis of PIPs at the late endosome membrane	-	28.6337	28.7001	28.5842	28.3202	28.6141	28.3912	23	23	23	37.7	37.7	37.7	88.047	0	112.44	2051200000	72	1	1.01444	Q80WQ2;A0A1D5RLY2;A0A1D5RLN5	-	-
Q9CPZ8	COX assembly mitochondrial protein homolog	Cmc1	-	-	0.976808	0.105485	1.18158	0.240718	metal ion binding;molecular_function	biological_process	mitochondrion	-	-	25.8498	25.8321	26.0614	25.809	25.706	25.5061	4	4	4	48.1	48.1	48.1	12.552	0	13.672	305250000	7	1	1.11712	Q9CPZ8;A0A1L1SUP3	-	-
G3X9I1;G5E911;Q91VU0	Protein FAM3C	Fam3c	-	-	0.976603	0.105535	0.886083	-0.174486	molecular_function	biological_process;multicellular organism development	cytoplasmic vesicle;extracellular region;extracellular space;Golgi apparatus;integral component of membrane;membrane	Hemostasis;Platelet activation, signaling and aggregation;Platelet degranulation;Response to elevated platelet cytosolic Ca2+	-	27.5058	27.4883	27.3922	27.5091	27.7718	27.6289	8	8	8	47.2	47.2	47.2	21.486	0	20.235	1044500000	16	1	-0.94972	G3X9I1;G5E911;Q91VU0;E9Q6F0;E9Q8C5	-	-
P07742	Ribonucleoside-diphosphate reductase large subunit	Rrm1	-	-	0.976368	0.105592	1.26535	0.339535	ATP binding;catalytic activity;disordered domain specific binding;identical protein binding;nucleotide binding;oxidoreductase activity;protein binding;purine nucleotide binding;ribonucleoside-diphosphate reductase activity, thioredoxin disulfide as acceptor	cell proliferation in forebrain;deoxyribonucleotide biosynthetic process;DNA replication;male gonad development;metabolic process;mitotic cell cycle;oxidation-reduction process;protein complex oligomerization;protein heterotetramerization;pyrimidine nucleobase metabolic process;response to ionizing radiation;retina development in camera-type eye	cell projection;cytoplasm;cytosol;neuronal cell body;nuclear envelope;ribonucleoside-diphosphate reductase complex	Interconversion of nucleotide di- and triphosphates;Metabolism;Metabolism of nucleotides	Glutathione metabolism;Purine metabolism;Pyrimidine metabolism	29.55	29.3932	29.711	28.9425	29.3486	29.3445	28	28	28	47	47	47	90.209	0	227.82	3763700000	120	1	1.29122	P07742;A0A1B0GSB1	-	-
P11499	Heat shock protein HSP 90-beta	Hsp90ab1	-	-	0.973143	0.106379	1.07375	0.102657	ATP binding;ATP-dependent protein binding;cadherin binding;CTP binding;dATP binding;disordered domain specific binding;DNA polymerase binding;double-stranded RNA binding;drug binding;GTP binding;heat shock protein binding;histone deacetylase binding;histone methyltransferase binding;identical protein binding;kinase binding;nitric-oxide synthase regulator activity;nucleotide binding;peptide bindin…	axon extension;cellular response to drug;cellular response to interleukin-4;cellular response to organic cyclic compound;central nervous system neuron axonogenesis;chaperone-mediated protein complex assembly;establishment of cell polarity;negative regulation of apoptotic process;negative regulation of cell cycle arrest;negative regulation of complement-dependent cytotoxicity;negative regulation o…	apical plasma membrane;aryl hydrocarbon receptor complex;axonal growth cone;basolateral plasma membrane;brush border membrane;cell surface;COP9 signalosome;cytoplasm;cytosol;dendritic growth cone;extracellular region;inclusion body;intracellular;lysosomal membrane;melanosome;membrane;mitochondrion;neuronal cell body;nucleus;ooplasm;perinuclear region of cytoplasm;plasma membrane;protein-containin…	Aryl hydrocarbon receptor signalling;Axon guidance;Biological oxidations;Cell Cycle;Cell Cycle, Mitotic;Cellular response to heat stress;Cellular responses to external stimuli;Cellular responses to stress;Developmental Biology;ESR-mediated signaling;Fcgamma receptor (FCGR) dependent phagocytosis;G2/M Transition;HSF1-dependent transactivation;HSP90 chaperone cycle for steroid hormone receptors (SH…	Antigen processing and presentation;NOD-like receptor signaling pathway;Pathways in cancer;Plant-pathogen interaction;Progesterone-mediated oocyte maturation;Prostate cancer;Protein processing in endoplasmic reticulum	36.4795	36.4787	36.4605	36.373	36.2839	36.4537	69	69	48	78.5	78.5	58.4	83.28	0	323.31	516340000000	3570	1	0.687016	P11499;E9Q3D6;E9PX27;E9Q0C3;D3Z1R1	-	-
P43274	Histone H1.4	Hist1h1e	-	-	0.972539	0.106527	1.09467	0.130498	ADP binding;AMP binding;ATP binding;calcium ion binding;chromatin DNA binding;dATP binding;DNA binding;double-stranded DNA binding;GTP binding;nucleotide binding;protein binding	histone H3-K27 trimethylation;histone H3-K4 trimethylation;negative regulation of transcription by RNA polymerase II;nucleosome assembly;nucleosome positioning;regulation of transcription by RNA polymerase II	chromosome;nuclear heterochromatin;nuclear nucleosome;nucleolus;nucleosome;nucleus	Activation of DNA fragmentation factor;Apoptosis;Apoptosis induced DNA fragmentation;Apoptotic execution phase;Cellular responses to external stimuli;Cellular responses to stress;Cellular Senescence;DNA Damage/Telomere Stress Induced Senescence;Formation of Senescence-Associated Heterochromatin Foci (SAHF);Programmed Cell Death	-	30.9762	31.0513	31.1726	30.9747	30.9475	30.8865	11	3	3	31.1	13.2	13.2	21.977	0	28.779	12637000000	47	1	0.80126	P43274	-	-
P58269;F7CL41;F7CPB1	Zinc finger protein DPF3	Dpf3	-	-	0.972329	0.106579	1.44919	0.535244	metal ion binding;nucleic acid binding;zinc ion binding	chromatin organization;nervous system development;regulation of transcription, DNA-templated;transcription, DNA-templated	nBAF complex;nucleoplasm;nucleus	-	-	26.4818	26.7676	26.0988	26.2457	25.8153	25.6815	5	5	5	17.7	17.7	17.7	43.07	0	13.133	370400000	13	1	1.49551	P58269;F7CL41;F7CPB1;F6T820	-	-
K3W4Q9;Q8BH60;A0A1W2P7V0	Golgi-associated PDZ and coiled-coil motif-containing protein	Gopc	-	-	0.971349	0.10682	1.23902	0.309201	frizzled binding;GTPase regulator activity;ion channel binding;protein binding;protein C-terminus binding;protein homodimerization activity;syntaxin binding	autophagy;cytoplasmic sequestering of CFTR protein;negative regulation of anion channel activity;negative regulation of protein localization to cell surface;protein homooligomerization;protein transport;regulation of catalytic activity;spermatid nucleus differentiation	cell junction;cell projection;cytoplasm;dendrite;Golgi apparatus;Golgi membrane;membrane;plasma membrane;postsynaptic density;postsynaptic membrane;protein-containing complex;synapse;trans-Golgi network transport vesicle	RHO GTPase Effectors;RHO GTPases regulate CFTR trafficking;Signal Transduction;Signaling by Rho GTPases	-	26.6867	26.7465	27.0801	26.5774	26.6455	26.3627	10	10	10	28.1	28.1	28.1	50.636	0	22.613	555500000	22	1	1.24113	K3W4Q9;Q8BH60;A0A1W2P7V0;A0A1W2P7A5	-	-
Q64332	Synapsin-2	Syn2	-	-	0.971156	0.106867	0.932133	-0.101392	ATP binding;protein binding;protein dimerization activity	neurotransmitter secretion	cell junction;myelin sheath;plasma membrane;postsynaptic density;SNARE complex;synapse;synaptic vesicle;synaptic vesicle membrane	-	-	30.141	29.9979	30.1456	30.1904	30.2091	30.1893	19	19	15	41.8	41.8	36	63.372	0	323.31	6380300000	124	1	-0.680891	Q64332	-	-
Q8C8T8;Z4YL87;H7BWY8	Pre-rRNA-processing protein TSR2 homolog	Tsr2	-	-	0.96845	0.107535	1.13014	0.176507	molecular_function	maturation of SSU-rRNA from tricistronic rRNA transcript (SSU-rRNA, 5.8S rRNA, LSU-rRNA);rRNA processing	nucleus	-	-	28.7379	28.5488	28.4484	28.3835	28.4138	28.4082	6	6	6	35.6	35.6	35.6	20.891	0	69.805	2143900000	40	1	0.952176	Q8C8T8;Z4YL87;H7BWY8;G3UWF3	-	-
Q9JJ89	Coiled-coil domain-containing protein 86	Ccdc86	-	-	0.968071	0.107629	1.08434	0.116817	-	-	nucleolus;nucleus	-	-	25.2204	25.1633	25.2007	25.1405	25.0154	NaN	5	5	5	14.1	14.1	14.1	46.486	0.00020317	4.728	220010000	5	1	0.771608	Q9JJ89	-	-
Q91XH5;G3UXX3;Q64105	Sepiapterin reductase	Spr	-	-	0.966835	0.107936	1.11542	0.157585	oxidoreductase activity;protein homodimerization activity;sepiapterin reductase activity	cell morphogenesis involved in neuron differentiation;dopamine metabolic process;L-phenylalanine metabolic process;nitric oxide biosynthetic process;norepinephrine metabolic process;oxidation-reduction process;pteridine metabolic process;regulation of multicellular organism growth;serotonin metabolic process;tetrahydrobiopterin biosynthetic process;tetrahydrobiopterin metabolic process;voluntary …	cytoplasm;cytosol;mitochondrion;nucleoplasm	eNOS activation;eNOS activation and regulation;Metabolism;Metabolism of cofactors;Metabolism of nitric oxide;Metabolism of vitamins and cofactors;Tetrahydrobiopterin (BH4) synthesis, recycling, salvage and regulation	Folate biosynthesis	30.9396	30.9143	30.8196	30.6432	30.8645	30.693	14	14	14	67.9	67.9	67.9	27.928	0	136.55	10152000000	135	1	0.893634	Q91XH5;G3UXX3;Q64105;G3UZ79	-	-
O08576	RUN domain-containing protein 3A	Rundc3a	-	-	0.96406	0.108628	0.705622	-0.503032	guanylate cyclase activator activity	positive regulation of cGMP biosynthetic process;positive regulation of guanylate cyclase activity	cytosol;plasma membrane	-	-	25.393	NaN	25.3594	NaN	26.0593	25.6991	6	6	6	21.1	21.1	21.1	50.018	0	54.677	217620000	8	1	-1.79094	O08576	-	-
Q7TQE6	Macoilin	Tmem57	-	-	0.96031	0.10957	0.817244	-0.291161	molecular_function	brain development;neuronal signal transduction	axon;endoplasmic reticulum;integral component of membrane;membrane;neuron projection;neuron projection terminus;nuclear membrane;nucleus;rough endoplasmic reticulum membrane;synapse	-	-	25.7042	25.6704	25.2906	25.745	25.9035	25.8902	8	8	8	17.2	17.2	17.2	76.088	0	13.932	266100000	14	1	-1.20333	Q7TQE6	-	-
Q8BXC6	COMM domain-containing protein 2	Commd2	-	-	0.959564	0.109758	1.39697	0.482305	molecular_function	biological_process;regulation of transcription, DNA-templated;transcription, DNA-templated	cellular_component;cytoplasm	Metabolism of proteins;Neddylation;Post-translational protein modification	-	25.6119	25.6547	26.0194	25.3007	25.6094	24.9292	7	7	7	40.2	40.2	40.2	22.848	0	20.912	240090000	13	1	1.43829	Q8BXC6;G3X955	-	-
P26883;F6X9I3	Peptidyl-prolyl cis-trans isomerase FKBP1A;Peptidyl-prolyl cis-trans isomerase	Fkbp1a	-	-	0.959053	0.109887	1.36132	0.445004	activin binding;drug binding;FK506 binding;ion channel binding;isomerase activity;peptidyl-prolyl cis-trans isomerase activity;protein binding;protein homodimerization activity;SMAD binding;transforming growth factor beta receptor binding;type I transforming growth factor beta receptor binding	amyloid fibril formation;chaperone-mediated protein folding;cytokine-mediated signaling pathway;heart morphogenesis;heart trabecula formation;muscle contraction;negative regulation of phosphoprotein phosphatase activity;negative regulation of protein phosphorylation;positive regulation of protein binding;positive regulation of protein ubiquitination;protein peptidyl-prolyl isomerization;regulatio…	axon terminus;cytoplasm;cytoplasmic side of membrane;cytosol;extrinsic component of organelle membrane;intracellular membrane-bounded organelle;membrane;ryanodine receptor complex;sarcoplasmic reticulum;sarcoplasmic reticulum membrane;Z disc	Signal Transduction;Signaling by TGF-beta family members;Signaling by TGF-beta Receptor Complex;TGF-beta receptor signaling activates SMADs	-	31.5906	31.2344	31.2818	31.0022	31.2004	30.5693	10	10	10	84.3	84.3	84.3	11.922	0	129.22	13842000000	108	1	1.40272	P26883;F6X9I3	-	-
Q61263;A0A087WNN8	Sterol O-acyltransferase 1	Soat1	-	-	0.957713	0.110227	0.762493	-0.391204	cholesterol binding;cholesterol O-acyltransferase activity;fatty-acyl-CoA binding;O-acyltransferase activity;sterol O-acyltransferase activity;transferase activity;transferase activity, transferring acyl groups	cholesterol efflux;cholesterol esterification;cholesterol homeostasis;cholesterol metabolic process;cholesterol storage;lipid metabolic process;macrophage derived foam cell differentiation;positive regulation of amyloid precursor protein biosynthetic process;steroid metabolic process;very-low-density lipoprotein particle assembly	endoplasmic reticulum;endoplasmic reticulum membrane;integral component of membrane;membrane	LDL clearance;Plasma lipoprotein assembly, remodeling, and clearance;Plasma lipoprotein clearance;Transport of small molecules	Steroid biosynthesis	25.0657	24.4712	24.8079	25.2692	25.2424	25.0068	5	5	5	9.3	9.3	9.3	63.798	0	9.5909	185970000	8	1	-1.34327	Q61263;A0A087WNN8;A0A087WSJ5	-	-
O55022	Membrane-associated progesterone receptor component 1	Pgrmc1	-	-	0.954073	0.111154	1.12552	0.170592	heme binding;lipid binding;steroid binding	-	endomembrane system;endoplasmic reticulum;endoplasmic reticulum membrane;integral component of membrane;intracellular membrane-bounded organelle;membrane;organelle membrane	Immune System;Innate Immune System;Neutrophil degranulation	-	29.5725	29.3962	29.3533	29.1703	29.3133	29.3266	11	11	10	53.8	53.8	49.2	21.694	0	81.485	3601300000	46	1	0.928684	O55022	-	-
P61164	Alpha-centractin	Actr1a	-	-	0.953469	0.111309	1.11079	0.151591	ATP binding;nucleotide binding	spermatogenesis	cell cortex;cell cortex region;centriole;centrosome;COPI-coated vesicle;cytoplasm;cytoskeleton;dynactin complex;manchette;microtubule cytoskeleton;microtubule organizing center;myelin sheath	Adaptive Immune System;Anchoring of the basal body to the plasma membrane;Asparagine N-linked glycosylation;AURKA Activation by TPX2;Cell Cycle;Cell Cycle, Mitotic;Cellular responses to external stimuli;Cellular responses to stress;Centrosome maturation;Cilium Assembly;COPI-independent Golgi-to-ER retrograde traffic;COPI-mediated anterograde transport;ER to Golgi Anterograde Transport;G2/M Transi…	-	30.9593	30.7243	30.8454	30.6333	30.7043	30.7367	24	24	13	72.6	72.6	42	42.613	0	250.24	10505000000	178	1	0.869141	P61164	-	-
Q8K013;F8WHJ2	GTP-binding protein 10	Gtpbp10	-	-	0.952893	0.111457	1.28718	0.364211	GTP binding;nucleotide binding	biological_process;ribosome biogenesis	mitochondrion;nucleolus;nucleus	-	-	NaN	24.6982	24.7789	24.1847	24.6077	24.3307	4	4	4	21	21	21	40.141	0	13.086	147650000	7	1	1.38513	Q8K013;F8WHJ2;D3Z4U2	-	-
Q921H9	Cytochrome c oxidase assembly factor 7	Coa7	-	-	0.949899	0.112228	1.20469	0.268661	molecular_function	biological_process	mitochondrial intermembrane space;mitochondrion;nucleus	-	-	26.2677	26.543	26.4734	26.0371	26.3649	26.0762	6	6	6	38.1	38.1	38.1	25.617	0	17.183	485290000	12	1	1.15626	Q921H9	-	-
Q9CQY1	Ubiquitin-like protein ATG12	Atg12	-	-	0.948868	0.112495	0.767659	-0.381462	Atg8 ligase activity;protein binding	autophagosome assembly;autophagy;autophagy of mitochondrion;autophagy of nucleus;C-terminal protein lipidation	Atg12-Atg5-Atg16 complex;autophagosome;cytoplasm;cytosol;membrane;phagophore assembly site membrane;protein-containing complex	Cellular responses to external stimuli;Macroautophagy;Mitophagy;Pink/Parkin Mediated Mitophagy;Receptor Mediated Mitophagy	Regulation of autophagy;RIG-I-like receptor signaling pathway	24.5511	NaN	24.7613	NaN	25.1302	24.9451	4	4	4	19.1	19.1	19.1	15.207	0	5.2734	146490000	9	1	-1.58911	Q9CQY1	-	-
Q0P688;D3Z730;Q8BMB3;M0QWD1;Q3UUT0;G3X9H1;D3Z729;D3YUV9	Eukaryotic translation initiation factor 4E type 2	Eif4e2	-	-	0.948126	0.112687	1.15446	0.207215	RNA binding;translation initiation factor activity;ubiquitin protein ligase binding	in utero embryonic development;negative regulation of translation;regulation of translation;translation;translational initiation	cytoplasm;mRNA cap binding complex	Antiviral mechanism by IFN-stimulated genes;Cytokine Signaling in Immune system;Immune System;Interferon Signaling;ISG15 antiviral mechanism	Insulin signaling pathway;mTOR signaling pathway;RNA transport	27.1995	27.3527	27.1393	26.863	27.1019	27.1049	7	7	7	46.7	46.7	46.7	27.66	0	43.947	772000000	17	1	1.02448	Q0P688;D3Z730;Q8BMB3;M0QWD1;Q3UUT0;G3X9H1;D3Z729;D3YUV9	-	-
G3UVU9;F6VRF7;F6VMC4;Q9ERI5	Bifunctional arginine demethylase and lysyl-hydroxylase JMJD6	Jmjd6	-	-	0.947819	0.112767	1.18815	0.24872	dioxygenase activity;histone demethylase activity (H3-R2 specific);histone demethylase activity (H4-R3 specific);identical protein binding;iron ion binding;metal ion binding;oxidoreductase activity;peptidyl-lysine 5-dioxygenase activity;protein binding;protein homodimerization activity;RNA binding;signaling receptor activity;single-stranded RNA binding	apoptotic cell clearance;blood vessel development;cell differentiation;cell surface receptor signaling pathway;chromatin organization;erythrocyte development;heart development;histone H3-R2 demethylation;histone H4-R3 demethylation;kidney development;lung development;macrophage activation;mRNA processing;multicellular organism development;oxidation-reduction process;peptidyl-lysine hydroxylation …	cytosol;nucleolus;nucleoplasm;nucleus;plasma membrane	Chromatin modifying enzymes;Chromatin organization;HDMs demethylate histones	-	27.2781	27.2662	26.9454	26.8604	26.8554	27.0276	8	8	8	40.7	40.7	40.7	32.003	0	28.07	723140000	28	1	1.11642	G3UVU9;F6VRF7;F6VMC4;Q9ERI5;F7BDP4	-	-
Q9CXL3;A0A0G2JEY4	Uncharacterized protein C7orf50 homolog	-	-	-	0.947642	0.112813	1.22699	0.295121	-	biological_process	cellular_component	-	-	29.3591	29.1282	29.4975	28.8932	28.9839	29.2223	13	13	13	49.7	49.7	49.7	22.168	0	111.19	3213700000	51	1	1.20107	Q9CXL3;A0A0G2JEY4	-	-
Q8K1N1;E9PXB0;E9QAC9	Calcium-independent phospholipase A2-gamma	Pnpla8	-	-	0.946125	0.113207	0.897409	-0.156162	calcium-independent phospholipase A2 activity;hydrolase activity;lysophospholipase activity	arachidonic acid metabolic process;arachidonic acid secretion;cell death;fatty acid metabolic process;linoleic acid metabolic process;lipid catabolic process;lipid metabolic process;metabolic process;phosphatidylcholine catabolic process;phosphatidylethanolamine catabolic process;prostaglandin biosynthetic process	cytoplasm;endoplasmic reticulum;endoplasmic reticulum membrane;Golgi apparatus;Golgi membrane;integral component of membrane;intracellular;membrane;perinuclear region of cytoplasm;peroxisomal membrane;peroxisome	Acyl chain remodelling of PC;Acyl chain remodelling of PE;Glycerophospholipid biosynthesis;Metabolism;Metabolism of lipids;Phospholipid metabolism	-	NaN	25.2386	25.2671	25.3533	NaN	25.4648	6	6	6	12.5	12.5	12.5	87.38	0	16.324	243130000	6	1	-0.991197	Q8K1N1;E9PXB0;E9QAC9;A0A1W2P7I1;F7B2N8	-	-
P48758	Carbonyl reductase [NADPH] 1	Cbr1	-	-	0.944421	0.113653	1.13704	0.185285	15-hydroxyprostaglandin dehydrogenase (NADP+) activity;carbonyl reductase (NADPH) activity;oxidoreductase activity;oxidoreductase activity, acting on NAD(P)H, quinone or similar compound as acceptor;prostaglandin-E2 9-reductase activity	drug metabolic process;oxidation-reduction process;vitamin K metabolic process	cytoplasm	Arachidonic acid metabolism;Fatty acid metabolism;Metabolism;Metabolism of lipids;Synthesis of Prostaglandins (PG) and Thromboxanes (TX)	Arachidonic acid metabolism	30.8862	30.7707	30.9321	30.5213	30.7576	30.7542	21	21	20	85.6	85.6	82.7	30.641	0	215.41	9756800000	149	1	0.966135	P48758;A0A1B0GRG8	-	-
Q3THE2	Myosin regulatory light chain 12B	Myl12b	-	-	0.940081	0.114794	1.1224	0.166581	calcium ion binding;metal ion binding;myosin heavy chain binding	regulation of cell shape	apical part of cell;brush border;cell cortex region;myosin complex;myosin II complex;stress fiber;Z disc	Muscle contraction;RHO GTPase Effectors;RHO GTPases activate PAKs;Signal Transduction;Signaling by Rho GTPases;Smooth Muscle Contraction	Focal adhesion;Leukocyte transendothelial migration;Regulation of actin cytoskeleton;Tight junction;Vascular smooth muscle contraction	30.5056	30.7219	30.4848	30.345	30.4609	30.4067	15	15	4	72.1	72.1	33.7	19.779	0	261.67	8219200000	148	1	0.910902	Q3THE2;Q9CQ19	-	-
J3QMM7;K3W4M4;Q9CZ42;J3QN06	ATP-dependent (S)-NAD(P)H-hydrate dehydratase	Carkd	-	-	0.939673	0.114902	1.31294	0.392796	ADP-dependent NAD(P)H-hydrate dehydratase activity;ATP binding;ATP-dependent NAD(P)H-hydrate dehydratase activity;lyase activity;nucleotide binding	biological_process;nicotinamide nucleotide metabolic process	cytosol;endoplasmic reticulum;integral component of membrane;membrane;mitochondrion	Metabolism;Metabolism of vitamins and cofactors;Metabolism of water-soluble vitamins and cofactors;Nicotinamide salvaging;Nicotinate metabolism	-	29.049	28.6469	29.1246	28.3615	28.7914	28.4892	14	14	14	69.1	69.1	69.1	35.169	0	122.53	2425200000	66	1	1.32927	J3QMM7;K3W4M4;Q9CZ42;J3QN06;J3QPU6	-	-
E9Q9Q2;A0A087WPF0;Q80ZH9	-	R3hdm1	-	-	0.938387	0.115243	1.14521	0.195609	calmodulin binding;molecular_function;nucleic acid binding	biological_process;cellular response to heat	cellular_component;cytoplasm;nucleus	-	-	27.1896	26.997	27.2408	27.0718	26.9008	26.868	13	13	13	13	13	13	124.39	0	36.73	706370000	24	1	0.990517	E9Q9Q2;A0A087WPF0;Q80ZH9;A0A087WP65;A0A087WQI5;A0A087WQF6;Q3URW7;F6TDX7;F6Z9T5;Q9DCB4;Q80TM6	-	-
Q8CIN4	Serine/threonine-protein kinase PAK 2;PAK-2p27;PAK-2p34	Pak2	-	-	0.938289	0.115269	1.13729	0.185599	ATP binding;cadherin binding;catalytic activity;identical protein binding;kinase activity;nucleotide binding;protein binding;protein kinase activity;protein kinase binding;protein serine/threonine kinase activity;protein tyrosine kinase activator activity;Rac GTPase binding;small GTPase binding;transferase activity	actin cytoskeleton organization;activation of protein kinase activity;apoptotic process;cell migration;cellular response to organic cyclic compound;dendritic spine development;metabolic process;negative regulation of apoptotic process;negative regulation of cysteine-type endopeptidase activity involved in execution phase of apoptosis;peptidyl-serine phosphorylation;phosphorylation;positive regula…	cytoplasm;cytosol;membrane;nucleus;perinuclear region of cytoplasm	Adaptive Immune System;Axon guidance;CD209 (DC-SIGN) signaling;CD28 co-stimulation;CD28 dependent Vav1 pathway;Costimulation by the CD28 family;C-type lectin receptors (CLRs);Developmental Biology;EPH-Ephrin signaling;Ephrin signaling;Fc epsilon receptor (FCERI) signaling;FCERI mediated MAPK activation;Generation of second messenger molecules;Immune System;Innate Immune System;MAPK family signali…	Axon guidance;ErbB signaling pathway;Focal adhesion;MAPK signaling pathway;Regulation of actin cytoskeleton;Renal cell carcinoma;T cell receptor signaling pathway	29.8608	29.939	30.0285	29.8564	29.6016	29.8136	28	28	18	66.4	66.4	48.7	57.93	0	249.38	5102900000	131	1	0.964138	Q8CIN4;A3KGC3;A3KGC4	-	-
Q5XG69	Soluble lamin-associated protein of 75 kDa	Fam169a	-	-	0.936928	0.11563	1.11891	0.162097	molecular_function	biological_process	cellular_component;membrane;nuclear envelope;nuclear inner membrane;nucleus	-	-	27.7854	27.7923	27.7044	27.6418	27.7029	27.4511	8	8	8	16.7	16.7	16.7	73.239	0	66.21	1060700000	23	1	0.89606	Q5XG69	-	-
Q9JKC8;H7BWY2	AP-3 complex subunit mu-1	Ap3m1	-	-	0.936387	0.115775	1.18971	0.250611	Rab GTPase binding	anterograde axonal transport;anterograde synaptic vesicle transport;intracellular protein transport;protein transport;vesicle-mediated transport	axon cytoplasm;clathrin adaptor complex;cytoplasmic vesicle;cytoplasmic vesicle membrane;Golgi apparatus;membrane	-	Lysosome	28.298	28.1096	28.4021	27.8407	28.076	28.1412	14	14	11	45.2	45.2	38	46.936	0	75.998	1625000000	55	1	1.11312	Q9JKC8;H7BWY2;D3YWU3;D3YXV9;D6RI63	-	-
Q80X98	-	Dhx38	-	-	0.934301	0.116332	1.30037	0.378927	ATP binding;ATP-dependent RNA helicase activity;helicase activity;hydrolase activity;nucleic acid binding;nucleotide binding;RNA binding	mRNA splicing, via spliceosome	catalytic step 2 spliceosome;cytoplasm;spliceosomal complex	Cleavage of Growing Transcript in the Termination Region;Gene expression (Transcription);Metabolism of RNA;mRNA 3'-end processing;mRNA Splicing;mRNA Splicing - Major Pathway;Processing of Capped Intron-Containing Pre-mRNA;RNA Polymerase II Transcription;RNA Polymerase II Transcription Termination;Transport of Mature mRNA derived from an Intron-Containing Transcript;Transport of Mature Transcript …	Spliceosome	27.7073	27.3217	27.7708	26.9979	27.4397	27.2255	20	20	20	21.7	21.7	21.7	140.62	0	51.792	972350000	43	1	1.30837	Q80X98	-	-
E9Q027;Q8C5L3;E9Q8D5	CCR4-NOT transcription complex subunit 2	Cnot2	-	-	0.934205	0.116358	1.0985	0.135529	poly(A)-specific ribonuclease activity;RNA polymerase II transcription corepressor binding	gene silencing by RNA;multicellular organism development;negative regulation of intracellular estrogen receptor signaling pathway;negative regulation of transcription by RNA polymerase II;negative regulation of translation;nuclear-transcribed mRNA catabolic process, deadenylation-dependent decay;positive regulation of cytoplasmic mRNA processing body assembly;regulation of stem cell population ma…	CCR4-NOT complex;CCR4-NOT core complex;cytoplasm;cytosol;nucleus;P-body;plasma membrane	Gene expression (Transcription);Generic Transcription Pathway;RNA Polymerase II Transcription;TP53 regulates transcription of additional cell cycle genes whose exact role in the p53 pathway remain uncertain;TP53 Regulates Transcription of Cell Cycle Genes;Transcriptional Regulation by TP53	RNA degradation	26.6697	26.7832	26.8357	26.577	26.5839	26.721	11	11	11	35.1	35.1	35.1	54.92	0	41.745	564110000	25	1	0.807555	E9Q027;Q8C5L3;E9Q8D5	-	-
Q61211;E9PUG7;A0A0R4J298;Q8C8I3	Eukaryotic translation initiation factor 2D	Eif2d	-	-	0.932103	0.116922	1.38858	0.473607	RNA binding;translation initiation factor activity	formation of translation preinitiation complex;IRES-dependent translational initiation of linear mRNA;IRES-dependent viral translational initiation;ribosome disassembly;translation;translational initiation	cytoplasm;cytosol;cytosolic small ribosomal subunit;nuclear body	-	-	25.6826	25.7461	26.2038	25.631	25.5133	25.0674	7	7	7	16	16	16	62.829	0	14.01	261540000	10	1	1.40319	Q61211;E9PUG7;A0A0R4J298;Q8C8I3	-	-
E9QAC6	Galectin	Pick1	-	-	0.931365	0.117121	1.15343	0.205926	carbohydrate binding;protein domain specific binding	-	-	Glutamate binding, activation of AMPA receptors and synaptic plasticity;Neuronal System;Neurotransmitter receptors and postsynaptic signal transmission;Trafficking of AMPA receptors;Trafficking of GluR2-containing AMPA receptors;Transmission across Chemical Synapses	-	25.7793	26.0781	25.8194	25.7212	25.7383	25.5995	8	7	0	19.8	18.5	0	58.971	0	19.741	312420000	15	1	1.01266	E9QAC6	-	-
Q8BW41	Protein O-linked-mannose beta-1,4-N-acetylglucosaminyltransferase 2	Pomgnt2	-	-	0.931308	0.117136	0.87527	-0.1922	acetylglucosaminyltransferase activity;protein O-GlcNAc transferase activity;transferase activity;transferase activity, transferring glycosyl groups	neuron migration;protein glycosylation;protein O-linked glycosylation;protein O-linked mannosylation	endoplasmic reticulum;endoplasmic reticulum membrane;integral component of membrane;membrane	Metabolism of proteins;O-linked glycosylation;Post-translational protein modification	-	24.9997	NaN	25.144	NaN	25.2686	25.2595	6	6	6	15	15	15	69.378	0	10.997	169620000	10	1	-1.11554	Q8BW41;A0A1L1SV90	-	-
P49722	Proteasome subunit alpha type-2	Psma2	-	-	0.929689	0.117574	1.16962	0.226044	endopeptidase activity;hydrolase activity;peptidase activity;threonine-type endopeptidase activity	proteolysis;proteolysis involved in cellular protein catabolic process;ubiquitin-dependent protein catabolic process	cytoplasm;cytosol;nucleoplasm;nucleus;P-body;proteasome complex;proteasome core complex;proteasome core complex, alpha-subunit complex	ABC-family proteins mediated transport;Activation of APC/C and APC/C:Cdc20 mediated degradation of mitotic proteins;Activation of NF-kappaB in B cells;Adaptive Immune System;Antigen processing: Ubiquitination & Proteasome degradation;Antigen processing-Cross presentation;APC/C:Cdc20 mediated degradation of mitotic proteins;APC/C:Cdc20 mediated degradation of Securin;APC/C:Cdh1 mediated degradatio…	Proteasome	31.3273	31.5243	31.6825	31.2416	31.2321	31.3822	16	16	16	67.5	67.5	67.5	25.926	0	226.41	15346000000	213	1	1.05805	P49722	-	-
E9QAN4;G3UW47;Q6TA13;E9Q9G6;A0A087WQE8;P33173	Kinesin-like protein;Kinesin-like protein KIF1A	Kif1a	-	-	0.928721	0.117836	0.90904	-0.137584	ATP binding;ATPase activity;identical protein binding;microtubule binding;microtubule motor activity;motor activity;nucleotide binding;protein homodimerization activity	anterograde axonal transport;cytoskeleton-dependent intracellular transport;interkinetic nuclear migration;microtubule-based movement;protein transport along microtubule	axon;axon cytoplasm;cytoplasm;cytoskeleton;cytosol;dendrite;kinesin complex;microtubule;neuron projection;neuronal cell body;postsynapse;presynapse;protein-containing complex;synaptic vesicle	COPI-dependent Golgi-to-ER retrograde traffic;Factors involved in megakaryocyte development and platelet production;Golgi-to-ER retrograde transport;Hemostasis;Intra-Golgi and retrograde Golgi-to-ER traffic;Kinesins;Membrane Trafficking;Vesicle-mediated transport	-	29.0315	28.7934	28.919	29.0603	29.0358	29.0605	33	33	21	25.6	25.6	17	190.97	0	138.42	2918700000	77	1	-0.812964	E9QAN4;G3UW47;Q6TA13;E9Q9G6;A0A087WQE8;P33173	-	-
A0A087WQQ5;A0A087WNW3;A0A087WS29;A0A087WS04;A0A087WQF8	-	Ktn1	-	-	0.92799	0.118035	0.955159	-0.0661875	kinesin binding	microtubule-based movement;protein transport	integral component of endoplasmic reticulum membrane;integral component of membrane;membrane	Metabolism of proteins;Post-translational protein modification;Post-translational protein phosphorylation;Regulation of Insulin-like Growth Factor (IGF) transport and uptake by Insulin-like Growth Factor Binding Proteins (IGFBPs);RHO GTPase Effectors;RHO GTPases activate KTN1;Signal Transduction;Signaling by Rho GTPases	-	30.6302	30.608	30.5937	30.7233	30.6165	30.6906	62	62	0	56.8	56.8	0	146.43	0	323.31	8588600000	210	1	-0.496409	A0A087WQQ5;A0A087WNW3;A0A087WS29;A0A087WS04;A0A087WQF8	-	-
Q9D7M1	Glucose-induced degradation protein 8 homolog	Gid8	-	-	0.926923	0.118325	1.17358	0.230913	molecular_function	biological_process	cell junction;nucleoplasm;nucleus	-	-	26.5192	26.761	26.4929	26.2583	26.5161	26.3061	9	9	9	57	57	57	26.778	0	54.424	496220000	20	1	1.06698	Q9D7M1	-	-
A2A9Q2;Q8BHG1;A6PWC3	Nardilysin	Nrd1	-	-	0.925768	0.11864	0.932339	-0.101073	catalytic activity;hydrolase activity;metal ion binding;metalloendopeptidase activity;metallopeptidase activity;peptidase activity;protein binding	positive regulation of membrane protein ectodomain proteolysis;proteolysis;regulation of endopeptidase activity	mitochondrion	-	-	27.9356	27.9075	27.9601	28.1329	27.9854	27.9882	20	20	20	19.7	19.7	19.7	140.62	0	71.032	1359700000	56	1	-0.669285	A2A9Q2;Q8BHG1;A6PWC3;Q3V3G9	-	-
Q8BH40;O70439	Syntaxin-7	Stx7	-	-	0.92551	0.118711	0.945865	-0.0802943	chloride channel inhibitor activity;protein binding;SNAP receptor activity;SNARE binding;syntaxin binding	intracellular protein transport;membrane fusion;organelle assembly;organelle localization;positive regulation of receptor localization to synapse;positive regulation of T cell mediated cytotoxicity;regulation of protein localization to plasma membrane;vesicle docking;vesicle fusion;vesicle-mediated transport	azurophil granule;early endosome;early endosome membrane;endocytic vesicle;endomembrane system;endosome;immunological synapse;integral component of membrane;late endosome;lysosome;membrane;perinuclear region of cytoplasm;plasma membrane;recycling endosome;SNARE complex;tertiary granule;vesicle	-	Phagosome;SNARE interactions in vesicular transport	29.7475	29.7898	29.8757	29.8724	29.8672	29.9143	11	11	11	52.5	52.5	52.5	29.736	0	89.045	4923100000	67	1	-0.571331	Q8BH40;O70439	-	-
P22907	Porphobilinogen deaminase	Hmbs	-	-	0.924951	0.118864	1.11513	0.157207	hydroxymethylbilane synthase activity;transferase activity	heme biosynthetic process;peptidyl-pyrromethane cofactor linkage;porphyrin-containing compound biosynthetic process;protoporphyrinogen IX biosynthetic process;tetrapyrrole biosynthetic process	cytoplasm	Heme biosynthesis;Metabolism;Metabolism of porphyrins	Porphyrin and chlorophyll metabolism	28.7778	28.9995	28.9012	28.7065	28.8272	28.6731	17	17	17	44.6	44.6	44.6	39.344	0	137.59	2502100000	68	1	0.876216	P22907;A0A1L1ST19;A0A1L1SRM0	-	-
Q9DBC3	Cap-specific mRNA (nucleoside-2-O-)-methyltransferase 1	Cmtr1	-	-	0.922589	0.119512	1.12197	0.16604	chromatin binding;histone binding;metal ion binding;methyltransferase activity;mRNA (nucleoside-2'-O-)-methyltransferase activity;nucleic acid binding;transferase activity;ubiquitin binding;ubiquitin-protein transferase activity	7-methylguanosine mRNA capping;cap1 mRNA methylation;cell cycle;cell division;cellular response to DNA damage stimulus;chromatin organization;DNA repair;double-strand break repair;histone H2A ubiquitination;histone H2B ubiquitination;methylation;mRNA methylation;mRNA processing;positive regulation of DNA repair;protein ubiquitination;response to ionizing radiation	chromosome;chromosome, telomeric region;cytoplasm;cytosol;midbody;nucleoplasm;nucleus;ubiquitin ligase complex	Cell Cycle;Cell Cycle Checkpoints;DNA Double Strand Break Response;DNA Double-Strand Break Repair;DNA Repair;G2/M Checkpoints;G2/M DNA damage checkpoint;Nonhomologous End-Joining (NHEJ);Recruitment and ATM-mediated phosphorylation of repair and signaling proteins at DNA double strand breaks	-	28.716	28.6848	28.7629	28.3936	28.6446	28.6274	28	28	28	38.7	38.7	38.7	95.675	0	111.28	2311100000	102	1	0.902001	Q9DBC3;E0CXC2;G3UZ59;D3Z491	-	-
P62305;E9Q4F4	Small nuclear ribonucleoprotein E	Snrpe	-	-	0.919496	0.120366	0.734223	-0.445709	RNA binding	hair cycle;mRNA processing;mRNA splicing, via spliceosome;RNA splicing;spliceosomal snRNP assembly	cytoplasm;cytosol;methylosome;nucleus;pICln-Sm protein complex;precatalytic spliceosome;SMN-Sm protein complex;spliceosomal complex;U1 snRNP;U2 snRNP;U4 snRNP;U4/U6 x U5 tri-snRNP complex;U5 snRNP;U7 snRNP	-	Spliceosome	27.2354	26.915	26.6991	NaN	27.3299	27.4612	3	3	3	52.2	52.2	52.2	10.803	0	46.163	957040000	30	1	-1.45174	P62305;E9Q4F4;E9Q0W8	-	-
P51410;A0A0G2JES3;A0A140T8T4;D3Z629	60S ribosomal protein L9	Rpl9	-	-	0.918632	0.120606	1.16201	0.21662	RNA binding;rRNA binding;structural constituent of ribosome	cytoplasmic translation;translation	cytosolic large ribosomal subunit;intracellular;ribosome	Metabolism of RNA;Nonsense Mediated Decay (NMD) enhanced by the Exon Junction Complex (EJC);Nonsense-Mediated Decay (NMD)	Ribosome	31.3683	31.3164	31.644	31.1421	31.2606	31.2761	14	14	14	69.3	69.3	69.3	21.881	0	215.5	15077000000	177	1	1.03086	P51410;A0A0G2JES3;A0A140T8T4;D3Z629;D3YZT0;A0A0G2JFQ3;S4R1R7	-	-
Q3TDD9	Protein phosphatase 1 regulatory subunit 21	Ppp1r21	-	-	0.918356	0.120682	1.24512	0.316286	-	biological_process	-	-	-	25.7364	25.5665	25.4829	25.5564	25.197	25.0836	7	7	7	12.7	12.7	12.7	88.337	0	20.083	228720000	7	1	1.2125	Q3TDD9	-	-
Q91YP3;A0A0N4SV34	Deoxyribose-phosphate aldolase	Dera	-	-	0.917817	0.120832	0.802635	-0.317184	catalytic activity;deoxyribose-phosphate aldolase activity;lyase activity	carbohydrate catabolic process;deoxyribonucleoside catabolic process;deoxyribonucleotide catabolic process;deoxyribose phosphate catabolic process	cytoplasm;nucleus	Immune System;Innate Immune System;Metabolism;Metabolism of carbohydrates;Neutrophil degranulation;Pentose phosphate pathway (hexose monophosphate shunt)	Pentose phosphate pathway	24.5757	24.9185	25.0554	25.023	25.2782	25.1999	9	9	9	38.7	38.7	38.7	34.975	0	19.33	189170000	16	1	-1.2134	Q91YP3;A0A0N4SV34;A0A0N4SVW1;A0A0N4SUV7;A0A0N4SUT8;A0A0N4SVH5	-	-
Q8VDN2	Sodium/potassium-transporting ATPase subunit alpha-1	Atp1a1	-	-	0.915149	0.121577	0.88894	-0.169842	ADP binding;amyloid-beta binding;ankyrin binding;ATP binding;chaperone binding;heparan sulfate proteoglycan binding;hydrolase activity;metal ion binding;nucleotide binding;phosphatase activity;potassium ion binding;protein binding;protein kinase binding;sodium ion binding;sodium:potassium-exchanging ATPase activity;sodium:potassium-exchanging ATPase activity involved in regulation of cardiac musc…	adult locomotory behavior;ATP hydrolysis coupled transmembrane transport;cardiac muscle contraction;cellular potassium ion homeostasis;cellular response to amyloid-beta;cellular response to mechanical stimulus;cellular response to retinoic acid;cellular response to steroid hormone stimulus;cellular response to thyroid hormone stimulus;cellular sodium ion homeostasis;cerebral cortex development;de…	apical plasma membrane;axon;basolateral plasma membrane;caveola;cytoplasm;dendritic spine head;dendritic spine neck;endoplasmic reticulum;endosome;Golgi apparatus;integral component of membrane;intercalated disc;membrane;membrane raft;myelin sheath;neuronal cell body;nucleus;plasma membrane;postsynaptic density;protein-containing complex;sarcolemma;sodium:potassium-exchanging ATPase complex;synap…	Cardiac conduction;Ion channel transport;Ion homeostasis;Ion transport by P-type ATPases;Muscle contraction;Transport of small molecules	Aldosterone-regulated sodium reabsorption;Bile secretion;Carbohydrate digestion and absorption;Cardiac muscle contraction;Endocrine and other factor-regulated calcium reabsorption;Gastric acid secretion;Mineral absorption;Pancreatic secretion;Protein digestion and absorption;Proximal tubule bicarbonate reclamation;Salivary secretion	32.833	32.7813	32.9281	33.1678	32.9412	32.943	50	50	33	50.6	50.6	31.7	112.98	0	323.31	43501000000	405	1	-0.909894	Q8VDN2;A0A0G2JGX4;Q8VCE0;Q6PIC6;Q9WV27	-	-
Q8VDC0	Probable leucine--tRNA ligase, mitochondrial	Lars2	-	-	0.914718	0.121698	1.05071	0.0713603	aminoacyl-tRNA editing activity;aminoacyl-tRNA ligase activity;ATP binding;leucine-tRNA ligase activity;ligase activity;nucleotide binding	aminoacyl-tRNA metabolism involved in translational fidelity;leucyl-tRNA aminoacylation;mitochondrial translation;translation;tRNA aminoacylation for protein translation	mitochondrial matrix;mitochondrion	-	Aminoacyl-tRNA biosynthesis;Valine, leucine and isoleucine biosynthesis	28.3976	28.3121	28.2923	28.2852	28.2298	28.2728	24	24	24	32.6	32.6	32.6	101.48	0	55.795	1660600000	63	1	0.523064	Q8VDC0;A0A1L1SSW1;A0A1L1SQK2;A0A1L1SUS6	-	-
Q6PGF7	Exocyst complex component 8	Exoc8	-	-	0.913031	0.122171	0.783571	-0.351865	phosphatidylinositol binding;Ral GTPase binding	cellular protein localization;endosome organization;exocyst assembly;exocyst localization;exocytosis;extracellular matrix disassembly;protein transport	cell leading edge;cell projection;cytoplasm;cytosol;exocyst;growth cone;late endosome;perinuclear region of cytoplasm;plasma membrane	Cargo trafficking to the periciliary membrane;Cilium Assembly;Insulin processing;Metabolism of proteins;Organelle biogenesis and maintenance;Peptide hormone metabolism;VxPx cargo-targeting to cilium	-	27.2305	26.8695	26.6446	27.155	27.3029	27.3423	12	12	12	18	18	18	81.034	0	17.073	787250000	20	1	-1.25698	Q6PGF7	-	-
Q9ERH4	Nucleolar and spindle-associated protein 1	Nusap1	-	-	0.912946	0.122195	1.14347	0.193414	DNA binding;microtubule binding	cell cycle;cell division;establishment of mitotic spindle localization;microtubule cytoskeleton organization;mitotic chromosome condensation;mitotic cytokinesis;mitotic sister chromatid segregation;positive regulation of mitotic nuclear division	chromosome;cytoplasm;cytoskeleton;microtubule;nucleolus;nucleus;spindle;spindle microtubule	-	-	25.6298	25.4059	25.5386	25.3769	25.2858	NaN	4	4	4	9.6	9.6	9.6	48.572	0	6.7495	260670000	8	1	1.01526	Q9ERH4	-	-
P24270;A2AL20	Catalase	Cat	-	-	0.911294	0.122661	0.907439	-0.140127	aminoacylase activity;antioxidant activity;catalase activity;enzyme binding;heme binding;metal ion binding;NADP binding;oxidoreductase activity;oxidoreductase activity, acting on peroxide as acceptor;peroxidase activity;protein homodimerization activity;signaling receptor binding	aerobic respiration;aging;cellular oxidant detoxification;cellular response to growth factor stimulus;cholesterol metabolic process;hemoglobin metabolic process;hydrogen peroxide catabolic process;kidney development;negative regulation of apoptotic process;negative regulation of NF-kappaB transcription factor activity;oxidation-reduction process;positive regulation of cell division;positive regul…	cytosol;endoplasmic reticulum;extracellular space;Golgi apparatus;intracellular membrane-bounded organelle;lysosome;mitochondrial intermembrane space;mitochondrion;peroxisomal membrane;peroxisome;plasma membrane	Cellular responses to external stimuli;Cellular responses to stress;Detoxification of Reactive Oxygen Species;Immune System;Innate Immune System;Metabolism of proteins;Neutrophil degranulation;Peroxisomal protein import	Amyotrophic lateral sclerosis (ALS);Methane metabolism;Peroxisome;Tryptophan metabolism	29.1021	29.266	29.0992	29.3366	29.2041	29.347	25	25	25	51.6	51.6	51.6	59.795	0	125.01	3234300000	95	1	-0.815721	P24270;A2AL20	-	-
G3X926;Q9JJ80;S4R1Y5;S4R2H5	Ribosome production factor 2 homolog	Rpf2	-	-	0.91004	0.123016	1.1445	0.194715	5S rRNA binding;RNA polymerase II transcription factor activity, sequence-specific DNA binding;rRNA binding	maturation of LSU-rRNA from tricistronic rRNA transcript (SSU-rRNA, 5.8S rRNA, LSU-rRNA);protein localization to nucleolus;regulation of signal transduction by p53 class mediator;regulation of transcription by RNA polymerase II;ribosomal large subunit assembly;ribosomal large subunit biogenesis;ribosome biogenesis	nucleolus;nucleus	-	-	29.3296	29.0794	29.2486	28.8921	29.0686	29.1127	13	13	13	50.9	50.9	50.9	31.471	0	103.79	3174300000	105	1	0.974185	G3X926;Q9JJ80;S4R1Y5;S4R2H5;S4R2R2	-	-
Q3UEB3	Poly(U)-binding-splicing factor PUF60	Puf60	-	-	0.909337	0.123215	1.08527	0.118052	cadherin binding;DNA binding;identical protein binding;nucleic acid binding;RNA binding	apoptotic process;mRNA processing;regulation of transcription, DNA-templated;RNA splicing;transcription, DNA-templated	cell junction;cyclin-dependent protein kinase activating kinase holoenzyme complex;nucleoplasm;nucleus	Metabolism of RNA;mRNA Splicing;mRNA Splicing - Major Pathway;Processing of Capped Intron-Containing Pre-mRNA	Spliceosome	31.2018	31.1841	31.1414	30.9436	31.0976	31.1319	26	26	26	62.1	62.1	62.1	60.248	0	282.75	12426000000	191	1	0.735084	Q3UEB3	-	-
P14873	Microtubule-associated protein 1B;MAP1B heavy chain;MAP1 light chain LC1	Map1b	-	-	0.908949	0.123325	0.932666	-0.100568	cytoskeletal regulatory protein binding;microtubule binding;protein binding	axon extension;axonogenesis;cellular process;dendrite development;establishment of monopolar cell polarity;microtubule bundle formation;microtubule cytoskeleton organization;microtubule-based process;mitochondrion transport along microtubule;negative regulation of intracellular transport;nervous system development;positive regulation of axon extension	cell junction;cell projection;cytoplasm;cytoskeleton;cytosol;dendritic spine;microtubule;microtubule associated complex;photoreceptor outer segment;plasma membrane;postsynaptic density;synapse	-	-	34.3713	34.3295	34.2062	34.3753	34.4245	34.4089	141	141	139	61.7	61.7	61.3	270.25	0	323.31	116470000000	1476	1	-0.663193	P14873	-	-
Q8BGS0	Protein MAK16 homolog	Mak16	-	-	0.907997	0.123596	1.1367	0.184851	-	maturation of 5.8S rRNA;maturation of LSU-rRNA	intracellular membrane-bounded organelle;nucleolus;nucleus;preribosome, large subunit precursor	-	-	26.9477	27.0818	27.1515	27.0037	26.7479	26.8749	6	6	6	27.4	27.4	27.4	35.185	0	31.59	675860000	22	1	0.947881	Q8BGS0	-	-
Q9CQA5	Mediator of RNA polymerase II transcription subunit 4	Med4	-	-	0.906099	0.124137	1.18775	0.248234	RNA polymerase II transcription cofactor activity;signaling receptor activity;thyroid hormone receptor binding;transcription cofactor activity	androgen receptor signaling pathway;intracellular steroid hormone receptor signaling pathway;positive regulation of transcription, DNA-templated;regulation of transcription by RNA polymerase II;regulation of transcription, DNA-templated;transcription by RNA polymerase II;transcription initiation from RNA polymerase II promoter;transcription, DNA-templated	core mediator complex;mediator complex;nucleoplasm;nucleus	Gene expression (Transcription);Generic Transcription Pathway;RNA Polymerase II Transcription	-	NaN	23.1728	23.3546	22.9824	23.0485	NaN	3	3	3	14.8	14.8	14.8	29.781	0	14.854	55563000	7	1	1.26194	Q9CQA5	-	-
Q922E6	FAST kinase domain-containing protein 2	Fastkd2	-	-	0.902562	0.125152	0.775359	-0.367064	protein kinase activity;RNA binding;rRNA binding	cellular respiration;mitochondrial large ribosomal subunit assembly;protein phosphorylation;ribosome biogenesis	intercellular bridge;mitochondrial nucleoid;mitochondrion;nucleus;ribonucleoprotein granule	-	-	25.8097	25.9725	NaN	26.0064	26.3698	26.3983	9	9	9	18	18	18	78.947	0	24.753	329460000	12	1	-1.34055	Q922E6	-	-
Q9JI39	ATP-binding cassette sub-family B member 10, mitochondrial	Abcb10	-	-	0.902046	0.125301	1.08501	0.117702	ATP binding;ATPase activity;ATPase activity, coupled to transmembrane movement of substances;nucleotide binding;protein binding;protein homodimerization activity;transporter activity	transmembrane transport	integral component of membrane;integral component of mitochondrial membrane;membrane;mitochondrial inner membrane;mitochondrion	ABC-family proteins mediated transport;Mitochondrial ABC transporters;Transport of small molecules	ABC transporters	27.3473	27.2757	27.4535	27.3025	27.1935	27.2274	16	16	16	29.4	29.4	29.4	77.187	0	61.042	837910000	38	1	0.731644	Q9JI39	-	-
Q91YR5	Methyltransferase-like protein 13	Mettl13	-	-	0.901488	0.125462	1.09026	0.124669	methyltransferase activity;molecular_function;transferase activity	biological_process;metabolic process;methylation	cellular_component	-	-	28.4862	28.3789	28.5508	28.3518	28.4153	28.2748	24	24	24	46.3	46.3	46.3	78.756	0	122.93	1930400000	80	1	0.757805	Q91YR5;H3BLQ8;H3BLK3;E9PYK1	-	-
Q99LD8;O08972;G3UZR0	N(G),N(G)-dimethylarginine dimethylaminohydrolase 2	Ddah2	-	-	0.901104	0.125573	1.05392	0.0757682	amino acid binding;dimethylargininase activity;hydrolase activity	arginine catabolic process;arginine metabolic process;citrulline metabolic process;positive regulation of nitric oxide biosynthetic process	cytoplasm;cytosol;microtubule organizing center;mitochondrion	eNOS activation;eNOS activation and regulation;Metabolism;Metabolism of nitric oxide	-	30.413	30.3577	30.4492	30.3815	30.3293	30.2817	16	16	15	74.7	74.7	71.9	29.645	0	158.76	7434900000	96	1	0.544218	Q99LD8;O08972;G3UZR0	-	-
Q99NB8	Ubiquilin-4	Ubqln4	-	-	0.900531	0.125739	0.818243	-0.289399	identical protein binding;polyubiquitin modification-dependent protein binding	autophagy;negative regulation of autophagosome maturation;regulation of proteasomal ubiquitin-dependent protein catabolic process	autophagosome;cytoplasm;cytoplasmic vesicle;cytosol;cytosolic proteasome complex;endoplasmic reticulum;endoplasmic reticulum membrane;nuclear proteasome complex;nucleus;perinuclear region of cytoplasm	-	Protein processing in endoplasmic reticulum	27.2395	27.0588	27.0486	27.6756	27.3011	27.2384	9	8	8	18.1	16.4	16.4	63.505	0	37.593	761930000	14	1	-1.15803	Q99NB8;A0A0A6YXU5	-	-
Q8CI71	Coiled-coil domain-containing protein 132	Ccdc132	-	-	0.899437	0.126056	0.893165	-0.163001	SNARE binding	endocytic recycling;protein transport;retrograde transport, endosome to Golgi	EARP complex;endosome;recycling endosome	-	-	28.0437	27.9384	28.0521	28.3247	28.0773	28.1212	20	20	20	26.3	26.3	26.3	111.17	0	70.399	1479100000	67	1	-0.883334	Q8CI71	-	-
Q3TUE1;A0A0G2JGW9;A0A0G2JFY5;Q3UUU2;Q91WJ8;A0A0G2JG00;A0A0G2JFK2	Far upstream element-binding protein 1	Fubp1	-	-	0.899141	0.126142	1.09036	0.124802	DNA binding;nucleic acid binding;protein binding;RNA binding;transcriptional activator activity, RNA polymerase II distal enhancer sequence-specific DNA binding	developmental cell growth;hematopoietic stem cell proliferation;positive regulation of gene expression;positive regulation of transcription by RNA polymerase II;regulation of transcription by RNA polymerase II;regulation of transcription, DNA-templated;somatic stem cell division;transcription by RNA polymerase II;transcription, DNA-templated	integral component of membrane;membrane;nucleoplasm;nucleus	-	-	31.8101	31.6952	31.6755	31.5095	31.6192	31.6777	36	31	30	54.5	50.9	49.8	67.443	0	323.31	18659000000	259	1	0.757569	Q3TUE1;A0A0G2JGW9;A0A0G2JFY5;Q3UUU2;Q91WJ8;A0A0G2JG00;A0A0G2JFK2;A0A0G2JE55;A0A0G2JG96;A0A0G2JGT1;A0A0G2JGV9	-	-
Q91YJ3;Q8BJZ7	Thymocyte nuclear protein 1	Thyn1	-	-	0.896445	0.126927	0.865802	-0.207891	molecular_function	biological_process	nucleus	-	-	25.4448	NaN	25.3989	NaN	25.7085	25.5509	5	5	5	28.8	28.8	28.8	26.178	0	12	215960000	13	1	-1.14165	Q91YJ3;Q8BJZ7	-	-
Q9CQZ1	Heat shock factor-binding protein 1	Hsbp1	-	-	0.896358	0.126953	1.25777	0.330868	identical protein binding;transcription corepressor activity	endodermal cell differentiation;muscle contraction;negative regulation of nucleic acid-templated transcription	cytoskeleton;nucleus	Attenuation phase;Cellular response to heat stress;Cellular responses to external stimuli;Cellular responses to stress;HSF1-dependent transactivation	-	28.7108	29.0448	28.4971	28.3207	28.5424	28.397	5	5	5	73.7	73.7	73.7	8.6107	0	313.64	2416400000	59	1	1.21584	Q9CQZ1	-	-
Q921X9	Protein disulfide-isomerase A5	Pdia5	-	-	0.895945	0.127074	0.898938	-0.153707	isomerase activity;peptide disulfide oxidoreductase activity;protein disulfide isomerase activity	cell redox homeostasis;oxidation-reduction process;protein folding;response to endoplasmic reticulum stress	endoplasmic reticulum;endoplasmic reticulum lumen	-	-	28.235	28.1756	28.1473	28.2153	28.4767	28.3271	16	16	16	39.8	39.8	39.8	59.266	0	57.666	1738700000	56	1	-0.85393	Q921X9	-	-
E9QMQ3;Q99KW3	TRIO and F-actin-binding protein	Triobp	-	-	0.895412	0.12723	1.09346	0.128907	actin binding;actin filament binding;ubiquitin protein ligase binding	actin filament bundle assembly;auditory receptor cell stereocilium organization;cell cycle;cell division;positive regulation of substrate adhesion-dependent cell spreading;regulation of actin cytoskeleton organization;sensory perception of sound	actin cytoskeleton;cuticular plate;cytoplasm;cytoskeleton;microtubule organizing center;midbody;nucleus;stereocilium;stereocilium base;stereocilium shaft	-	-	30.5325	30.3317	30.3805	30.2416	30.2754	30.341	36	36	16	59.3	59.3	27.3	71.684	0	193.55	7066500000	135	1	0.771302	E9QMQ3;Q99KW3	-	-
A0A0R4IZY0;Q8C1A5	Thimet oligopeptidase	Thop1	-	-	0.895364	0.127244	1.05637	0.0791187	hydrolase activity;metal ion binding;metalloendopeptidase activity;metallopeptidase activity;peptidase activity;peptide binding	intracellular signal transduction;peptide metabolic process;proteolysis	cytoplasm;mitochondrial intermembrane space	Adaptive Immune System;Antigen processing: Ubiquitination & Proteasome degradation;Class I MHC mediated antigen processing & presentation;Immune System	African trypanosomiasis;Renin-angiotensin system	30.7474	30.8775	30.8506	30.7235	30.7572	30.7575	39	39	39	57.1	57.1	57.1	78.026	0	269.97	9421700000	211	1	0.560317	A0A0R4IZY0;Q8C1A5	-	-
Q9D338	39S ribosomal protein L19, mitochondrial	Mrpl19	-	-	0.894996	0.127351	1.24092	0.311415	structural constituent of ribosome	translation	intracellular;mitochondrial large ribosomal subunit;mitochondrial ribosome;mitochondrion;nuclear membrane;nucleus;ribosome	Metabolism of proteins;Mitochondrial translation;Mitochondrial translation elongation;Mitochondrial translation termination;Translation	-	25.9323	26.3861	25.9831	25.8991	25.6443	25.8239	9	9	9	39.4	39.4	39.4	33.578	0	19.167	349400000	17	1	1.18751	Q9D338	-	-
G3X8X7;Q920Q4	Vacuolar protein sorting-associated protein 16 homolog	Vps16	-	-	0.8949	0.12738	1.28964	0.366972	actin binding;actin filament binding;protein binding	autophagosome maturation;autophagy;endosomal transport;endosome to lysosome transport;intracellular protein transport;protein transport;regulation of SNARE complex assembly;regulation of vacuole fusion, non-autophagic;vacuole organization;viral entry into host cell	actin filament;AP-3 adaptor complex;autophagosome;axon;clathrin-coated vesicle;CORVET complex;cytoplasm;cytoplasmic vesicle;early endosome;early endosome membrane;endosome;HOPS complex;late endosome;late endosome membrane;lysosomal membrane;lysosome;membrane;neuronal cell body;recycling endosome	-	-	NaN	26.1844	26.4734	25.9768	NaN	25.947	8	8	8	14.2	14.2	14.2	94.825	0	31.412	312570000	10	1	1.49642	G3X8X7;Q920Q4;A2BI90	-	-
O88952	Protein lin-7 homolog C	Lin7c	-	-	0.894272	0.127564	1.22988	0.29852	cytoskeletal protein binding;L27 domain binding;protein binding;protein domain specific binding	exocytosis;maintenance of epithelial cell apical/basal polarity;morphogenesis of an epithelial sheet;neurotransmitter secretion;protein localization to basolateral plasma membrane;protein transport	basolateral plasma membrane;bicellular tight junction;cell junction;cell-cell junction;cytoplasm;membrane;MPP7-DLG1-LIN7 complex;neuron projection;plasma membrane;postsynaptic density;postsynaptic membrane;presynapse;synapse	Dopamine Neurotransmitter Release Cycle;Neuronal System;Neurotransmitter release cycle;Transmission across Chemical Synapses	-	30.1521	29.6247	29.8748	29.5324	29.6432	29.5804	10	10	7	54.3	54.3	31	21.834	0	77.382	5075900000	56	1	1.16773	O88952	-	-
Q8C547	HEAT repeat-containing protein 5B	Heatr5b	-	-	0.894233	0.127575	0.878734	-0.186502	protein binding	biological_process	-	-	-	27.7513	27.6125	27.4709	27.6937	27.8269	27.8736	25	25	25	19.8	19.8	19.8	224.32	0	65.866	1116700000	48	1	-0.945551	Q8C547	-	-
Q6PGC1	ATP-dependent RNA helicase Dhx29	Dhx29	-	-	0.894161	0.127597	0.948311	-0.0765673	ATP binding;ATP-dependent RNA helicase activity;cadherin binding;helicase activity;hydrolase activity;nucleic acid binding;nucleotide binding;ribosomal small subunit binding;RNA binding;translation initiation factor activity	RNA processing;translation;translational initiation	cytoplasm;eukaryotic 43S preinitiation complex;mitochondrion	-	-	30.4312	30.3433	30.419	30.4287	30.4665	30.528	50	50	48	43.7	43.7	42.4	153.97	0	323.31	7531700000	244	1	-0.547203	Q6PGC1	-	-
A0A140LIF0;Q3TYT1;P97478	5-demethoxyubiquinone hydroxylase, mitochondrial	Coq7	-	-	0.893661	0.127744	1.1795	0.238177	chromatin binding;metal ion binding;monooxygenase activity;oxidoreductase activity;oxidoreductase activity, acting on paired donors, with incorporation or reduction of molecular oxygen, NAD(P)H as one donor, and incorporation of one atom of oxygen	age-dependent response to oxidative stress;cellular response to oxidative stress;determination of adult lifespan;in utero embryonic development;mitochondrial ATP synthesis coupled electron transport;mitochondrion morphogenesis;negative regulation of transcription by RNA polymerase II;neural tube formation;neurogenesis;oxidation-reduction process;positive regulation of transcription by RNA polymer…	extrinsic component of mitochondrial inner membrane;membrane;mitochondrial inner membrane;mitochondrion;nucleus	-	Ubiquinone and other terpenoid-quinone biosynthesis	26.8798	26.4822	26.6202	26.4375	26.4885	26.3417	5	5	5	33.8	33.8	33.8	24.764	0	14.806	532780000	12	1	1.06206	A0A140LIF0;Q3TYT1;P97478	-	-
Q9R078	5-AMP-activated protein kinase subunit beta-1	Prkab1	-	-	0.892494	0.128087	1.0973	0.133955	AMP-activated protein kinase activity;kinase activity;protein binding;protein kinase activity	fatty acid biosynthetic process;fatty acid metabolic process;lipid metabolic process;nail development;phosphorylation;positive regulation of gene expression;protein heterooligomerization;protein phosphorylation;regulation of catalytic activity	cytosol;nucleotide-activated protein kinase complex;nucleus;protein-containing complex	Cellular responses to external stimuli;Energy dependent regulation of mTOR by LKB1-AMPK;Gene expression (Transcription);Generic Transcription Pathway;Macroautophagy;mTOR signalling;Regulation of TP53 Activity;Regulation of TP53 Activity through Phosphorylation;RNA Polymerase II Transcription;Signal Transduction;TP53 Regulates Metabolic Genes;Transcriptional Regulation by TP53	Adipocytokine signaling pathway;Hypertrophic cardiomyopathy (HCM);Insulin signaling pathway	27.1236	26.9505	27.0594	26.8978	27	26.8338	8	8	7	53	53	49.3	30.308	0	55.273	687900000	22	1	0.788108	Q9R078;S4R2R1	-	-
G3X9A7;Q8BLJ3	PI-PLC X domain-containing protein 3	Plcxd3	-	-	0.891465	0.128391	1.19385	0.255626	hydrolase activity;molecular_function;phosphoric diester hydrolase activity;signal transducer activity	lipid catabolic process;lipid metabolic process;signal transduction	cellular_component;cytoplasm	-	-	27.3446	27.0735	27.1879	26.7308	27.0689	27.0395	8	8	8	39.6	39.6	39.6	36.314	0	52.774	775160000	27	1	1.09397	G3X9A7;Q8BLJ3;D6RDF3	-	-
Q9D2M8;A6X925;B2KF55	Ubiquitin-conjugating enzyme E2 variant 2	Ube2v2	-	-	0.889584	0.128948	1.3802	0.464873	protein binding;ubiquitin conjugating enzyme activity;ubiquitin protein ligase activity;ubiquitin protein ligase binding	DNA double-strand break processing;error-free postreplication DNA repair;negative regulation of neuron apoptotic process;positive regulation of DNA repair;positive regulation of neuron projection development;positive regulation of proteasomal ubiquitin-dependent protein catabolic process;positive regulation of synapse assembly;protein K63-linked ubiquitination;protein ubiquitination	cytoplasm;nucleoplasm;nucleus;UBC13-MMS2 complex	Adaptive Immune System;Antigen processing: Ubiquitination & Proteasome degradation;Cell Cycle;Cell Cycle Checkpoints;Class I MHC mediated antigen processing & presentation;DNA Double Strand Break Response;DNA Double-Strand Break Repair;DNA Repair;G2/M Checkpoints;G2/M DNA damage checkpoint;Immune System;Nonhomologous End-Joining (NHEJ);Recruitment and ATM-mediated phosphorylation of repair and si…	-	27.9497	27.9912	28.3691	27.4438	27.4257	28.0458	10	5	5	57.2	37.9	37.9	16.367	0	72.476	1485800000	35	1	1.35309	Q9D2M8;A6X925;B2KF55	-	-
G3UXW9;Q3MIA8;Q99LD4;B1ATU4;A0A140LJB7	COP9 signalosome complex subunit 1	Gps1	-	-	0.889426	0.128995	0.895579	-0.159108	protein binding	protein deneddylation	COP9 signalosome;cytoplasm;nucleus	Cargo recognition for clathrin-mediated endocytosis;Clathrin-mediated endocytosis;DNA Damage Recognition in GG-NER;DNA Repair;Formation of TC-NER Pre-Incision Complex;Global Genome Nucleotide Excision Repair (GG-NER);Membrane Trafficking;Metabolism of proteins;Neddylation;Nucleotide Excision Repair;Post-translational protein modification;Transcription-Coupled Nucleotide Excision Repair (TC-NER);V…	-	30.3517	30.2544	30.4081	30.4169	30.4375	30.6372	29	29	29	53.8	53.8	53.8	58.86	0	217.24	7685400000	172	1	-0.867662	G3UXW9;Q3MIA8;Q99LD4;B1ATU4;A0A140LJB7	-	-
Q9D8Z2	TP53-regulated inhibitor of apoptosis 1	Triap1	-	-	0.88772	0.129503	1.2759	0.35151	p53 binding;phosphatidic acid transporter activity	apoptotic process;cellular response to UV;DNA damage response, signal transduction by p53 class mediator;lipid transport;negative regulation of apoptotic process;negative regulation of cysteine-type endopeptidase activity involved in apoptotic process;negative regulation of intrinsic apoptotic signaling pathway in response to DNA damage by p53 class mediator;negative regulation of release of cyto…	cytoplasm;mitochondrial intermembrane space;mitochondrion;nucleoplasm;perinuclear region of cytoplasm;protein-containing complex	Gene expression (Transcription);Generic Transcription Pathway;RNA Polymerase II Transcription;TP53 Regulates Transcription of Cell Death Genes;TP53 Regulates Transcription of Genes Involved in Cytochrome C Release;Transcriptional Regulation by TP53	-	25.5614	25.9355	25.3324	25.2499	25.3596	25.1653	3	3	3	46.1	46.1	46.1	8.7558	0	12.735	234880000	10	1	1.23541	Q9D8Z2	-	-
A0A0A0MQF6;P16858;S4R257	Glyceraldehyde-3-phosphate dehydrogenase	Gapdh	-	-	0.88723	0.129649	1.11194	0.153076	aspartic-type endopeptidase inhibitor activity;disordered domain specific binding;enzyme binding;glyceraldehyde-3-phosphate dehydrogenase (NAD+) (phosphorylating) activity;identical protein binding;microtubule binding;NAD binding;NADP binding;oxidoreductase activity;oxidoreductase activity, acting on the aldehyde or oxo group of donors, NAD or NADP as acceptor;peptidyl-cysteine S-nitrosylase acti…	antimicrobial humoral immune response mediated by antimicrobial peptide;apoptotic process;cellular response to interferon-gamma;defense response to fungus;glucose metabolic process;glycolytic process;killing by host of symbiont cells;killing of cells of other organism;microtubule cytoskeleton organization;multicellular organism development;negative regulation of endopeptidase activity;negative re…	cytoplasm;cytoskeleton;cytosol;GAIT complex;intracellular membrane-bounded organelle;lipid droplet;microtubule cytoskeleton;mitochondrion;myelin sheath;nuclear membrane;nucleus;plasma membrane	-	Alzheimer's disease;Glycolysis / Gluconeogenesis	35.2179	35.2146	35.2462	34.9568	35.2259	35.0368	37	37	3	82.5	82.5	7.5	38.653	0	323.31	244640000000	1755	1	0.848538	A0A0A0MQF6;P16858;S4R257	-	-
P50247	Adenosylhomocysteinase	Ahcy	-	-	0.886253	0.129941	1.0796	0.110503	adenosylhomocysteinase activity;copper ion binding;hydrolase activity;NAD binding;protein binding;protein self-association	one-carbon metabolic process;S-adenosylhomocysteine catabolic process;S-adenosylmethionine cycle	cytoplasm;cytosol;melanosome	Biological oxidations;Metabolism;Metabolism of amino acids and derivatives;Methylation;Phase II - Conjugation of compounds;Sulfur amino acid metabolism	Cysteine and methionine metabolism	32.3807	32.4549	32.4334	32.2054	32.3741	32.3579	29	29	29	69.7	69.7	69.7	47.688	0	323.31	30105000000	283	1	0.698949	P50247;A2ALT5	-	-
Q3UYV9	Nuclear cap-binding protein subunit 1	Ncbp1	-	-	0.885896	0.130048	1.09265	0.127835	mRNA binding;protein binding;RNA 7-methylguanosine cap binding;RNA binding;RNA cap binding	7-methylguanosine mRNA capping;gene silencing by RNA;mRNA cis splicing, via spliceosome;mRNA export from nucleus;mRNA processing;mRNA splicing, via spliceosome;mRNA transport;nuclear-transcribed mRNA catabolic process, nonsense-mediated decay;positive regulation of cell growth;positive regulation of mRNA 3'-end processing;positive regulation of mRNA splicing, via spliceosome;positive regulation o…	cytoplasm;cytosol;mitochondrion;mRNA cap binding complex;nuclear cap binding complex;nucleoplasm;nucleus;ribonucleoprotein complex;RNA cap binding complex	Cleavage of Growing Transcript in the Termination Region;FGFR2 alternative splicing;Formation of RNA Pol II elongation complex;Formation of the Early Elongation Complex;Gene expression (Transcription);Metabolism of non-coding RNA;Metabolism of RNA;mRNA 3'-end processing;mRNA Capping;mRNA Splicing;mRNA Splicing - Major Pathway;mRNA Splicing - Minor Pathway;Nonsense Mediated Decay (NMD) enhanced by…	mRNA surveillance pathway;RNA transport;Spliceosome	28.8152	28.9254	28.9745	28.6858	28.7974	28.8483	26	26	26	39.7	39.7	39.7	91.926	0	174.59	2535500000	97	1	0.764396	Q3UYV9	-	-
Q8R3K3	Pentatricopeptide repeat-containing protein 2, mitochondrial	Ptcd2	-	-	0.885031	0.130307	1.39727	0.482611	-	heart development;kidney development;liver development;mitochondrion organization;mRNA processing;muscle fiber development;regulation of gene expression;regulation of mRNA processing;ventricular cardiac muscle tissue morphogenesis	mitochondrion	-	-	25.9548	25.7685	26.0341	25.8476	25.0112	25.4509	8	8	8	20.2	20.2	20.2	43.843	0	13.124	299870000	14	1	1.36305	Q8R3K3	-	-
B7ZCV4;Q8BGB8;D6RJJ8	Ubiquinone biosynthesis protein COQ4 homolog, mitochondrial	Coq4	-	-	0.883639	0.130726	0.759338	-0.397186	molecular_function	ubiquinone biosynthetic process	membrane;mitochondrial inner membrane;mitochondrion;protein-containing complex	-	-	25.5203	25.2236	NaN	25.8282	NaN	25.7101	3	3	3	17.6	17.6	17.6	22.35	0.00020052	4.4213	191600000	4	1	-1.52933	B7ZCV4;Q8BGB8;D6RJJ8	-	-
E9QAE3	-	Btaf1	-	-	0.883183	0.130863	1.29822	0.376537	ATP binding;molecular_function	negative regulation of chromatin binding	intracellular membrane-bounded organelle;nucleoplasm	-	-	26.9062	26.5039	26.8077	26.1016	26.6457	26.341	15	15	15	10.6	10.6	10.6	207.05	0	32.582	567820000	19	1	1.26096	E9QAE3	-	-
Q91X21	Uncharacterized protein KIAA2013	Kiaa2013	-	-	0.882761	0.13099	1.50447	0.589257	molecular_function	biological_process	integral component of membrane;membrane	-	-	24.7188	NaN	25.0773	NaN	24.1534	24.4642	5	5	5	12.9	12.9	12.9	69.424	0	7.5828	138570000	6	1	1.74729	Q91X21	-	-
E9Q035;P47758	Signal recognition particle receptor subunit beta	Gm20425;Srprb	-	-	0.882093	0.131192	1.10865	0.148807	GTP binding;nucleotide binding;signal recognition particle binding	-	cytoplasm;cytoplasmic microtubule;endoplasmic reticulum;endoplasmic reticulum membrane;extracellular region;integral component of membrane;intracellular;membrane;signal recognition particle receptor complex	Cargo recognition for clathrin-mediated endocytosis;Clathrin-mediated endocytosis;Hemostasis;Iron uptake and transport;Membrane Trafficking;Metabolism of proteins;Platelet activation, signaling and aggregation;Platelet degranulation;Post-translational protein modification;Post-translational protein phosphorylation;Regulation of Insulin-like Growth Factor (IGF) transport and uptake by Insulin-like…	Protein export	29.7924	29.7759	29.5859	29.6259	29.5953	29.4866	19	16	16	20.7	17.5	17.5	107.8	0	129.19	4233700000	90	1	0.833275	E9Q035;P47758;A0A1W2P830	-	-
Q9D898	Actin-related protein 2/3 complex subunit 5-like protein	Arpc5l	-	-	0.879139	0.132087	1.3998	0.48522	actin binding;actin filament binding	Arp2/3 complex-mediated actin nucleation;cell migration;regulation of actin filament polymerization	actin cytoskeleton;Arp2/3 protein complex;cytoplasm;cytoskeleton	-	Bacterial invasion of epithelial cells;Fc gamma R-mediated phagocytosis;Pathogenic Escherichia coli infection;Regulation of actin cytoskeleton;Shigellosis	27.8729	NaN	27.873	27.0663	27.6996	27.3973	6	6	6	39.9	39.9	39.9	16.98	0	34.101	1019000000	18	1	1.44377	Q9D898	-	-
E9Q411	-	Nbas	-	-	0.878654	0.132235	1.12562	0.170725	SNARE binding	negative regulation of nuclear-transcribed mRNA catabolic process, nonsense-mediated decay;nuclear-transcribed mRNA catabolic process;retrograde vesicle-mediated transport, Golgi to ER	Dsl1/NZR complex;endoplasmic reticulum	COPI-dependent Golgi-to-ER retrograde traffic;Golgi-to-ER retrograde transport;Intra-Golgi and retrograde Golgi-to-ER traffic;Membrane Trafficking;Vesicle-mediated transport	-	27.6003	27.3171	27.5148	27.2914	27.3716	27.257	28	28	28	16.6	16.6	16.6	265.77	0	71.787	912100000	60	1	0.896275	E9Q411	-	-
Q9CXF4	TBC1 domain family member 15	Tbc1d15	-	-	0.878131	0.132394	1.14864	0.199926	GTPase activator activity;Rab GTPase binding	activation of GTPase activity;intracellular protein transport;regulation of GTPase activity;regulation of vesicle fusion	cytoplasm;endomembrane system;extracellular region;mitochondrion	Membrane Trafficking;Rab regulation of trafficking;TBC/RABGAPs;Vesicle-mediated transport	-	29.1584	28.899	28.8651	28.672	28.837	28.8138	18	18	18	32.3	32.3	32.3	76.526	0	132.09	2691000000	76	1	0.970432	Q9CXF4	-	-
Q3U7R1	Extended synaptotagmin-1	Esyt1	-	-	0.877522	0.13258	0.839935	-0.25165	identical protein binding;lipid binding;metal ion binding;protein binding	endoplasmic reticulum-plasma membrane tethering;lipid transport	endoplasmic reticulum;endoplasmic reticulum membrane;integral component of endoplasmic reticulum membrane;integral component of membrane;intrinsic component of endoplasmic reticulum membrane;membrane;organelle membrane contact site;plasma membrane	Glycosphingolipid metabolism;Metabolism;Metabolism of lipids;Sphingolipid metabolism	-	26.2766	25.9213	26.329	26.4716	26.352	26.4583	13	13	13	16.7	16.7	16.7	121.55	0	30.186	433470000	21	1	-1.07758	Q3U7R1;A0A1W2P784	-	-
A0A0D2X7Z2;Q9CY45	Protein-lysine N-methyltransferase N6amt2	N6amt2	-	-	0.877222	0.132672	1.6279	0.703008	methyltransferase activity;nucleic acid binding;protein-lysine N-methyltransferase activity;transferase activity	methylation;peptidyl-lysine methylation	cytoplasm	Metabolism of proteins;Post-translational protein modification;Protein methylation	-	26.1765	26.098	25.527	25.5238	24.9378	NaN	6	6	6	41.5	41.5	41.5	25.763	0	9.8349	274020000	8	1	1.58761	A0A0D2X7Z2;Q9CY45	-	-
Q9ES00;G3UZD6	Ubiquitin conjugation factor E4 B	Ube4b	-	-	0.876545	0.132879	1.10795	0.147889	ATP binding;ATPase binding;enzyme binding;protein binding;transferase activity;ubiquitin protein ligase activity;ubiquitin-protein transferase activity;ubiquitin-ubiquitin ligase activity;unfolded protein binding	cellular protein catabolic process;granzyme-mediated apoptotic signaling pathway;neuron projection development;proteasome-mediated ubiquitin-dependent protein catabolic process;protein autoubiquitination;protein folding;protein monoubiquitination;protein polyubiquitination;protein ubiquitination;response to endoplasmic reticulum stress;response to UV;ubiquitin-dependent ERAD pathway;ubiquitin-dep…	cytoplasm;nucleus;ubiquitin ligase complex	-	Protein processing in endoplasmic reticulum;Ubiquitin mediated proteolysis	30.0267	29.8204	29.962	29.7523	29.8865	29.7266	49	49	49	58.3	58.3	58.3	133.32	0	323.31	5331500000	180	1	0.828256	Q9ES00;G3UZD6;G3UZM6;H7BXC2	-	-
Q9JHW4;A0A0N4SUV6	Selenocysteine-specific elongation factor	Eefsec	-	-	0.876252	0.132968	1.16722	0.22308	GTP binding;GTPase activity;nucleotide binding;protein binding;ribonucleoprotein complex binding;selenocysteine insertion sequence binding;translation elongation factor activity;tRNA binding	selenocysteine incorporation;translation;translational elongation	cytoplasm;cytosol;mitochondrion;nucleus	-	-	28.5054	28.7915	28.7918	28.3487	28.4787	28.592	24	24	24	51.6	51.6	51.6	63.538	0	78.236	2147800000	64	1	1.02081	Q9JHW4;A0A0N4SUV6;A0A0N4SWD9;A0A0N4SVA4;A0A0N4SUU3;A0A0N4SWB3	-	-
Q9QXV1	Chromobox protein homolog 8	Cbx8	-	-	0.873767	0.133731	0.909799	-0.136381	methylated histone binding;protein binding;single-stranded RNA binding;ubiquitin-protein transferase activator activity	cellular response to hydrogen peroxide;chromatin organization;chromatin silencing;histone ubiquitination;negative regulation of transcription by RNA polymerase II;positive regulation of cell proliferation;positive regulation of collagen biosynthetic process;positive regulation of DNA repair;regulation of catalytic activity;regulation of transcription, DNA-templated;transcription, DNA-templated	chromosome;heterochromatin;nuclear chromatin;nucleoplasm;nucleus;PcG protein complex;PRC1 complex;ubiquitin ligase complex	Cellular responses to external stimuli;Cellular responses to stress;Cellular Senescence;Gene expression (Transcription);Generic Transcription Pathway;Intracellular signaling by second messengers;Metabolism of proteins;Oxidative Stress Induced Senescence;PIP3 activates AKT signaling;Post-translational protein modification;PTEN Regulation;Regulation of PTEN gene transcription;RNA Polymerase II Tran…	-	25.9779	25.9764	26.1467	26.1192	26.2611	26.1298	8	8	8	31.2	31.2	31.2	39.859	0	19.739	353010000	16	1	-0.789899	Q9QXV1	-	-
D3YZ09;Q9CY66	H/ACA ribonucleoprotein complex subunit 1	Gar1	-	-	0.873621	0.133776	0.91773	-0.123858	box H/ACA snoRNA binding;protein binding;RNA binding;snoRNA binding;telomerase RNA binding	pseudouridine synthesis;ribosome biogenesis;rRNA processing;snoRNA guided rRNA pseudouridine synthesis	box H/ACA snoRNP complex;box H/ACA telomerase RNP complex;Cajal body;dense fibrillar component;fibrillar center;nuclear chromosome, telomeric region;nucleolus;nucleus	-	Ribosome biogenesis in eukaryotes	27.5332	27.3756	27.5293	27.6207	27.5255	27.6634	7	7	7	32.3	32.3	32.3	20.448	0	25.575	1024300000	31	1	-0.746158	D3YZ09;Q9CY66;F6SL78	-	-
P27659	60S ribosomal protein L3	Rpl3	-	-	0.873415	0.13384	1.10225	0.140453	5S rRNA binding;RNA binding;structural constituent of ribosome	cellular response to interleukin-4;ribosomal large subunit assembly;translation	cytoplasm;cytosol;cytosolic large ribosomal subunit;intracellular;nucleolus;nucleus;protein-containing complex;ribosome	Metabolism of RNA;Nonsense Mediated Decay (NMD) enhanced by the Exon Junction Complex (EJC);Nonsense-Mediated Decay (NMD)	Ribosome	33.4847	33.5329	33.6088	33.5199	33.3916	33.2935	29	29	29	61	61	61	46.109	0	323.31	63573000000	457	1	0.803264	P27659;A0A087WQK0;A0A087WNS0;Q9CQ09;E9PWZ3	-	-
P47199;V9GXY8;A0A0A6YXR4;D3YUG9	Quinone oxidoreductase	Cryz	-	-	0.870721	0.134673	1.38315	0.467959	mRNA 3'-UTR binding;NADH binding;NADP binding;NADPH binding;NADPH:quinone reductase activity;oxidoreductase activity;RNA binding;zinc ion binding	oxidation-reduction process;protein homotetramerization;xenobiotic catabolic process	cytoplasm;cytosol	-	-	26.2688	26.5022	26.9586	26.3354	26.1562	25.834	7	7	7	34.4	34.4	34.4	35.268	0	17.154	465280000	10	1	1.33661	P47199;V9GXY8;A0A0A6YXR4;D3YUG9;D3YWU6;D3Z4Q4;D3Z2X0;A0A0A6YVS7;A0A0G2JFU5	-	-
F6RPJ9;Q9JHR7	Insulin-degrading enzyme	Ide	-	-	0.867539	0.135663	1.07305	0.101721	ATP binding;ATPase activity;beta-endorphin binding;catalytic activity;hydrolase activity;identical protein binding;insulin binding;metal ion binding;metalloendopeptidase activity;metallopeptidase activity;nucleotide binding;peptidase activity;peptide binding;protein homodimerization activity;signaling receptor binding;ubiquitin-dependent protein binding;zinc ion binding	amyloid-beta clearance;amyloid-beta metabolic process;bradykinin catabolic process;cellular protein catabolic process;determination of adult lifespan;hormone catabolic process;insulin catabolic process;insulin metabolic process;metabolic process;negative regulation of proteolysis;positive regulation of protein oligomerization;protein heterooligomerization;protein homooligomerization;protein homot…	cell surface;cytoplasm;cytosol;cytosolic proteasome complex;extracellular region;extracellular space;membrane;mitochondrion;nucleus;peroxisomal matrix;peroxisome;plasma membrane	Deubiquitination;Metabolism of proteins;Peroxisomal protein import;Post-translational protein modification;Ub-specific processing proteases	-	31.1099	30.9817	31.0291	30.8734	31.0104	30.9318	49	49	49	62	62	62	114.15	0	249.19	11171000000	245	1	0.658169	F6RPJ9;Q9JHR7	-	-
Q8R035;A2A6T4	Peptidyl-tRNA hydrolase ICT1, mitochondrial	Ict1	-	-	0.867033	0.135821	1.17732	0.235505	aminoacyl-tRNA hydrolase activity;hydrolase activity;translation release factor activity;translation release factor activity, codon nonspecific	mitochondrial translational termination;rescue of stalled ribosome;translation;translational termination	mitochondrial large ribosomal subunit;mitochondrion;ribosome	Metabolism of proteins;Mitochondrial translation;Mitochondrial translation elongation;Mitochondrial translation termination;Translation	-	27.2237	27.6514	27.3669	27.1705	27.1612	27.2039	9	9	9	46.6	46.6	46.6	23.477	0	20.255	820920000	19	1	1.04037	Q8R035;A2A6T4;D6RHR8	-	-
A0A0R4J170;Q3TKT4;G3UX35	Transcription activator BRG1	Smarca4	-	-	0.864937	0.136478	0.885419	-0.175568	androgen receptor binding;ATP binding;ATPase activity;chromatin binding;DNA polymerase binding;DNA-dependent ATPase activity;helicase activity;histone binding;hydrolase activity;hydrolase activity, acting on acid anhydrides;lysine-acetylated histone binding;nucleotide binding;p53 binding;protein binding;protein N-terminus binding;RNA binding;RNA polymerase I CORE element sequence-specific DNA bin…	aorta development;aortic smooth muscle cell differentiation;ATP-dependent chromatin remodeling;blastocyst growth;blastocyst hatching;blood vessel development;cell morphogenesis;chromatin organization;chromatin remodeling;coronary vasculature development;definitive erythrocyte differentiation;DNA methylation on cytosine within a CG sequence;embryonic hindlimb morphogenesis;embryonic organ morphoge…	heterochromatin;nBAF complex;npBAF complex;nuclear chromatin;nuclear euchromatin;nucleolus;nucleus;perichromatin fibrils;SWI/SNF complex	Chromatin modifying enzymes;Chromatin organization;Cytokine Signaling in Immune system;Formation of the beta-catenin:TCF transactivating complex;Gene expression (Transcription);Generic Transcription Pathway;Immune System;Interleukin-7 signaling;RMTs methylate histone arginines;RNA Polymerase II Transcription;RUNX1 interacts with co-factors whose precise effect on RUNX1 targets is not known;Signal…	-	29.8798	29.6986	29.8103	30.059	29.8156	30.0407	39	39	26	25.6	25.6	17.4	181.85	0	163.71	5170800000	127	1	-0.903052	A0A0R4J170;Q3TKT4;G3UX35	-	-
Q9R0N7	Synaptotagmin-7	Syt7	-	-	0.864454	0.13663	0.66478	-0.589051	calcium ion binding;calcium-dependent phospholipid binding;calmodulin binding;clathrin binding;metal ion binding;phosphatidylinositol-4,5-bisphosphate binding;phosphatidylserine binding;protein binding;SNARE binding;syntaxin binding	calcium ion regulated exocytosis;calcium ion regulated lysosome exocytosis;calcium ion-regulated exocytosis of neurotransmitter;exocytosis;phagocytosis;phagosome-lysosome fusion;plasma membrane repair;positive regulation of calcium ion-dependent exocytosis;regulation of bone remodeling;regulation of calcium ion-dependent exocytosis;regulation of dopamine secretion;regulation of glucagon secretion…	axon terminus;cell junction;cytoplasmic vesicle;cytosol;dendrite;dense core granule;early phagosome;integral component of membrane;lysosomal membrane;lysosome;membrane;neuronal cell body;peroxisomal membrane;peroxisome;phagocytic vesicle membrane;plasma membrane;presynaptic membrane;synapse;synaptic vesicle;synaptic vesicle membrane;transport vesicle membrane	-	-	24.7943	25.2855	24.5154	25.4861	NaN	25.4222	5	5	5	17.1	17.1	17.1	45.472	0	21.061	147250000	8	1	-1.50429	Q9R0N7	-	-
Q9QYG0	Protein NDRG2	Ndrg2	-	-	0.864147	0.136727	0.93747	-0.0931549	-	brain development;cell differentiation;multicellular organism development;negative regulation of cytokine production;negative regulation of ERK1 and ERK2 cascade;negative regulation of smooth muscle cell proliferation;nervous system development;regulation of platelet-derived growth factor production;regulation of vascular endothelial growth factor production;Wnt signaling pathway	cell projection;cytoplasm;Golgi apparatus;growth cone;nucleus;perinuclear region of cytoplasm	-	-	27.1676	27.1259	27.1792	27.1716	27.2449	27.3357	9	9	9	35.3	35.3	35.3	40.789	0	62.629	832500000	31	1	-0.620458	Q9QYG0	-	-
P0C7N9;D3Z016	Proteasome assembly chaperone 4	Psmg4	-	-	0.864074	0.13675	1.24779	0.319378	molecular_function	biological_process;proteasome assembly	cellular_component	-	-	26.6192	26.5114	26.967	26.1792	26.4376	26.5227	5	5	5	65	65	65	13.974	0	25.275	550540000	30	1	1.17456	P0C7N9;D3Z016	-	-
Q05186	Reticulocalbin-1	Rcn1	-	-	0.862994	0.13709	0.84953	-0.235263	calcium ion binding;metal ion binding	camera-type eye development;in utero embryonic development	endoplasmic reticulum;endoplasmic reticulum lumen	Metabolism of proteins;Post-translational protein modification;Post-translational protein phosphorylation;Regulation of Insulin-like Growth Factor (IGF) transport and uptake by Insulin-like Growth Factor Binding Proteins (IGFBPs)	-	29.9901	30.2568	29.8822	30.3864	30.1764	30.2721	16	16	16	60.3	60.3	60.3	38.113	0	155.95	6014400000	103	1	-1.03739	Q05186	-	-
P52194	Calmegin	Clgn	-	-	0.862976	0.137096	0.779141	-0.360044	calcium ion binding;protein binding;protein binding involved in protein folding;unfolded protein binding	binding of sperm to zona pellucida;cell differentiation;meiotic cell cycle;multicellular organism development;protein folding;protein-containing complex assembly;single fertilization;spermatogenesis	endoplasmic reticulum;endoplasmic reticulum membrane;integral component of membrane;membrane;nuclear envelope	-	-	25.0455	25.2148	24.745	NaN	25.3342	25.3895	5	5	5	11.6	11.6	11.6	69.43	0	21.934	190240000	9	1	-1.29264	P52194	-	-
Q78JW9	Ubiquitin domain-containing protein UBFD1	Ubfd1	-	-	0.86282	0.137145	1.13612	0.184118	cadherin binding	-	-	-	-	30.0642	30.2687	30.2725	30.0272	29.8894	30.1365	15	15	15	41.6	41.6	41.6	40.143	0	81.846	6556100000	102	1	0.924107	Q78JW9;A0A0U1RQ55	-	-
G3X920;Q9DBR3	Armadillo repeat-containing protein 8	Armc8	-	-	0.862266	0.13732	0.874679	-0.193174	molecular_function	biological_process	cellular_component	Immune System;Innate Immune System;Neutrophil degranulation	-	26.8006	26.6524	26.9943	26.9529	27.0085	27.0654	12	12	12	22.9	22.9	22.9	75.401	0	48.588	660480000	21	1	-0.946087	G3X920;Q9DBR3	-	-
Q8K2I1	Protein farnesyltransferase subunit beta	Fntb	-	-	0.861835	0.137456	1.25979	0.333183	catalytic activity;drug binding;farnesyltranstransferase activity;isoprenoid binding;metal ion binding;peptide binding;prenyltransferase activity;protein farnesyltransferase activity;transferase activity;zinc ion binding	negative regulation of cell proliferation;positive regulation of cell cycle;positive regulation of cell proliferation;positive regulation of fibroblast proliferation;positive regulation of nitric-oxide synthase biosynthetic process;protein farnesylation;response to cytokine;response to inorganic substance;response to organic cyclic compound;wound healing	microtubule associated complex;protein farnesyltransferase complex;protein-containing complex	G alpha (i) signalling events;GPCR downstream signalling;Inactivation, recovery and regulation of the phototransduction cascade;Signal Transduction;Signaling by GPCR;The phototransduction cascade;Visual phototransduction	-	26.7291	26.7889	26.9016	26.8121	26.2473	26.3606	9	9	3	25.6	25.6	11.7	48.819	0	58.883	553980000	18	1	1.1909	Q8K2I1	-	-
Q99JF8;A2BI12	PC4 and SFRS1-interacting protein	Psip1	-	-	0.861207	0.137655	0.838288	-0.254482	activating transcription factor binding;chromatin binding;DNA binding;RNA polymerase II transcription coactivator activity;supercoiled DNA binding	mRNA 5'-splice site recognition;positive regulation of transcription by RNA polymerase II;regulation of transcription, DNA-templated;response to heat;response to oxidative stress;transcription by RNA polymerase II;transcription, DNA-templated	nuclear heterochromatin;nuclear periphery;nucleoplasm;nucleus;transcriptionally active chromatin	-	-	30.1036	30.219	29.8535	30.4429	30.1529	30.3438	22	22	21	42.2	42.2	40.7	59.696	0	136.07	6396300000	130	1	-1.07194	Q99JF8;A2BI12;F6RB63	-	-
Q9CQS2	H/ACA ribonucleoprotein complex subunit 3	Nop10	-	-	0.859455	0.138212	1.14258	0.192298	box H/ACA snoRNA binding;protein binding;RNA binding;snoRNA binding;telomerase RNA binding	positive regulation of telomerase RNA localization to Cajal body;pseudouridine synthesis;ribosome biogenesis;rRNA processing;rRNA pseudouridine synthesis;snoRNA guided rRNA pseudouridine synthesis;snRNA pseudouridine synthesis;telomere maintenance via telomerase	box H/ACA scaRNP complex;box H/ACA snoRNP complex;box H/ACA telomerase RNP complex;Cajal body;nuclear body;nucleolus;nucleus;telomerase holoenzyme complex	-	Ribosome biogenesis in eukaryotes	26.9412	27.1561	26.837	26.7294	26.7542	26.874	4	4	4	70.3	70.3	70.3	7.7059	0	19.141	679110000	10	1	0.942532	Q9CQS2	-	-
Q8CCJ3	E3 UFM1-protein ligase 1	Ufl1	-	-	0.859287	0.138265	0.927338	-0.108833	protein binding;transferase activity;UFM1 transferase activity	negative regulation of apoptotic process;negative regulation of NF-kappaB transcription factor activity;negative regulation of protein ubiquitination;positive regulation of cell proliferation;positive regulation of glial cell proliferation;positive regulation of protein binding;protein K69-linked ufmylation;protein ufmylation;regulation of gene expression;regulation of intracellular estrogen rece…	cytoplasm;cytosol;endoplasmic reticulum;endoplasmic reticulum membrane;neuron projection;protein-containing complex	Adaptive Immune System;Antigen processing: Ubiquitination & Proteasome degradation;Class I MHC mediated antigen processing & presentation;Immune System	-	28.7431	28.718	28.7931	28.7729	28.9607	28.8471	30	30	29	42.1	42.1	41.2	89.519	0	120.09	2392700000	80	1	-0.684985	Q8CCJ3	-	-
Q5SQX6;F6QD74	Cytoplasmic FMR1-interacting protein 2	Cyfip2	-	-	0.857663	0.138783	1.35411	0.437344	protein binding	activation of cysteine-type endopeptidase activity;apoptotic process;cell adhesion;cell-cell adhesion;dendrite extension;neuron projection development;positive regulation of neurotrophin TRK receptor signaling pathway;positive regulation of proteolysis	cell junction;cytoplasm;neuron projection;nucleus;perinuclear region of cytoplasm;synapse	Fcgamma receptor (FCGR) dependent phagocytosis;Immune System;Innate Immune System;Regulation of actin dynamics for phagocytic cup formation;RHO GTPase Effectors;RHO GTPases Activate WASPs and WAVEs;Signal Transduction;Signaling by Receptor Tyrosine Kinases;Signaling by Rho GTPases;Signaling by VEGF;VEGFA-VEGFR2 Pathway	Regulation of actin cytoskeleton	26.6599	26.2035	NaN	25.8196	26.1854	25.9781	25	10	10	24.7	11.2	11.2	145.66	0	23.798	316410000	18	1	1.37429	Q5SQX6;F6QD74	-	-
Q8K0H5;D3Z694	Transcription initiation factor TFIID subunit 10	Taf10;Gm4799	-	-	0.857523	0.138828	0.87518	-0.192348	DNA binding;DNA binding transcription factor activity;enzyme binding;estrogen receptor binding;histone acetyltransferase activity;RNA polymerase binding;transcription coactivator activity	apoptotic process;cellular protein-containing complex assembly;DNA-templated transcription, initiation;G1/S transition of mitotic cell cycle;hepatocyte differentiation;histone deubiquitination;histone H3 acetylation;liver development;multicellular organism growth;protein homooligomerization;regulation of DNA binding;regulation of gene expression;regulation of transcription, DNA-templated;transcri…	cytoplasm;nucleoplasm;nucleus;PCAF complex;perinuclear region of cytoplasm;STAGA complex;transcription factor TFIID complex;transcription factor TFTC complex	Deubiquitination;Gene expression (Transcription);Generic Transcription Pathway;Metabolism of proteins;Post-translational protein modification;Regulation of TP53 Activity;Regulation of TP53 Activity through Phosphorylation;RNA Polymerase II Pre-transcription Events;RNA Polymerase II Promoter Escape;RNA Polymerase II Transcription;RNA Polymerase II Transcription Initiation;RNA Polymerase II Transcr…	Basal transcription factors	26.3817	26.2217	26.1428	26.2883	26.5344	26.5005	4	4	4	30.7	30.7	30.7	21.84	0	73.961	458110000	15	1	-0.941652	Q8K0H5;D3Z694	-	-
A0A0A6YXR0;Q8BGS7;D3Z5Y5;D3YX12	Choline/ethanolaminephosphotransferase 1	Cept1	-	-	0.857201	0.138931	0.871856	-0.197839	diacylglycerol cholinephosphotransferase activity;ethanolaminephosphotransferase activity;metal ion binding;phosphotransferase activity, for other substituted phosphate groups;transferase activity	CDP-choline pathway;lipid metabolic process;phosphatidylcholine biosynthetic process;phosphatidylethanolamine biosynthetic process;phospholipid biosynthetic process	endoplasmic reticulum;endoplasmic reticulum membrane;integral component of membrane;membrane;nuclear membrane;nucleus	Glycerophospholipid biosynthesis;Metabolism;Metabolism of lipids;Phospholipid metabolism;Synthesis of PC;Synthesis of PE	Ether lipid metabolism;Glycerophospholipid metabolism;Phosphonate and phosphinate metabolism	25.0442	25.0812	NaN	25.404	25.1466	25.231	2	2	2	8.1	8.1	8.1	27.005	0.00019501	3.7824	184820000	10	1	-0.995293	A0A0A6YXR0;Q8BGS7;D3Z5Y5;D3YX12	-	-
Q6P6J9	Thioredoxin domain-containing protein 15	Txndc15	-	-	0.856341	0.139206	0.888889	-0.169925	molecular_function	biological_process;cell redox homeostasis	cell;cellular_component;integral component of membrane;membrane	-	-	25.5327	25.834	25.6432	25.8943	25.8216	25.8039	4	4	4	18.3	18.3	18.3	38.146	0	13.566	312060000	9	1	-0.883972	Q6P6J9	-	-
Q923X4;B7ZC40	Glutaredoxin-2, mitochondrial	Glrx2	-	-	0.856196	0.139253	0.680355	-0.555641	2 iron, 2 sulfur cluster binding;electron transfer activity;iron-sulfur cluster binding;metal ion binding;protein disulfide oxidoreductase activity;transferase activity	aging;cell redox homeostasis;cellular response to superoxide;electron transport chain;oxidation-reduction process;response to hydrogen peroxide;response to organic substance	cell;dendrite;intracellular membrane-bounded organelle;mitochondrial matrix;mitochondrion;neuronal cell body;nucleoplasm;nucleus	-	-	25.4496	25.5793	26.098	26.6718	25.8854	26.2367	3	3	3	34	34	34	17.307	0	23.745	322980000	14	1	-1.38347	Q923X4;B7ZC40	-	-
P27046	Alpha-mannosidase 2	Man2a1	-	-	0.856188	0.139255	1.1878	0.248294	alpha-mannosidase activity;carbohydrate binding;catalytic activity;hydrolase activity;hydrolase activity, acting on glycosyl bonds;hydrolase activity, hydrolyzing N-glycosyl compounds;mannosidase activity;mannosyl-oligosaccharide 1,3-1,6-alpha-mannosidase activity;metal ion binding	carbohydrate metabolic process;in utero embryonic development;liver development;lung alveolus development;mannose metabolic process;metabolic process;mitochondrion organization;N-glycan processing;positive regulation of neurogenesis;protein deglycosylation;protein glycosylation;respiratory gaseous exchange;retina morphogenesis in camera-type eye;vacuole organization	cis-Golgi network;extracellular space;Golgi apparatus;Golgi medial cisterna;Golgi membrane;integral component of membrane;membrane	Asparagine N-linked glycosylation;Intra-Golgi and retrograde Golgi-to-ER traffic;Intra-Golgi traffic;Membrane Trafficking;Metabolism of proteins;N-glycan antennae elongation in the medial/trans-Golgi;Post-translational protein modification;Reactions specific to the complex N-glycan synthesis pathway;Transport to the Golgi and subsequent modification;Vesicle-mediated transport	N-Glycan biosynthesis;Various types of N-glycan biosynthesis	28.8228	28.4654	28.9041	28.4777	28.4795	28.4903	28	28	28	29.9	29.9	29.9	131.63	0	90.804	2219600000	81	1	1.05753	P27046;F6QMB7;Q3TSU5;Q8BRK9	-	-
Q9D0M3	Cytochrome c1, heme protein, mitochondrial	Cyc1	-	-	0.85529	0.139544	1.16434	0.219513	electron transfer activity;electron transporter, transferring electrons from CoQH2-cytochrome c reductase complex and cytochrome c oxidase complex activity;electron transporter, transferring electrons within CoQH2-cytochrome c reductase complex activity;heme binding;metal ion binding;protein binding	mitochondrial ATP synthesis coupled proton transport;mitochondrial electron transport, ubiquinol to cytochrome c;oxidation-reduction process;response to glucagon	integral component of membrane;membrane;mitochondrial inner membrane;mitochondrial respiratory chain complex III;mitochondrion;respiratory chain	-	Alzheimer's disease;Cardiac muscle contraction;Huntington's disease;Oxidative phosphorylation;Parkinson's disease	30.7334	30.7344	31.0868	30.5955	30.6634	30.6371	13	13	13	43.1	43.1	43.1	35.327	0	147.57	10679000000	188	1	1.00107	Q9D0M3	-	-
Q5F258;Q68FF6	ARF GTPase-activating protein GIT1	Git1	-	-	0.85457	0.139775	1.08084	0.112153	GTPase activator activity;metal ion binding;protein binding;protein-containing complex binding	dendritic spine development;ephrin receptor signaling pathway;immunological synapse formation;positive regulation of GTPase activity;regulation of cytokinesis	cytoplasm;cytosol;focal adhesion	Axon guidance;Developmental Biology;EPH-Ephrin signaling;Ephrin signaling	Endocytosis;Epithelial cell signaling in Helicobacter pylori infection;Regulation of actin cytoskeleton	28.5632	28.727	28.7025	28.6148	28.5406	28.5007	24	24	21	42.6	42.6	38.5	84.194	0	97.731	2124500000	72	1	0.696652	Q5F258;Q68FF6;D3Z409;F6U8T2	-	-
E9Q2H1;Q80TP3	E3 ubiquitin-protein ligase UBR5	Ubr5	-	-	0.854452	0.139813	1.12468	0.169511	metal ion binding;protein binding;RNA binding;transferase activity;ubiquitin binding;ubiquitin protein ligase activity;ubiquitin-protein transferase activity;ubiquitin-ubiquitin ligase activity;zinc ion binding	cellular response to DNA damage stimulus;DNA repair;negative regulation of double-strand break repair;negative regulation of histone H2A K63-linked ubiquitination;negative regulation of interleukin-17 secretion;positive regulation of canonical Wnt signaling pathway;positive regulation of gene expression;positive regulation of protein import into nucleus, translocation;progesterone receptor signal…	cytoplasm;cytosol;nucleoplasm;nucleus;perinuclear region of cytoplasm;protein-containing complex	-	Ubiquitin mediated proteolysis	27.6221	27.5128	27.5342	27.5554	27.2736	27.3316	24	24	24	13	13	13	308.96	0	80.085	916250000	44	1	0.881987	E9Q2H1;Q80TP3	-	-
Q7TMQ7;S4R1X1	WD repeat-containing protein 91	Wdr91	-	-	0.85403	0.139949	0.800413	-0.321184	phosphatidylinositol 3-kinase regulator activity	early endosome to late endosome transport;regulation of cellular protein catabolic process;regulation of phosphatidylinositol 3-kinase activity	cytosol;early endosome membrane;endosome;extrinsic component of endosome membrane;late endosome membrane;membrane	-	-	NaN	25.3771	24.9688	25.4709	25.5733	25.4383	7	7	7	11	11	11	83.42	0	14.013	169040000	11	1	-1.23077	Q7TMQ7;S4R1X1;D3Z101	-	-
Q8BG94;A2AU52	COMM domain-containing protein 7	Commd7	-	-	0.852555	0.140425	1.19361	0.255331	NF-kappaB binding	negative regulation of NF-kappaB transcription factor activity;negative regulation of transcription, DNA-templated;regulation of transcription, DNA-templated;transcription, DNA-templated;tumor necrosis factor-mediated signaling pathway	cytoplasmic vesicle;intracellular membrane-bounded organelle	Metabolism of proteins;Neddylation;Post-translational protein modification	-	25.3012	25.2754	24.9936	24.8306	25.1311	24.8425	4	4	4	24.5	24.5	24.5	22.652	0	14.278	186760000	11	1	1.06765	Q8BG94;A2AU52	-	-
Q8BHN3	Neutral alpha-glucosidase AB	Ganab	-	-	0.850814	0.140989	1.08276	0.11472	carbohydrate binding;catalytic activity;glucan 1,3-alpha-glucosidase activity;glucosidase activity;hydrolase activity;hydrolase activity, acting on glycosyl bonds;hydrolase activity, hydrolyzing O-glycosyl compounds;protein binding	carbohydrate metabolic process;metabolic process;N-glycan processing	endoplasmic reticulum;glucosidase II complex;Golgi apparatus;melanosome	Asparagine N-linked glycosylation;Calnexin/calreticulin cycle;Metabolism of proteins;N-glycan trimming in the ER and Calnexin/Calreticulin cycle;Post-translational protein modification	N-Glycan biosynthesis;Protein processing in endoplasmic reticulum	32.0846	32.0018	32.1724	31.9354	31.9304	32.0489	54	54	54	70.2	70.2	70.2	106.91	0	323.31	23186000000	442	1	0.705367	Q8BHN3	-	-
F8VQN6;Q8R4H2	Rho guanine nucleotide exchange factor 12	Arhgef12	-	-	0.850779	0.141001	1.20061	0.26377	G-protein coupled receptor binding;GTPase activator activity;guanyl-nucleotide exchange factor activity;protein binding;Rho guanyl-nucleotide exchange factor activity	G-protein coupled receptor signaling pathway;intracellular signal transduction;positive regulation of GTPase activity;regulation of Rho protein signal transduction;Rho protein signal transduction	cytoplasm;membrane	Axon guidance;Cell death signalling via NRAGE, NRIF and NADE;Death Receptor Signalling;Developmental Biology;G alpha (12/13) signalling events;GPCR downstream signalling;NRAGE signals death through JNK;p75 NTR receptor-mediated signalling;Rho GTPase cycle;Sema4D in semaphorin signaling;Sema4D induced cell migration and growth-cone collapse;Semaphorin interactions;Signal Transduction;Signaling by …	Axon guidance;ko05152;Regulation of actin cytoskeleton;Vascular smooth muscle contraction	27.0937	26.8389	26.9094	26.4677	26.8915	26.6915	15	15	15	12.2	12.2	12.2	172.47	0	46.375	630850000	27	1	1.0809	F8VQN6;Q8R4H2	-	-
P46664	Adenylosuccinate synthetase isozyme 2	Adss	-	-	0.850455	0.141106	1.06552	0.091561	adenylosuccinate synthase activity;GTP binding;ligase activity;metal ion binding;nucleotide binding	AMP biosynthetic process;aspartate metabolic process;cellular response to electrical stimulus;'de novo' AMP biosynthetic process;IMP metabolic process;purine nucleotide biosynthetic process;response to ammonium ion;response to purine-containing compound	cytoplasm;cytosol;plasma membrane	Metabolism;Metabolism of nucleotides;Nucleobase biosynthesis;Purine ribonucleoside monophosphate biosynthesis	Alanine, aspartate and glutamate metabolism;Purine metabolism	29.5432	29.6106	29.7071	29.4984	29.5492	29.5386	21	21	20	58.1	58.1	56.1	50.02	0	151.3	4197300000	114	1	0.610354	P46664	-	-
Q3THW5;P0C0S6;Q8R029	Histone H2A.V;Histone H2A.Z;Histone H2A	H2afv;H2afz	-	-	0.849372	0.141458	0.778619	-0.361011	chromatin DNA binding;DNA binding;nucleosomal DNA binding;protein heterodimerization activity;RNA polymerase II core promoter sequence-specific DNA binding;RNA polymerase II distal enhancer sequence-specific DNA binding;RNA polymerase II proximal promoter sequence-specific DNA binding	cellular response to estradiol stimulus;chromatin silencing;multicellular organism development;positive regulation of transcription by RNA polymerase II	Barr body;chromosome;nuclear chromatin;nuclear euchromatin;nuclear heterochromatin;nucleosome;nucleus	Activated PKN1 stimulates transcription of AR (androgen receptor) regulated genes KLK2 and KLK3;B-WICH complex positively regulates rRNA expression;Cell Cycle;Cell Cycle, Mitotic;Cellular responses to external stimuli;Cellular responses to stress;Cellular Senescence;Chromatin modifying enzymes;Chromatin organization;Chromosome Maintenance;Condensation of Prophase Chromosomes;Deposition of new CEN…	Systemic lupus erythematosus	27.8943	28.4243	27.9751	28.6611	28.4269	28.2888	5	3	3	53.9	46.9	46.9	13.509	0	110.37	1597100000	41	1	-1.21379	Q3THW5;P0C0S6;Q8R029;G3UWL7;Q3UA95	-	-
Q8BG17;B7ZBX7	Nucleolar protein 12	Nol12	-	-	0.849136	0.141535	1.10852	0.148629	RNA binding;rRNA binding;single-stranded DNA binding	biological_process	nucleolus;nucleus	-	-	26.3849	26.5471	26.3643	26.184	26.2844	26.382	5	5	5	43.3	43.3	43.3	25.356	0	26.195	468980000	16	1	0.81979	Q8BG17;B7ZBX7;F8WGP0	-	-
A1L3S7;Q8VHR5	Transcriptional repressor p66-beta	Gatad2b	-	-	0.848016	0.141901	1.38691	0.471878	DNA binding transcription factor activity;metal ion binding;protein binding;sequence-specific DNA binding;zinc ion binding	regulation of transcription, DNA-templated;transcription, DNA-templated	nuclear speck;nucleoplasm;nucleus	Gene expression (Transcription);Generic Transcription Pathway;Intracellular signaling by second messengers;PIP3 activates AKT signaling;PTEN Regulation;Regulation of PTEN gene transcription;Regulation of TP53 Activity;Regulation of TP53 Activity through Acetylation;RNA Polymerase I Promoter Clearance;RNA Polymerase I Transcription;RNA Polymerase I Transcription Initiation;RNA Polymerase II Transc…	-	26.8683	NaN	26.7144	NaN	26.5037	26.1352	9	9	9	23.7	23.7	23.7	63.638	0	29.372	419640000	14	1	1.57468	A1L3S7;Q8VHR5;A0A0U1RNM2	-	-
Q91W96	Anaphase-promoting complex subunit 4	Anapc4	-	-	0.847617	0.142031	0.799705	-0.322461	protein phosphatase binding	anaphase-promoting complex-dependent catabolic process;cell cycle;cell division;protein K11-linked ubiquitination;protein ubiquitination;regulation of mitotic metaphase/anaphase transition	anaphase-promoting complex;nucleus	Activation of APC/C and APC/C:Cdc20 mediated degradation of mitotic proteins;Adaptive Immune System;Antigen processing: Ubiquitination & Proteasome degradation;APC/C:Cdc20 mediated degradation of Cyclin B;APC/C:Cdc20 mediated degradation of mitotic proteins;APC/C:Cdc20 mediated degradation of Securin;APC/C:Cdh1 mediated degradation of Cdc20 and other APC/C:Cdh1 targeted proteins in late mitosis/e…	Cell cycle;Cell cycle - yeast;Meiosis - yeast;Oocyte meiosis;Progesterone-mediated oocyte maturation;Ubiquitin mediated proteolysis	25.3621	24.9944	25.4422	25.4089	25.7898	25.5673	8	8	8	12.8	12.8	12.8	91.707	0	40.767	222100000	19	1	-1.16547	Q91W96;D6RDT6;A0A0G2JGY2;A0A0G2JF77	-	-
Q99JT9;F7ARY2	1,2-dihydroxy-3-keto-5-methylthiopentene dioxygenase	Adi1	-	-	0.846849	0.142282	1.253	0.325382	acireductone dioxygenase [iron(II)-requiring] activity;dioxygenase activity;metal ion binding;oxidoreductase activity	cellular amino acid biosynthetic process;L-methionine salvage from methylthioadenosine;methionine biosynthetic process;methionine metabolic process;oxidation-reduction process	cytoplasm;membrane;nucleus;plasma membrane	Metabolism;Metabolism of amino acids and derivatives;Metabolism of polyamines;Methionine salvage pathway;Sulfur amino acid metabolism	Cysteine and methionine metabolism	28.2704	28.139	28.3698	27.6471	27.9357	28.2202	9	9	9	64.2	64.2	64.2	21.523	0	64.239	1501700000	37	1	1.16863	Q99JT9;F7ARY2	-	-
P17182;Q6PHC1	Alpha-enolase	Eno1	-	-	0.84682	0.142292	1.09785	0.134677	cadherin binding;GTPase binding;lyase activity;magnesium ion binding;metal ion binding;phosphopyruvate hydratase activity;protein heterodimerization activity;protein homodimerization activity;RNA binding;RNA polymerase II regulatory region sequence-specific DNA binding;transcriptional repressor activity, RNA polymerase II proximal promoter sequence-specific DNA binding;transcriptional repressor a…	glycolytic process;in utero embryonic development;negative regulation of transcription by RNA polymerase II;positive regulation of binding	cell cortex region;cell surface;cytoplasm;cytosol;extrinsic component of plasma membrane;membrane;myelin sheath;phosphopyruvate hydratase complex;plasma membrane	Gluconeogenesis;Glucose metabolism;Glycolysis;Metabolism;Metabolism of carbohydrates	Glycolysis / Gluconeogenesis;Methane metabolism;RNA degradation	34.5915	34.4699	34.4267	34.2928	34.4701	34.3212	38	38	32	85.3	85.3	71.4	47.14	0	323.31	128470000000	1037	1	0.77465	P17182;Q6PHC1;B0QZL1;B1ARR7;B1ARR6;A0A0N4SUW8	-	-
Q9CQF9;F7CIP8	Prenylcysteine oxidase	Pcyox1	-	-	0.846409	0.142427	0.845629	-0.241904	chloride-transporting ATPase activity;oxidoreductase activity;oxidoreductase activity, acting on a sulfur group of donors, oxygen as acceptor;prenylcysteine oxidase activity	ATP hydrolysis coupled anion transmembrane transport;chloride transmembrane transport;chloride transport;oxidation-reduction process;prenylated protein catabolic process;prenylcysteine catabolic process	integral component of membrane;lysosome;membrane;plasma membrane;vacuolar membrane;very-low-density lipoprotein particle	-	-	28.3474	28.1628	27.9773	28.2519	28.4468	28.5145	15	15	15	37.6	37.6	37.6	56.494	0	119.36	1806200000	49	1	-1.03948	Q9CQF9;F7CIP8;D3Z275;A0A0N4SWD3	-	-
D3YU58;Q9WVM3	Anaphase-promoting complex subunit 7	Anapc7	-	-	0.844051	0.143202	1.26675	0.341134	protein phosphatase binding	cell cycle;cell division;protein K11-linked ubiquitination;protein ubiquitination	anaphase-promoting complex;nucleus	Activation of APC/C and APC/C:Cdc20 mediated degradation of mitotic proteins;Adaptive Immune System;Antigen processing: Ubiquitination & Proteasome degradation;APC/C:Cdc20 mediated degradation of Cyclin B;APC/C:Cdc20 mediated degradation of mitotic proteins;APC/C:Cdc20 mediated degradation of Securin;APC/C:Cdh1 mediated degradation of Cdc20 and other APC/C:Cdh1 targeted proteins in late mitosis/e…	Cell cycle;Cell cycle - yeast;Meiosis - yeast;Oocyte meiosis;Progesterone-mediated oocyte maturation;Ubiquitin mediated proteolysis	26.1647	26.261	26.5958	25.7553	26.2202	26.0225	10	10	10	29	29	29	56.167	0	33.725	439090000	13	1	1.18598	D3YU58;Q9WVM3	-	-
K3W4P2;A0A0G2JH17;Q6P4S8	Integrator complex subunit 1	Ints1	-	-	0.843078	0.143523	1.21695	0.283274	molecular_function	blastocyst growth;inner cell mass cell proliferation;negative regulation of apoptotic process;negative regulation of cysteine-type endopeptidase activity involved in apoptotic process;snRNA processing;U2 snRNA 3'-end processing	integral component of membrane;integrator complex;membrane;nuclear membrane;nucleus	Gene expression (Transcription);RNA polymerase II transcribes snRNA genes;RNA Polymerase II Transcription	-	26.5403	26.0743	26.5306	26.0479	26.1114	26.1361	19	19	19	11	11	11	247.71	0	47.795	430140000	23	1	1.10664	K3W4P2;A0A0G2JH17;Q6P4S8;A0A0G2JFR3;A0A0G2JDG8	-	-
E9QPX1;P39061	Collagen alpha-1(XVIII) chain;Endostatin	Col18a1	-	-	0.842181	0.14382	0.927155	-0.109118	metal ion binding;structural molecule activity	angiogenesis;cell adhesion;endothelial cell morphogenesis;extracellular matrix organization;positive regulation of cell migration;positive regulation of cell proliferation;positive regulation of endothelial cell apoptotic process	basement membrane;collagen trimer;extracellular matrix;extracellular region;extracellular space	Activation of Matrix Metalloproteinases;Assembly of collagen fibrils and other multimeric structures;Collagen biosynthesis and modifying enzymes;Collagen chain trimerization;Collagen degradation;Collagen formation;Degradation of the extracellular matrix;Extracellular matrix organization;Integrin cell surface interactions;Laminin interactions	Protein digestion and absorption	26.221	26.0891	26.0774	26.2832	26.1613	26.2703	9	9	9	7.4	7.4	7.4	182.29	0	16.93	371450000	12	1	-0.681383	E9QPX1;P39061;D3Z5C2;A0A1W2P6N8	-	-
Q8CHT0	Delta-1-pyrroline-5-carboxylate dehydrogenase, mitochondrial	Aldh4a1	-	-	0.841963	0.143892	1.12608	0.171307	1-pyrroline-5-carboxylate dehydrogenase activity;aldehyde dehydrogenase (NAD) activity;identical protein binding;oxidoreductase activity;oxidoreductase activity, acting on the aldehyde or oxo group of donors, NAD or NADP as acceptor	metabolic process;oxidation-reduction process;proline catabolic process to glutamate;proline metabolic process	mitochondrial matrix;mitochondrion	Glyoxylate metabolism and glycine degradation;Histidine, lysine, phenylalanine, tyrosine, proline and tryptophan catabolism;Metabolism;Metabolism of amino acids and derivatives;Proline catabolism	Alanine, aspartate and glutamate metabolism;Arginine and proline metabolism	27.3557	27.2504	27.3671	27.2291	27.2503	26.9799	7	7	7	15.7	15.7	15.7	61.84	0	15.409	833610000	14	1	0.881023	Q8CHT0	-	-
Q9CX80	Cytoglobin	Cygb	-	-	0.841897	0.143914	1.25604	0.328878	catalase activity;fatty acid peroxidase activity;heme binding;iron ion binding;metal ion binding;oxygen binding;oxygen carrier activity;peroxidase activity	cellular oxidant detoxification;fatty acid oxidation;negative regulation of collagen biosynthetic process;negative regulation of fibroblast migration;negative regulation of hepatic stellate cell activation;oxygen transport;response to hypoxia;response to oxidative stress	cytoplasm;neuron projection;neuronal cell body;nuclear speck	eNOS activation;eNOS activation and regulation;Intracellular oxygen transport;Metabolism;Metabolism of nitric oxide;Transport of small molecules	-	27.0431	27.4062	26.8185	26.7797	26.8527	26.6488	9	9	9	53.7	53.7	53.7	21.465	0	43.441	722870000	18	1	1.16904	Q9CX80	-	-
A0A0G2JFY0;A0A0A0MQ80;Q3UMC0	Spermatogenesis-associated protein 5	Spata5	-	-	0.840539	0.144365	1.11447	0.156364	ATP binding;ATPase activity;hydrolase activity;microtubule binding;microtubule-severing ATPase activity;nucleotide binding	brain development;cell differentiation;microtubule severing;multicellular organism development;spermatogenesis	cytoplasm;cytoskeleton;microtubule;mitochondrion;nucleus;spindle;spindle pole	-	Ribosome biogenesis in eukaryotes	29.0484	29.2576	29.2549	29.0822	29.0821	28.9276	14	14	14	25.5	25.5	25.5	91.287	0	45.801	3038700000	41	1	0.839147	A0A0G2JFY0;A0A0A0MQ80;Q3UMC0;D3Z0U5;D6RGM7;D3Z4J2;Q9D3R6	-	-
O88685;A2AGN7;B7ZCF1	26S protease regulatory subunit 6A	Psmc3	-	-	0.839476	0.144718	1.04328	0.0611293	ATP binding;hydrolase activity;identical protein binding;nucleotide binding;proteasome-activating ATPase activity;TBP-class protein binding	blastocyst development;modulation by host of viral transcription;positive regulation of proteasomal protein catabolic process;positive regulation of RNA polymerase II transcriptional preinitiation complex assembly;positive regulation of transcription by RNA polymerase II;protein catabolic process;ubiquitin-dependent ERAD pathway	cytoplasm;cytosolic proteasome complex;nuclear proteasome complex;nucleus;P-body;proteasome accessory complex;proteasome complex;proteasome regulatory particle, base subcomplex	ABC-family proteins mediated transport;Activation of APC/C and APC/C:Cdc20 mediated degradation of mitotic proteins;Activation of NF-kappaB in B cells;Adaptive Immune System;Antigen processing: Ubiquitination & Proteasome degradation;Antigen processing-Cross presentation;APC/C:Cdc20 mediated degradation of mitotic proteins;APC/C:Cdc20 mediated degradation of Securin;APC/C:Cdh1 mediated degradatio…	Proteasome	31.2483	31.1664	31.1741	31.1607	31.0925	31.1522	28	28	11	68.1	68.1	25.8	49.548	0	323.31	12791000000	274	1	0.456897	O88685;A2AGN7;B7ZCF1;F6Q2E3	-	-
D6RFQ2;Q9Z210;E9PXK7	Peroxisomal membrane protein 11B	Pex11b	-	-	0.839398	0.144744	1.4686	0.554446	protein homodimerization activity	peroxisome fission;peroxisome organization;protein homooligomerization;regulation of peroxisome size;signal transduction	integral component of membrane;integral component of peroxisomal membrane;membrane;mitochondrion;peroxisomal membrane;peroxisome;protein-containing complex	-	Peroxisome	26.7089	27.4298	27.2609	26.5369	26.6206	NaN	6	6	6	15.6	15.6	15.6	39.857	0	11.737	620000000	9	1	1.44851	D6RFQ2;Q9Z210;E9PXK7;D6RFR1	-	-
Q99JY9	Actin-related protein 3	Actr3	-	-	0.837565	0.145357	0.950599	-0.0730909	actin binding;actin filament binding;ATP binding;nucleotide binding;protein binding;structural constituent of cytoskeleton	actin filament organization;Arp2/3 complex-mediated actin nucleation;asymmetric cell division;cell projection organization;cellular response to interferon-gamma;cilium assembly;establishment or maintenance of cell polarity;meiotic cell cycle;meiotic chromosome movement towards spindle pole;meiotic cytokinesis;spindle localization	Arp2/3 protein complex;brush border;cell projection;cell-cell junction;cytoplasm;cytoskeleton;lamellipodium	Axon guidance;Clathrin-mediated endocytosis;Developmental Biology;EPHB-mediated forward signaling;EPH-Ephrin signaling;Fcgamma receptor (FCGR) dependent phagocytosis;Immune System;Innate Immune System;Membrane Trafficking;Regulation of actin dynamics for phagocytic cup formation;RHO GTPase Effectors;RHO GTPases Activate WASPs and WAVEs;Signal Transduction;Signaling by Rho GTPases;Vesicle-mediated…	-	31.5463	31.4281	31.5376	31.5596	31.6046	31.5671	30	30	24	79.9	79.9	69.6	47.357	0	323.31	16619000000	259	1	-0.52026	Q99JY9;A0A087WRA1;A0A087WQ14;A0A087WP86;A0A087WS98;A0A087WQ83;A0A087WPR6	-	-
E9PVA2;Q9DB85	Ribosomal RNA-processing protein 8	Rrp8	-	-	0.835692	0.145985	1.31241	0.392223	methylated histone binding;methyltransferase activity;S-adenosylmethionine-dependent methyltransferase activity;transferase activity	cellular response to glucose starvation;chromatin organization;chromatin silencing at rDNA;intrinsic apoptotic signaling pathway by p53 class mediator;methylation;positive regulation of cell cycle arrest;regulation of transcription by glucose;regulation of transcription, DNA-templated;rRNA processing;transcription, DNA-templated	chromatin silencing complex;cytosol;nucleolus;nucleus;plasma membrane;rDNA heterochromatin	Epigenetic regulation of gene expression;Gene expression (Transcription);Negative epigenetic regulation of rRNA expression;SIRT1 negatively regulates rRNA expression	-	27.7511	27.1622	27.1973	27.1867	26.8531	26.8942	8	8	8	16.3	16.3	16.3	56.511	0	20.167	758220000	16	1	1.23449	E9PVA2;Q9DB85	-	-
Q9CR57;A0A1L1SUF6	60S ribosomal protein L14	Rpl14	-	-	0.835687	0.145987	0.807961	-0.307643	cadherin binding;RNA binding;structural constituent of ribosome	ribosomal large subunit biogenesis;rRNA processing;translation	cytosolic large ribosomal subunit;intracellular;ribosome	Metabolism of RNA;Nonsense Mediated Decay (NMD) enhanced by the Exon Junction Complex (EJC);Nonsense-Mediated Decay (NMD)	Ribosome	31.3512	31.8159	31.7024	32.0526	31.737	32.0029	8	8	8	32.7	32.7	32.7	23.564	0	37.701	19731000000	108	1	-1.13617	Q9CR57;A0A1L1SUF6	-	-
F6YY69;F6VW30;P68254	14-3-3 protein theta	Ywhaq	-	-	0.835284	0.146122	1.09339	0.128811	identical protein binding;protein binding;protein domain specific binding;protein N-terminus binding	negative regulation of ion transmembrane transport;negative regulation of transcription, DNA-templated;protein targeting;signal transduction;small GTPase mediated signal transduction	cytoplasm;cytoplasmic vesicle membrane;cytosol;intracellular;protein-containing complex	Activation of BAD and translocation to mitochondria;Activation of BH3-only proteins;Apoptosis;Cell Cycle;Cell Cycle Checkpoints;Chk1/Chk2(Cds1) mediated inactivation of Cyclin B:Cdk1 complex;G2/M Checkpoints;G2/M DNA damage checkpoint;Gene expression (Transcription);Generic Transcription Pathway;Intrinsic Pathway for Apoptosis;Membrane Trafficking;Programmed Cell Death;RHO GTPase Effectors;RHO GT…	Cell cycle;Neurotrophin signaling pathway;Oocyte meiosis	32.5985	32.586	32.7845	32.4847	32.5087	32.5892	22	16	16	56.1	50.5	50.5	32.221	0	323.31	35568000000	249	1	0.750933	F6YY69;F6VW30;P68254	-	-
B7FAU9;Q8BTM8;B7FAV1	Filamin-A	Flna	-	-	0.833541	0.14671	1.01775	0.0253766	actin binding;actin filament binding;cadherin binding;Fc-gamma receptor I complex binding;G-protein coupled receptor binding;GTPase binding;ion channel binding;kinase binding;mu-type opioid receptor binding;potassium channel regulator activity;protein binding;protein homodimerization activity;protein kinase C binding;Rac GTPase binding;Ral GTPase binding;Rho GTPase binding;signal transducer activ…	actin crosslink formation;actin cytoskeleton organization;actin cytoskeleton reorganization;adenylate cyclase-inhibiting dopamine receptor signaling pathway;angiogenesis;blood vessel remodeling;cell projection organization;cell-cell junction organization;cerebral cortex development;cilium assembly;cytoplasmic sequestering of protein;early endosome to late endosome transport;epithelial to mesenchy…	actin cytoskeleton;actin filament;actin filament bundle;apical dendrite;brush border;cell cortex;cell-cell junction;cortical cytoskeleton;cytoplasm;cytoskeleton;cytosol;dendritic shaft;filamentous actin;growth cone;Myb complex;neuronal cell body;nucleolus;nucleus;perinuclear region of cytoplasm;plasma membrane;protein-containing complex;trans-Golgi network;Z disc	Cell junction organization;Cell-Cell communication;Cell-extracellular matrix interactions;GP1b-IX-V activation signalling;Hemostasis;Platelet activation, signaling and aggregation;Platelet degranulation;Response to elevated platelet cytosolic Ca2+;RHO GTPase Effectors;RHO GTPases activate PAKs;Signal Transduction;Signaling by Rho GTPases	Focal adhesion;MAPK signaling pathway	33.9604	33.9318	33.9569	33.9178	33.9456	33.9097	141	141	128	67.6	67.6	64.6	280.5	0	323.31	85043000000	1127	1	0.222368	B7FAU9;Q8BTM8;B7FAV1;F6XC15;J3JS91;F6Z2C0;F7AVL7	-	-
P97390	Vacuolar protein sorting-associated protein 45	Vps45	-	-	0.831525	0.147392	0.949224	-0.0751794	protein binding	biological_process;protein transport;vesicle docking involved in exocytosis;vesicle-mediated transport	endosome;endosome membrane;Golgi apparatus;Golgi membrane;integral component of membrane;membrane	Factors involved in megakaryocyte development and platelet production;Hemostasis;Intra-Golgi and retrograde Golgi-to-ER traffic;Intra-Golgi traffic;Membrane Trafficking;Vesicle-mediated transport	Endocytosis	28.0592	27.9258	28.0357	28.0922	28.0657	28.0883	22	22	22	43.5	43.5	43.5	65.052	0	91.641	1473800000	63	1	-0.529717	P97390	-	-
Q06185;Q8BTB6	ATP synthase subunit e, mitochondrial	Atp5i;Atp5k	-	-	0.83151	0.147397	1.15312	0.205545	ATPase activity;proton transmembrane transporter activity	ATP biosynthetic process;ATP metabolic process;ATP synthesis coupled proton transport;ion transport	membrane;mitochondrial inner membrane;mitochondrial proton-transporting ATP synthase complex;mitochondrial proton-transporting ATP synthase complex, coupling factor F(o);mitochondrion;proton-transporting ATP synthase complex, coupling factor F(o)	Cristae formation;Formation of ATP by chemiosmotic coupling;Metabolism;Mitochondrial biogenesis;Organelle biogenesis and maintenance;Respiratory electron transport, ATP synthesis by chemiosmotic coupling, and heat production by uncoupling proteins.;The citric acid (TCA) cycle and respiratory electron transport	Oxidative phosphorylation	29.0693	29.0995	29.0441	29.0761	28.8333	28.6869	6	6	6	57.7	57.7	57.7	8.2355	0	30.153	2713000000	55	1	0.9577	Q06185;Q8BTB6	-	-
Z4YKB8;Q3TEA8;Z4YKA3;A2AM65	Heterochromatin protein 1-binding protein 3	Hp1bp3	-	-	0.831236	0.14749	0.9249	-0.112631	chromatin binding;DNA binding;nucleosome binding	cellular response to hypoxia;heterochromatin organization;nucleosome assembly;regulation of cell proliferation;regulation of nucleus size;regulation of transcription, DNA-templated	chromosome;nuclear speck;nucleosome;nucleus	-	-	30.3013	30.1331	30.3065	30.375	30.3079	30.3958	27	27	27	39.7	39.7	39.7	60.85	0	163.5	6831400000	143	1	-0.691718	Z4YKB8;Q3TEA8;Z4YKA3;A2AM65;A2AM70;A2AM69;A2AM63;A2AM62	-	-
O88271	Craniofacial development protein 1	Cfdp1	-	-	0.829452	0.148098	0.877127	-0.189143	-	cell adhesion;multicellular organism development;negative regulation of fibroblast apoptotic process;regulation of cell proliferation;regulation of cell shape	basement membrane;chromosome;chromosome, centromeric region;condensed chromosome kinetochore;kinetochore	-	-	29.9735	30.0927	29.7659	30.0669	30.1126	30.2201	12	12	12	41.4	41.4	41.4	32.921	0	168.49	5643700000	77	1	-0.919435	O88271	-	-
Q9JLJ5;Q4V9V3	Elongation of very long chain fatty acids protein 1;Elongation of very long chain fatty acids protein	Elovl1	-	-	0.827994	0.148596	0.801541	-0.319151	3-oxo-arachidoyl-CoA synthase activity;3-oxo-cerotoyl-CoA synthase activity;3-oxo-lignoceronyl-CoA synthase activity;fatty acid elongase activity;transferase activity;very-long-chain 3-ketoacyl-CoA synthase activity	fatty acid biosynthetic process;fatty acid elongation, monounsaturated fatty acid;fatty acid elongation, polyunsaturated fatty acid;fatty acid elongation, saturated fatty acid;fatty acid metabolic process;lipid metabolic process;sphingolipid biosynthetic process;very long-chain fatty acid biosynthetic process	endoplasmic reticulum;endoplasmic reticulum membrane;integral component of endoplasmic reticulum membrane;integral component of membrane;membrane	alpha-linolenic (omega3) and linoleic (omega6) acid metabolism;alpha-linolenic acid (ALA) metabolism;Fatty acid metabolism;Fatty acyl-CoA biosynthesis;Linoleic acid (LA) metabolism;Metabolism;Metabolism of lipids;Synthesis of very long-chain fatty acyl-CoAs	-	25.7591	25.9732	NaN	26.3972	26.0171	26.1415	2	2	2	9	9	9	32.677	0	20.988	321360000	9	1	-1.20421	Q9JLJ5;Q4V9V3	-	-
Q61990	Poly(rC)-binding protein 2	Pcbp2	-	-	0.826481	0.149114	1.12667	0.172066	C-rich single-stranded DNA binding;DNA binding;enzyme binding;nucleic acid binding;protein binding;RNA binding;ubiquitin protein ligase binding	defense response to virus;immune system process;innate immune response;IRES-dependent viral translational initiation;negative regulation of defense response to virus;proteasome-mediated ubiquitin-dependent protein catabolic process;viral RNA genome replication	cytoplasm;cytosol;nucleoplasm;nucleus	-	-	30.9007	30.8114	30.8492	30.5489	30.8608	30.6356	19	10	10	68.8	46.1	46.1	38.221	0	237.52	11672000000	144	1	0.875703	Q61990	-	-
Q5XKN4;A0A0N4SV89	Protein jagunal homolog 1	Jagn1	-	-	0.824844	0.149677	0.875068	-0.192533	molecular_function	cellular response to tunicamycin;defense response to fungus;endoplasmic reticulum organization;granulocyte colony-stimulating factor signaling pathway;immune system process;negative regulation of insulin secretion involved in cellular response to glucose stimulus;neutrophil differentiation;neutrophil mediated immunity;neutrophil migration;protein transport;vesicle-mediated transport	endoplasmic reticulum;endoplasmic reticulum membrane;integral component of membrane;membrane	-	-	27.5717	27.6114	27.5748	27.9931	27.6623	27.6802	4	4	4	14.8	14.8	14.8	21.102	0	18.587	1089400000	14	1	-0.924918	Q5XKN4;A0A0N4SV89	-	-
Q9JKY5	Huntingtin-interacting protein 1-related protein	Hip1r	-	-	0.824207	0.149897	1.09619	0.132493	actin binding;actin filament binding;clathrin adaptor activity;clathrin binding;clathrin light chain binding;identical protein binding;phosphatidylinositol binding;phosphatidylinositol-3,4,5-trisphosphate binding;phosphatidylinositol-3,4-bisphosphate binding;phosphatidylinositol-3,5-bisphosphate binding;phosphatidylinositol-4,5-bisphosphate binding;phospholipid binding;protein binding;protein het…	activation of cysteine-type endopeptidase activity involved in apoptotic process;apoptotic process;clathrin coat assembly;digestive system development;endocytosis;membrane organization;negative regulation of actin filament polymerization;negative regulation of apoptotic process;negative regulation of Arp2/3 complex-mediated actin nucleation;positive regulation of apoptotic process;positive regula…	apical plasma membrane;cell cortex;clathrin-coated pit;clathrin-coated vesicle;clathrin-coated vesicle membrane;cytoplasm;cytoplasmic vesicle;cytoskeleton;cytosol;dendrite cytoplasm;dendritic spine;endomembrane system;intracellular membrane-bounded organelle;membrane;mitochondrion;neuronal cell body;perinuclear region of cytoplasm;postsynaptic density;ruffle membrane;synaptic membrane	Clathrin derived vesicle budding;Clathrin-mediated endocytosis;Golgi Associated Vesicle Biogenesis;Membrane Trafficking;trans-Golgi Network Vesicle Budding;Vesicle-mediated transport	-	25.6207	25.698	25.7787	25.6446	25.4512	25.6042	10	8	8	11.5	9.1	9.1	119.43	0	20.106	273360000	10	1	0.759337	Q9JKY5;A0A0G2JFU3;F7DCR9;E9Q3C5	-	-
P42669	Transcriptional activator protein Pur-alpha	Pura	-	-	0.824102	0.149933	0.838007	-0.254965	DNA binding;DNA binding transcription factor activity;double-stranded DNA binding;double-stranded telomeric DNA binding;protein binding;purine-rich negative regulatory element binding;RNA binding;single-stranded DNA binding;SMAD binding;transcription factor binding;translation repressor activity, mRNA regulatory element binding	apoptotic process;biological_process;cell differentiation;cell proliferation;DNA unwinding involved in DNA replication;mitotic cell cycle checkpoint;negative regulation of transcription, DNA-templated;negative regulation of translation;nervous system development;positive regulation of cell proliferation;regulation of cell proliferation;regulation of transcription, DNA-templated;transcription, DNA…	cellular_component;cytoplasm;dendrite;DNA replication factor A complex;neuronal cell body;nucleus	-	-	29.7963	29.7521	29.5889	30.2222	29.808	29.872	14	14	13	46.1	46.1	43.9	34.883	0	171.52	4864600000	62	1	-1.04772	P42669;Q8R4E6	-	-
B1B1D8;Q9D773;B1B1D7	39S ribosomal protein L2, mitochondrial	Mrpl2	-	-	0.823806	0.150035	1.29956	0.378023	RNA binding;structural constituent of ribosome	cytoplasmic translation;mitochondrial translation;translation	intracellular;mitochondrial large ribosomal subunit;mitochondrion;ribosome	Metabolism of proteins;Mitochondrial translation;Mitochondrial translation elongation;Mitochondrial translation termination;Translation	-	26.8492	27.0761	27.5002	26.7227	26.6258	26.943	5	5	5	25.7	25.7	25.7	33.099	0	51.212	719840000	15	1	1.20924	B1B1D8;Q9D773;B1B1D7	-	-
P27546	Microtubule-associated protein 4	Map4	-	-	0.823676	0.15008	0.915832	-0.126845	microtubule binding;protein binding;tubulin binding	cell division;establishment of spindle orientation;microtubule sliding;mitotic spindle organization;negative regulation of non-motile cilium assembly;neuron projection development	axoneme;cytoplasm;cytoskeleton;cytosol;microtubule;microtubule associated complex;microtubule cytoskeleton;mitotic spindle;neuron projection;plasma membrane;postsynaptic density	-	-	32.5204	32.6161	32.3956	32.6767	32.5744	32.6615	52	52	34	56.5	56.5	39.5	117.43	0	323.31	33502000000	434	1	-0.740259	P27546;E9PZ43;A0A0G2JFH2;A0A0G2JDN7;A0A0G2JG35;A0A0G2JFT4;A0A0G2JFK3;A0A0G2JDY5;Q78TF3;A0A0G2JDU1;A0A0G2JE57	-	-
E9QPY6;A0A087WQ16;P13705	DNA mismatch repair protein Msh3	Msh3	-	-	0.823016	0.150309	1.29379	0.371608	ATP binding;centromeric DNA binding;damaged DNA binding;dinucleotide insertion or deletion binding;dinucleotide repeat insertion binding;DNA binding;DNA-dependent ATPase activity;double-strand/single-strand DNA junction binding;enzyme binding;heteroduplex DNA loop binding;mismatched DNA binding;nucleotide binding;single guanine insertion binding;single-stranded DNA binding;Y-form DNA binding	cellular response to DNA damage stimulus;DNA repair;maintenance of DNA repeat elements;mismatch repair;negative regulation of DNA recombination;positive regulation of helicase activity;somatic hypermutation of immunoglobulin genes;somatic recombination of immunoglobulin gene segments	MutSbeta complex	DNA Repair;Mismatch Repair;Mismatch repair (MMR) directed by MSH2:MSH3 (MutSbeta)	Colorectal cancer;Mismatch repair;Pathways in cancer	24.7829	NaN	24.4571	NaN	24.2559	24.241	8	8	8	9.2	9.2	9.2	123.28	0	10.997	94126000	9	1	1.41263	E9QPY6;A0A087WQ16;P13705;A0A087WQZ2;A0A087WSS2;A0A087WP45	-	-
Q9CQM9;A0A1B0GS58	Glutaredoxin-3	Glrx3	-	-	0.822813	0.150379	1.09161	0.12646	electron transfer activity;identical protein binding;iron-sulfur cluster binding;metal ion binding;protein binding;protein disulfide oxidoreductase activity;protein kinase C binding	[2Fe-2S] cluster assembly;cell redox homeostasis;electron transport chain;negative regulation of cardiac muscle hypertrophy;oxidation-reduction process;protein maturation by iron-sulfur cluster transfer;regulation of the force of heart contraction	cell;cell cortex;cytoplasm;cytosol;dendrite;nucleus;Z disc	-	-	31.5869	31.5112	31.6878	31.3731	31.5386	31.4949	27	27	27	79.8	79.8	79.8	37.778	0	323.31	16823000000	265	1	0.738653	Q9CQM9;A0A1B0GS58;A0A1B0GT04;A0A1B0GSD3	-	-
A0A0R4IZY9;Q91XI1	tRNA-dihydrouridine(47) synthase [NAD(P)(+)]-like	Dus3l	-	-	0.820623	0.151139	1.21352	0.279199	catalytic activity;flavin adenine dinucleotide binding;metal ion binding;oxidoreductase activity;tRNA dihydrouridine synthase activity	oxidation-reduction process;tRNA dihydrouridine synthesis;tRNA processing	-	-	-	27.5472	27.0868	27.0726	26.9835	26.9103	26.9751	10	10	10	24	24	24	71.15	0	35.823	773070000	31	1	1.0839	A0A0R4IZY9;Q91XI1	-	-
Q8BMS1	Trifunctional enzyme subunit alpha, mitochondrial;Long-chain enoyl-CoA hydratase;Long chain 3-hydroxyacyl-CoA dehydrogenase	Hadha	-	-	0.820555	0.151163	0.956882	-0.0635872	3-hydroxyacyl-CoA dehydrogenase activity;acetyl-CoA C-acyltransferase activity;catalytic activity;enoyl-CoA hydratase activity;fatty-acyl-CoA binding;long-chain-3-hydroxyacyl-CoA dehydrogenase activity;long-chain-enoyl-CoA hydratase activity;lyase activity;NAD binding;oxidoreductase activity;protein-containing complex binding	fatty acid beta-oxidation;fatty acid metabolic process;lipid metabolic process;metabolic process;oxidation-reduction process;response to drug;response to insulin	mitochondrial fatty acid beta-oxidation multienzyme complex;mitochondrial inner membrane;mitochondrial matrix;mitochondrial nucleoid;mitochondrion	Acyl chain remodeling of CL;Beta oxidation of decanoyl-CoA to octanoyl-CoA-CoA;Beta oxidation of hexanoyl-CoA to butanoyl-CoA;Beta oxidation of lauroyl-CoA to decanoyl-CoA-CoA;Beta oxidation of myristoyl-CoA to lauroyl-CoA;Beta oxidation of octanoyl-CoA to hexanoyl-CoA;Beta oxidation of palmitoyl-CoA to myristoyl-CoA;Fatty acid metabolism;Glycerophospholipid biosynthesis;Metabolism;Metabolism of …	Aminobenzoate degradation;Benzoate degradation;beta-Alanine metabolism;Biosynthesis of unsaturated fatty acids;Butanoate metabolism;Caprolactam degradation;Fatty acid elongation in mitochondria;Fatty acid metabolism;Lysine degradation;Propanoate metabolism;Tryptophan metabolism;Valine, leucine and isoleucine degradation	31.0235	31.1096	31.0075	31.0996	31.1435	31.0883	36	36	36	59.4	59.4	59.4	82.669	0	323.31	12377000000	293	1	-0.46792	Q8BMS1	-	-
P97372;G3X9V0;E0CZ90	Proteasome activator complex subunit 2	Psme2	-	-	0.82032	0.151245	1.19901	0.261845	endopeptidase activator activity;identical protein binding;protein binding	antigen processing and presentation of exogenous antigen;positive regulation of endopeptidase activity;regulation of G1/S transition of mitotic cell cycle;regulation of proteasomal protein catabolic process	cytoplasm;proteasome activator complex;proteasome complex	ABC-family proteins mediated transport;Activation of APC/C and APC/C:Cdc20 mediated degradation of mitotic proteins;Activation of NF-kappaB in B cells;Adaptive Immune System;Antigen processing: Ubiquitination & Proteasome degradation;Antigen processing-Cross presentation;APC/C:Cdc20 mediated degradation of mitotic proteins;APC/C:Cdc20 mediated degradation of Securin;APC/C:Cdh1 mediated degradatio…	Antigen processing and presentation;Proteasome	29.7989	29.4996	30.0087	29.5123	29.4951	29.5142	17	16	16	86.2	81.6	81.6	27.057	0	119.49	4352400000	79	1	1.0565	P97372;G3X9V0;E0CZ90	-	-
P62301;Q921R2	40S ribosomal protein S13	Rps13	-	-	0.820094	0.151323	1.12769	0.173368	mRNA 5'-UTR binding;mRNA binding;small ribosomal subunit rRNA binding;structural constituent of ribosome	negative regulation of RNA splicing;translation	cytosolic small ribosomal subunit;intracellular;nucleolus;nucleus;ribosome	Activation of the mRNA upon binding of the cap-binding complex and eIFs, and subsequent binding to 43S;Cap-dependent Translation Initiation;Eukaryotic Translation Initiation;Formation of a pool of free 40S subunits;Formation of the ternary complex, and subsequently, the 43S complex;L13a-mediated translational silencing of Ceruloplasmin expression;Metabolism of proteins;Metabolism of RNA;Nonsense …	Ribosome	31.7667	31.9754	31.9699	31.5915	31.8101	31.7903	14	14	14	62.9	62.9	62.9	17.222	0	74.213	19859000000	149	1	0.875988	P62301;Q921R2;A0A0U1RQ71	-	-
Q8R2T8	General transcription factor 3C polypeptide 5	Gtf3c5	-	-	0.820017	0.15135	0.780749	-0.35707	DNA binding;RNA polymerase III type 1 promoter sequence-specific DNA binding;RNA polymerase III type 2 promoter sequence-specific DNA binding	skeletal muscle cell differentiation;transcription, DNA-templated	nucleoplasm;nucleus;transcription factor TFIIIC complex	Gene expression (Transcription);RNA Polymerase III Transcription;RNA Polymerase III Transcription Initiation;RNA Polymerase III Transcription Initiation From Type 1 Promoter;RNA Polymerase III Transcription Initiation From Type 2 Promoter	-	25.8283	25.1844	25.325	25.751	25.9022	25.7557	9	9	9	19.8	19.8	19.8	60.501	0	14.283	267090000	17	1	-1.18362	Q8R2T8;H3BJX5	-	-
Q8BQM4;E9PWH6	HEAT repeat-containing protein 3	Heatr3	-	-	0.81967	0.151471	0.887216	-0.172642	unfolded protein binding	protein import into nucleus;ribosomal large subunit biogenesis	cellular_component;intracellular	-	-	29.3881	29.5155	29.2454	29.484	29.6717	29.5112	24	24	24	40.2	40.2	40.2	74.305	0	184.73	3876200000	113	1	-0.873925	Q8BQM4;E9PWH6	-	-
Q9ESX5;B7ZCL7	H/ACA ribonucleoprotein complex subunit 4	Dkc1	-	-	0.818948	0.151723	0.955613	-0.0655022	box H/ACA snoRNA binding;isomerase activity;protein binding;pseudouridine synthase activity;RNA binding;telomerase activity;telomerase RNA binding	box H/ACA snoRNA 3'-end processing;box H/ACA snoRNA metabolic process;mRNA pseudouridine synthesis;positive regulation of establishment of protein localization to telomere;positive regulation of telomerase activity;positive regulation of telomerase RNA localization to Cajal body;positive regulation of telomere maintenance via telomerase;pseudouridine synthesis;regulation of telomerase RNA localiz…	box H/ACA snoRNP complex;box H/ACA telomerase RNP complex;Cajal body;fibrillar center;nucleolus;nucleus;telomerase holoenzyme complex	Cell Cycle;Chromosome Maintenance;Extension of Telomeres;Telomere Extension By Telomerase;Telomere Maintenance	Ribosome biogenesis in eukaryotes	27.972	27.9826	27.9742	28.086	28.0708	27.9685	14	14	14	38.1	38.1	38.1	57.401	0	108.08	1430100000	67	1	-0.477977	Q9ESX5;B7ZCL7;A2AN81;F6YUI5;F6S1S5	-	-
Q9CQJ8	NADH dehydrogenase [ubiquinone] 1 beta subcomplex subunit 9	Ndufb9	-	-	0.818418	0.151908	1.10888	0.149104	-	mitochondrial electron transport, NADH to ubiquinone;mitochondrial respiratory chain complex I assembly;oxidation-reduction process	membrane;mitochondrial inner membrane;mitochondrial respiratory chain complex I;mitochondrion;respiratory chain	Complex I biogenesis;Metabolism;Respiratory electron transport;Respiratory electron transport, ATP synthesis by chemiosmotic coupling, and heat production by uncoupling proteins.;The citric acid (TCA) cycle and respiratory electron transport	Alzheimer's disease;Huntington's disease;Oxidative phosphorylation;Parkinson's disease	28.4452	28.5529	28.4732	28.4743	28.3455	28.2043	11	11	11	75.4	75.4	75.4	21.984	0	118.92	1840800000	66	1	0.808739	Q9CQJ8	-	-
A0A0R4J0C8;Q7TMF2	3-5 exoribonuclease 1	Eri1	-	-	0.81692	0.152433	1.19127	0.252498	3'-5' exonuclease activity;exonuclease activity;histone pre-mRNA stem-loop binding;hydrolase activity;metal ion binding;nuclease activity;nucleic acid binding;protein binding;ribosome binding;RNA binding;rRNA binding	DNA metabolic process;gene silencing by RNA;histone mRNA catabolic process;nucleic acid phosphodiester bond hydrolysis;rRNA 3'-end processing;rRNA processing	cytoplasm;histone pre-mRNA 3'end processing complex;nucleolus;nucleus	-	-	28.0973	28.2282	28.3399	28.2188	27.84	27.8491	9	9	9	34.2	34.2	34.2	39.551	0	30.319	1528600000	29	1	1.03863	A0A0R4J0C8;Q7TMF2;A0A1B0GSW4;A0A1B0GRC5	-	-
D3Z7F1;Q9DBX6	Cytochrome P450 2S1	Cyp2s1	-	-	0.816108	0.152719	0.809536	-0.304833	arachidonic acid epoxygenase activity;aromatase activity;heme binding;iron ion binding;metal ion binding;monooxygenase activity;oxidoreductase activity;oxidoreductase activity, acting on paired donors, with incorporation or reduction of molecular oxygen;oxidoreductase activity, acting on paired donors, with incorporation or reduction of molecular oxygen, reduced flavin or flavoprotein as one dono…	epoxygenase P450 pathway;oxidation-reduction process	endoplasmic reticulum;endoplasmic reticulum membrane;integral component of membrane;intracellular membrane-bounded organelle;membrane;organelle membrane	Biological oxidations;CYP2E1 reactions;Cytochrome P450 - arranged by substrate type;Metabolism;Miscellaneous substrates;Phase I - Functionalization of compounds;Xenobiotics	Metabolism of xenobiotics by cytochrome P450	25.6951	NaN	25.4566	NaN	25.8171	25.9442	9	9	9	25.2	25.2	25.2	49.791	0	20.45	248000000	11	1	-1.29648	D3Z7F1;Q9DBX6	-	-
Q9D3D9	ATP synthase subunit delta, mitochondrial	Atp5d	-	-	0.814128	0.153416	1.25561	0.328391	ATPase activity;proton transmembrane transporter activity;proton-transporting ATP synthase activity, rotational mechanism	ATP biosynthetic process;ATP hydrolysis coupled cation transmembrane transport;ATP synthesis coupled proton transport;ion transport;proton transmembrane transport	membrane;mitochondrial envelope;mitochondrial inner membrane;mitochondrial proton-transporting ATP synthase complex;mitochondrial proton-transporting ATP synthase complex, catalytic core F(1);mitochondrion;proton-transporting ATP synthase complex;proton-transporting ATP synthase complex, catalytic core F(1)	Cristae formation;Formation of ATP by chemiosmotic coupling;Metabolism;Mitochondrial biogenesis;Organelle biogenesis and maintenance;Respiratory electron transport, ATP synthesis by chemiosmotic coupling, and heat production by uncoupling proteins.;The citric acid (TCA) cycle and respiratory electron transport	Alzheimer's disease;Huntington's disease;Oxidative phosphorylation;Parkinson's disease	30.1794	30.421	30.4843	30.3514	29.8219	29.9262	2	2	2	13.7	13.7	13.7	17.6	0	21.953	6354000000	15	1	1.1454	Q9D3D9	-	-
I7HIP8;A2BG75;A2BG77;P97863;A2BG76	Nuclear factor 1;Nuclear factor 1 B-type	Nfib	-	-	0.813661	0.153582	1.17753	0.235766	chromatin binding;DNA binding;DNA binding transcription factor activity;double-stranded DNA binding;protein binding;RNA polymerase II proximal promoter sequence-specific DNA binding;RNA polymerase II regulatory region sequence-specific DNA binding;RNA polymerase II transcription corepressor activity;RNA polymerase II transcription factor activity, sequence-specific DNA binding;transcription facto…	anterior commissure morphogenesis;astrocyte differentiation;cell differentiation involved in salivary gland development;cerebellar granule cell differentiation;cerebellar Purkinje cell layer development;cerebellum development;chondrocyte differentiation;Clara cell differentiation;commissural neuron axon guidance;DNA replication;forebrain development;glial cell differentiation;hindbrain developmen…	cell junction;cerebellar mossy fiber;fibrillar center;intracellular;nucleoplasm;nucleus	-	-	28.0282	28.0287	28.2052	27.9517	27.9914	27.6118	11	11	10	35.5	35.5	33.3	55.123	0	61.977	1412500000	32	1	1.00706	I7HIP8;A2BG75;A2BG77;P97863;A2BG76;A2ADI3;B1AUB6;B1AUB8;Q3TYK3;B1AUB9;D3YZ00;E9PUH7;B1AUC0;P70257;Q02780	-	-
Q3U4X8;P37913	DNA ligase;DNA ligase 1	Lig1	-	-	0.81352	0.153631	1.29947	0.377921	ATP binding;DNA binding;DNA ligase (ATP) activity;DNA ligase activity;ligase activity;metal ion binding;nucleotide binding	base-excision repair;cell cycle;cell division;cellular response to DNA damage stimulus;DNA biosynthetic process;DNA ligation;DNA ligation involved in DNA repair;DNA recombination;DNA repair;DNA replication;double-strand break repair via nonhomologous end joining;Okazaki fragment processing involved in mitotic DNA replication;response to hydrogen peroxide	intracellular membrane-bounded organelle;mitochondrion;nucleoplasm;nucleus	Base Excision Repair;Cell Cycle;Cell Cycle, Mitotic;Chromosome Maintenance;DNA Repair;DNA Replication;DNA strand elongation;Extension of Telomeres;Gap-filling DNA repair synthesis and ligation in TC-NER;Lagging Strand Synthesis;Mismatch Repair;Mismatch repair (MMR) directed by MSH2:MSH3 (MutSbeta);Mismatch repair (MMR) directed by MSH2:MSH6 (MutSalpha);Nucleotide Excision Repair;PCNA-Dependent Lo…	Base excision repair;DNA replication;Mismatch repair;Nucleotide excision repair	27.9067	27.6427	28.0303	27.1198	27.6964	27.6297	21	21	21	32.1	32.1	32.1	104.09	0	88.642	1183800000	40	1	1.19971	Q3U4X8;P37913;V9GWZ4;E9PV36;D3YUW4	-	-
Q9QXK3	Coatomer subunit gamma-2	Copg2	-	-	0.811954	0.154186	0.847883	-0.238063	structural molecule activity	intracellular protein transport;intra-Golgi vesicle-mediated transport;protein transport;vesicle-mediated transport	COPI vesicle coat;COPI-coated vesicle membrane;cytoplasm;cytoplasmic vesicle;cytosol;Golgi apparatus;Golgi membrane;membrane;membrane coat	Asparagine N-linked glycosylation;COPI-dependent Golgi-to-ER retrograde traffic;COPI-mediated anterograde transport;ER to Golgi Anterograde Transport;Golgi-to-ER retrograde transport;Intra-Golgi and retrograde Golgi-to-ER traffic;Membrane Trafficking;Metabolism of proteins;Post-translational protein modification;Transport to the Golgi and subsequent modification;Vesicle-mediated transport	-	29.2095	28.832	28.8474	29.0899	29.2392	29.274	30	25	25	46.3	42.3	42.3	97.679	0	147.58	2665800000	75	1	-1.01011	Q9QXK3	-	-
Q3UVL4	Vacuolar protein sorting-associated protein 51 homolog	Vps51	-	-	0.810982	0.154532	0.93079	-0.103473	molecular_function	autophagy;endocytic recycling;Golgi organization;Golgi vesicle transport;lipid transport;lysosomal transport;protein transport;retrograde transport, endosome to Golgi	cytosol;EARP complex;endosome;GARP complex;Golgi apparatus;integral component of membrane;intracellular membrane-bounded organelle;membrane;nucleolus;recycling endosome;trans-Golgi network	Intra-Golgi and retrograde Golgi-to-ER traffic;Membrane Trafficking;Retrograde transport at the Trans-Golgi-Network;Vesicle-mediated transport	-	28.6092	28.5271	28.5074	28.7023	28.7008	28.5511	27	27	27	50.3	50.3	50.3	86.186	0	180.66	2143900000	81	1	-0.650622	Q3UVL4;E0CX85;F6TKZ2	-	-
P63280;G3UYP0;Q8CFZ0	SUMO-conjugating enzyme UBC9	Ube2i	-	-	0.810724	0.154624	1.32815	0.409423	ATP binding;enzyme binding;HLH domain binding;nucleotide binding;protein binding;RING-like zinc finger domain binding;small protein activating enzyme binding;SUMO conjugating enzyme activity;SUMO transferase activity;transcription factor binding;transferase activity;ubiquitin protein ligase activity;ubiquitin protein ligase binding;ubiquitin-protein transferase activity	cell cycle;cell division;cellular protein modification process;chromosome segregation;multicellular organism development;negative regulation of transcription by RNA polymerase II;negative regulation of transcription, DNA-templated;positive regulation of DNA binding transcription factor activity;positive regulation of I-kappaB kinase/NF-kappaB signaling;positive regulation of intracellular steroid…	cytoplasm;cytosol;dendrite;fibrillar center;nuclear body;nuclear envelope;nucleoplasm;nucleus;PML body;sumoylated E2 ligase complex;synapse;transferase complex	DNA Double Strand Break Response;DNA Double-Strand Break Repair;DNA Repair;Formation of Incision Complex in GG-NER;Gene expression (Transcription);Generic Transcription Pathway;Global Genome Nucleotide Excision Repair (GG-NER);Metabolism of proteins;Negative regulation of activity of TFAP2 (AP-2) family transcription factors;Nucleotide Excision Repair;Post-translational protein modification;Proce…	RNA transport;Ubiquitin mediated proteolysis	30.6361	30.0329	30.6163	29.8748	30.2665	29.9157	13	13	13	84.8	84.8	84.8	18.007	0	205.59	7586500000	105	1	1.22704	P63280;G3UYP0;Q8CFZ0;G3UZL6;G3UWL6;G3UWJ1	-	-
[truncated: 5,165 more rows]

## Sheet: p-value <0.05
T: Majority protein IDs	T: Protein names	T: Gene names	UP(p-value<0.05, Diff> 1.5)	DOWN(p-value<0.05, Diff< -1.5)	N: -Log p-value	p-value	Fold change	N: Log2 Difference 6h/N	C: GOMF name	C: GOBP name	C: GOCC name	C: Reactome	C: KEGG name	LFQ intensity 6h_01	LFQ intensity 6h_02	LFQ intensity 6h_03	LFQ intensity N1_01	LFQ intensity N2_02	LFQ intensity N3_03	N: Peptides	N: Razor + unique peptides	N: Unique peptides	N: Sequence coverage [%]	N: Unique + razor sequence coverage [%]	N: Unique sequence coverage [%]	N: Mol. weight [kDa]	N: Q-value	N: Score	N: Intensity	N: MS/MS Count	N: Student's T-test q-value LFQ intensity 6h_LFQ intensity N	N: Student's T-test Test statistic LFQ intensity 6h_LFQ intensity N	T: Protein IDs	numFilt_and_["N:-LogStudentsT-testp-valueLFQintens___ensity6h_LFQintensityN"]_[>,>]	numFilt_and_["N:-LogStudentsT-testp-valueLFQintens___ensity6h_LFQintensityN"]_[>,<]
[truncated: 118 more rows]
